# Supplementary material for: Human MAIT cells undergo clonal selection and expansion during thymic maturation and aging
Source: Exp Mol Med. 2025 Aug 8;57(8):1789–801. doi: 10.1038/s12276-025-01509-x (PMC12411618; doi:10.1038/s12276-025-01509-x)
Supplement: Supplementary file 2 — Supplementary Table 1 [file 12276_2025_1509_MOESM2_ESM.xlsx]

## Sheet: Sheet1
barcode	celltype	Frequency	cloneType	canonical	Sample age	TRAV	TRAJ	TRAC	TRBV	TRBD	TRBJ	TRBC	CDR3a	CDR3b	clone_number	mat_stat	stage	CTgene	CDR3a_CDR3b
28years_AAACCTGAGCAGGCTA-1	MAIT	39	Large (20 < X <= 100)	Va.canonical	28years	TRAV1-2	TRAJ33	TRAC	TRBV28	NA	TRBJ1-6	TRBC1	CASMDSNYQLIW	CASSLVGVSSPLHF	clone_1	Mature	St3	TRAV1-2.TRAJ33.TRAC_TRBV28.NA.TRBJ1-6.TRBC1	TGTGCCTCCATGGATAGCAACTATCAGTTAATCTGG_TGTGCCAGCAGTTTAGTGGGGGTTAGCTCACCCCTCCACTTT
28years_AAACCTGAGTGAATTG-1	polyclonal	1	Single (0 < X <= 1)	noncanonical	28years	TRAV4	TRAJ12	TRAC	TRBV6-2	NA	TRBJ2-2	TRBC2	CLVGMDSSYKLIF	CASSYSDTGELFF	clone_2	Mature	St3	TRAV4.TRAJ12.TRAC_TRBV6-2.NA.TRBJ2-2.TRBC2	TGCCTCGTGGGTATGGATAGCAGCTATAAATTGATCTTC_TGTGCCAGCAGTTACTCGGACACCGGGGAGCTGTTTTTT
28years_AAACCTGAGTTGTAGA-1	MAIT	3	Small (1 < X <= 5)	canonical	28years	TRAV1-2	TRAJ33	TRAC	TRBV20-1	NA	TRBJ2-5	TRBC2	CAIMDSNYQLIW	CSARIASGRPSSFSETQYF	clone_3	Mature	St3	TRAV1-2.TRAJ33.TRAC_TRBV20-1.NA.TRBJ2-5.TRBC2	TGTGCTATCATGGATAGCAACTATCAGTTAATCTGG_TGCAGTGCTAGGATAGCTAGCGGGAGGCCTTCCAGTTTTTCGGAGACCCAGTACTTC
28years_AAACCTGCACACCGAC-1	MAIT	1	Single (0 < X <= 1)	canonical	28years	TRAV1-2	TRAJ33	TRAC	TRBV6-4	TRBD1	TRBJ2-2	TRBC2	CAVRDSNYQLIW	CASSDSTGDTGELFF	clone_4	Mature	St3	TRAV1-2.TRAJ33.TRAC_TRBV6-4.TRBD1.TRBJ2-2.TRBC2	TGTGCTGTGAGAGATAGCAACTATCAGTTAATCTGG_TGTGCCAGCAGTGACTCGACAGGGGACACCGGGGAGCTGTTTTTT
28years_AAACCTGCACGTAAGG-1	MAIT	2	Small (1 < X <= 5)	Va.canonical	28years	TRAV1-2	TRAJ33	TRAC	TRBV19	TRBD1	TRBJ2-3	TRBC2	CAVMDSNYQLIW	CASSMGQGADTQYF	clone_5	Mature	St3	TRAV1-2.TRAJ33.TRAC_TRBV19.TRBD1.TRBJ2-3.TRBC2	TGTGCTGTGATGGATAGCAACTATCAGTTAATCTGG_TGTGCCAGTAGTATGGGACAGGGGGCAGATACGCAGTATTTT
28years_AAACCTGCACTGTCGG-1	MAIT	2	Small (1 < X <= 5)	canonical	28years	TRAV1-2	TRAJ12	TRAC	TRBV6-4	NA	TRBJ2-6	TRBC2	CAVMDSSYKLIF	CASSEDSSGANVLTF	clone_6	Mature	St3	TRAV1-2.TRAJ12.TRAC_TRBV6-4.NA.TRBJ2-6.TRBC2	TGTGCTGTGATGGATAGCAGCTATAAATTGATCTTC_TGTGCCAGCAGTGAGGACAGCTCTGGGGCCAACGTCCTGACTTTC
28years_AAACCTGCATATGCTG-1	polyclonal	1	Single (0 < X <= 1)	noncanonical	28years	TRAV1-1	TRAJ30	TRAC	TRBV6-4	TRBD2	TRBJ2-1	TRBC2	CAVRDDKIIF	CASSELAGGPDEQFF	clone_7	Mature	St3	TRAV1-1.TRAJ30.TRAC_TRBV6-4.TRBD2.TRBJ2-1.TRBC2	TGCGCTGTGAGAGATGACAAGATCATCTTT_TGTGCCAGCAGTGAACTAGCGGGAGGGCCGGATGAGCAGTTCTTC
28years_AAACCTGCATCGGACC-1	MAIT	1	Single (0 < X <= 1)	Va.canonical	28years	TRAV1-2	TRAJ33	TRAC	TRBV4-2	NA	TRBJ2-2	TRBC2	CAVQDSNYQLIW	CASRQGSGNTGELFF	clone_8	Immature	St2	TRAV1-2.TRAJ33.TRAC_TRBV4-2.NA.TRBJ2-2.TRBC2	TGTGCTGTGCAAGATAGCAACTATCAGTTAATCTGG_TGTGCCAGCAGGCAAGGTTCAGGCAACACCGGGGAGCTGTTTTTT
28years_AAACCTGCATCGGTTA-1	MAIT	14	Medium (5 < X <= 20)	canonical	28years	TRAV1-2	TRAJ33	TRAC	TRBV6-4	NA	TRBJ2-1	TRBC2	CAALDSNYQLIW	CASSDSTSGSYNEQFF	clone_9	Mature	St3	TRAV1-2.TRAJ33.TRAC_TRBV6-4.NA.TRBJ2-1.TRBC2	TGTGCTGCCTTGGATAGCAACTATCAGTTAATCTGG_TGTGCCAGCAGTGACTCGACTAGCGGCTCCTACAATGAGCAGTTCTTC
28years_AAACCTGGTTATCCGA-1	MAIT	1	Single (0 < X <= 1)	canonical	28years	TRAV1-2	TRAJ33	TRAC	TRBV20-1	TRBD2	TRBJ2-7	TRBC2	CAPMDSNYQLIW	CSAREQREGLYEQYF	clone_10	Mature	St3	TRAV1-2.TRAJ33.TRAC_TRBV20-1.TRBD2.TRBJ2-7.TRBC2	TGTGCCCCGATGGATAGCAACTATCAGTTAATCTGG_TGCAGTGCTAGAGAGCAGCGGGAGGGCCTCTACGAGCAGTACTTC
28years_AAACCTGTCCTTCAAT-1	polyclonal	1	Single (0 < X <= 1)	noncanonical	28years	TRAV17	TRAJ24	TRAC	TRBV2	NA	TRBJ1-2	TRBC1	CATKPDSWGKLQF	CASSERETGNYGYTF	clone_11	Immature	St2	TRAV17.TRAJ24.TRAC_TRBV2.NA.TRBJ1-2.TRBC1	TGTGCTACAAAGCCTGACAGCTGGGGGAAATTGCAGTTT_TGTGCCAGCAGTGAACGAGAAACAGGCAACTATGGCTACACCTTC
28years_AAACCTGTCGCCATAA-1	polyclonal	4	Small (1 < X <= 5)	noncanonical	28years	TRAV4	TRAJ27	TRAC	TRBV6-4	NA	TRBJ2-3	TRBC2	CLVGETNAGKSTF	CASSEAGDSTDTQYF	clone_12	Mature	St3	TRAV4.TRAJ27.TRAC_TRBV6-4.NA.TRBJ2-3.TRBC2	TGCCTCGTGGGTGAAACCAATGCAGGCAAATCAACCTTT_TGTGCCAGCAGTGAAGCGGGAGATTCCACAGATACGCAGTATTTT
28years_AAACCTGTCTCTGCTG-1	MAIT	30	Large (20 < X <= 100)	Va.canonical	28years	TRAV1-2	TRAJ33	TRAC	TRBV30	NA	TRBJ2-2	TRBC2	CVLMDSNYQLIW	CAWKGFEDTGELFF	clone_13	Mature	St3	TRAV1-2.TRAJ33.TRAC_TRBV30.NA.TRBJ2-2.TRBC2	TGTGTCCTCATGGATAGCAACTATCAGTTAATCTGG_TGTGCCTGGAAGGGTTTTGAGGATACCGGGGAGCTGTTTTTT
28years_AAACCTGTCTTTAGTC-1	MAIT	56	Large (20 < X <= 100)	Va.canonical	28years	TRAV1-2	TRAJ33	TRAC	TRBV19	NA	TRBJ2-3	TRBC2	CAVMDSNYQLIW	CASSILAGGPTDTQYF	clone_14	Mature	St3	TRAV1-2.TRAJ33.TRAC_TRBV19.NA.TRBJ2-3.TRBC2	TGTGCTGTGATGGATAGCAACTATCAGTTAATCTGG_TGTGCCAGTAGTATATTAGCGGGAGGCCCCACAGATACGCAGTATTTT
28years_AAACGGGAGAGTAAGG-1	MAIT	7	Medium (5 < X <= 20)	Va.canonical	28years	TRAV1-2	TRAJ33	TRAC	TRBV7-3	NA	TRBJ2-2	TRBC2	CAVRDSNYQLIW	CASSIPGRNTGELFF	clone_15	Mature	St3	TRAV1-2.TRAJ33.TRAC_TRBV7-3.NA.TRBJ2-2.TRBC2	TGTGCTGTGAGAGATAGCAACTATCAGTTAATCTGG_TGTGCCAGCAGCATTCCGGGACGGAACACCGGGGAGCTGTTTTTT
28years_AAACGGGAGCATCATC-1	MAIT	4	Small (1 < X <= 5)	Va.canonical	28years	TRAV1-2	TRAJ33	TRAC	TRBV3-1	TRBD1	TRBJ2-6	TRBC2	CAVMDSNYQLIW	CASSGTGGSGANVLTF	clone_16	Mature	St3	TRAV1-2.TRAJ33.TRAC_TRBV3-1.TRBD1.TRBJ2-6.TRBC2	TGTGCTGTGATGGATAGCAACTATCAGTTAATCTGG_TGTGCCAGCAGCGGGACAGGGGGCTCTGGGGCCAACGTCCTGACTTTC
28years_AAACGGGCAGAGTGTG-1	MAIT	23	Large (20 < X <= 100)	canonical	28years	TRAV1-2	TRAJ33	TRAC	TRBV6-4	NA	TRBJ2-3	TRBC2	CAVMDSNYQLIW	CASSASLAGGPDTQYF	clone_17	Mature	St3	TRAV1-2.TRAJ33.TRAC_TRBV6-4.NA.TRBJ2-3.TRBC2	TGTGCTGTGATGGATAGCAACTATCAGTTAATCTGG_TGTGCCAGCAGTGCCTCCTTGGCGGGAGGGCCAGATACGCAGTATTTT
28years_AAACGGGGTACAGCAG-1	MAIT	17	Medium (5 < X <= 20)	canonical	28years	TRAV1-2	TRAJ33	TRAC	TRBV6-1	TRBD1	TRBJ2-6	TRBC2	CAVMDSNYQLIW	CASSEGSGANVLTF	clone_18	Mature	St3	TRAV1-2.TRAJ33.TRAC_TRBV6-1.TRBD1.TRBJ2-6.TRBC2	TGTGCTGTGATGGATAGCAACTATCAGTTAATCTGG_TGTGCCAGCAGTGAGGGGTCTGGGGCCAACGTCCTGACTTTC
28years_AAACGGGGTCCGAATT-1	MAIT	52	Large (20 < X <= 100)	canonical	28years	TRAV1-2	TRAJ33	TRAC	TRBV6-4	NA	TRBJ2-3	TRBC2	CAVMDSNYQLIW	CASSSGSTDTQYF	clone_19	Mature	St3	TRAV1-2.TRAJ33.TRAC_TRBV6-4.NA.TRBJ2-3.TRBC2	TGTGCTGTGATGGATAGCAACTATCAGTTAATCTGG_TGTGCCAGCAGTAGCGGGAGCACAGATACGCAGTATTTT
28years_AAACGGGGTCGCGTGT-1	MAIT	52	Large (20 < X <= 100)	canonical	28years	TRAV1-2	TRAJ33	TRAC	TRBV6-4	NA	TRBJ2-3	TRBC2	CAVMDSNYQLIW	CASSSGSTDTQYF	clone_19	Mature	St3	TRAV1-2.TRAJ33.TRAC_TRBV6-4.NA.TRBJ2-3.TRBC2	TGTGCTGTGATGGATAGCAACTATCAGTTAATCTGG_TGTGCCAGCAGTAGCGGGAGCACAGATACGCAGTATTTT
28years_AAACGGGGTTACGCGC-1	MAIT	19	Medium (5 < X <= 20)	canonical	28years	TRAV1-2	TRAJ33	TRAC	TRBV6-4	NA	TRBJ2-3	TRBC2	CAVLDSNYQLIW	CASSEAGGTDTQYF	clone_20	Mature	St3	TRAV1-2.TRAJ33.TRAC_TRBV6-4.NA.TRBJ2-3.TRBC2	TGTGCTGTGTTGGATAGCAACTATCAGTTAATCTGG_TGTGCCAGCAGTGAAGCGGGAGGCACAGATACGCAGTATTTT
28years_AAACGGGTCAGCTGGC-1	MAIT	1	Single (0 < X <= 1)	canonical	28years	TRAV1-2	TRAJ33	TRAC	TRBV20-1	NA	TRBJ2-1	TRBC2	CAIMDSNYQLIW	CSAGLGDYNEQFF	clone_21	Mature	St3	TRAV1-2.TRAJ33.TRAC_TRBV20-1.NA.TRBJ2-1.TRBC2	TGTGCCATTATGGATAGCAACTATCAGTTAATCTGG_TGCAGTGCCGGACTAGGAGACTACAATGAGCAGTTCTTC
28years_AAACGGGTCGACGGAA-1	MAIT	1	Single (0 < X <= 1)	canonical	28years	TRAV1-2	TRAJ33	TRAC	TRBV20-1	NA	TRBJ1-6	TRBC1	CVAMDSNYQLIW	CSARGHQDNSPLHF	clone_22	Mature	St3	TRAV1-2.TRAJ33.TRAC_TRBV20-1.NA.TRBJ1-6.TRBC1	TGTGTCGCCATGGATAGCAACTATCAGTTAATCTGG_TGCAGTGCTAGGGGACACCAGGATAATTCACCCCTCCACTTT
28years_AAAGATGAGCGATAGC-1	MAIT	33	Large (20 < X <= 100)	canonical	28years	TRAV1-2	TRAJ33	TRAC	TRBV6-4	NA	TRBJ2-3	TRBC2	CAVMDSNYQLIW	CASSVSGTDTQYF	clone_23	Mature	St3	TRAV1-2.TRAJ33.TRAC_TRBV6-4.NA.TRBJ2-3.TRBC2	TGTGCTGTGATGGATAGCAACTATCAGTTAATCTGG_TGTGCCAGCAGTGTTAGCGGCACAGATACGCAGTATTTT
28years_AAAGATGAGTGTGAAT-1	MAIT	3	Small (1 < X <= 5)	canonical	28years	TRAV1-2	TRAJ12	TRAC	TRBV6-4	TRBD1	TRBJ2-2	TRBC2	CAVRDSSYKLIF	CASSDGEPGELFF	clone_24	Mature	St3	TRAV1-2.TRAJ12.TRAC_TRBV6-4.TRBD1.TRBJ2-2.TRBC2	TGTGCTGTGAGAGATAGCAGCTATAAATTGATCTTC_TGTGCCAGCAGTGACGGGGAGCCCGGGGAGCTGTTTTTT
28years_AAAGATGCACCCTATC-1	MAIT	2	Small (1 < X <= 5)	canonical	28years	TRAV1-2	TRAJ33	TRAC	TRBV6-4	NA	TRBJ2-1	TRBC2	CAVRDSNYQLIW	CASSDSAGDSYNEQFF	clone_25	Mature	St3	TRAV1-2.TRAJ33.TRAC_TRBV6-4.NA.TRBJ2-1.TRBC2	TGTGCTGTGAGAGATAGCAACTATCAGTTAATCTGG_TGTGCCAGCAGTGACTCCGCGGGAGACTCCTACAATGAGCAGTTCTTC
28years_AAAGATGCAGTTCCCT-1	MAIT	30	Large (20 < X <= 100)	Va.canonical	28years	TRAV1-2	TRAJ33	TRAC	TRBV30	NA	TRBJ2-2	TRBC2	CVLMDSNYQLIW	CAWKGFEDTGELFF	clone_13	Mature	St3	TRAV1-2.TRAJ33.TRAC_TRBV30.NA.TRBJ2-2.TRBC2	TGTGTCCTCATGGATAGCAACTATCAGTTAATCTGG_TGTGCCTGGAAGGGTTTTGAGGATACCGGGGAGCTGTTTTTT
28years_AAAGATGGTCTCTTTA-1	MAIT	52	Large (20 < X <= 100)	canonical	28years	TRAV1-2	TRAJ33	TRAC	TRBV6-4	NA	TRBJ2-3	TRBC2	CAVMDSNYQLIW	CASSSGSTDTQYF	clone_19	Mature	St3	TRAV1-2.TRAJ33.TRAC_TRBV6-4.NA.TRBJ2-3.TRBC2	TGTGCTGTGATGGATAGCAACTATCAGTTAATCTGG_TGTGCCAGCAGTAGCGGGAGCACAGATACGCAGTATTTT
28years_AAAGATGTCAAAGACA-1	MAIT	1	Single (0 < X <= 1)	canonical	28years	TRAV1-2	TRAJ33	TRAC	TRBV6-1	NA	TRBJ2-7	TRBC2	CAVRDSNYQLIW	CASSEGTSGSYEQYF	clone_26	Mature	St3	TRAV1-2.TRAJ33.TRAC_TRBV6-1.NA.TRBJ2-7.TRBC2	TGTGCTGTGAGAGATAGCAACTATCAGTTAATCTGG_TGTGCCAGCAGTGAAGGGACTAGCGGCTCCTACGAGCAGTACTTC
28years_AAAGATGTCCAAATGC-1	MAIT	4	Small (1 < X <= 5)	canonical	28years	TRAV1-2	TRAJ33	TRAC	TRBV20-1	TRBD1	TRBJ1-6	TRBC1	CAPMDSNYQLIW	CSAREPGLGTAPLHF	clone_27	Mature	St3	TRAV1-2.TRAJ33.TRAC_TRBV20-1.TRBD1.TRBJ1-6.TRBC1	TGTGCGCCCATGGATAGCAACTATCAGTTAATCTGG_TGCAGTGCTAGAGAACCGGGACTGGGGACTGCACCCCTCCACTTT
28years_AAAGATGTCGCCATAA-1	MAIT	2	Small (1 < X <= 5)	Va.canonical	28years	TRAV1-2	TRAJ33	TRAC	TRBV28	NA	TRBJ2-2	TRBC2	CAVMDSNYQLIW	CASSSGKRDTGELFF	clone_28	Mature	St3	TRAV1-2.TRAJ33.TRAC_TRBV28.NA.TRBJ2-2.TRBC2	TGTGCTGTGATGGATAGCAACTATCAGTTAATCTGG_TGTGCCAGCAGTTCAGGGAAGCGGGACACCGGGGAGCTGTTTTTT
28years_AAAGATGTCTCAAGTG-1	MAIT	9	Medium (5 < X <= 20)	canonical	28years	TRAV1-2	TRAJ33	TRAC	TRBV6-1	NA	TRBJ2-5	TRBC2	CAVMDSNYQLIW	CASSGSEQETQYF	clone_29	Mature	St3	TRAV1-2.TRAJ33.TRAC_TRBV6-1.NA.TRBJ2-5.TRBC2	TGTGCTGTCATGGATAGCAACTATCAGTTAATCTGG_TGTGCCAGCAGTGGGTCGGAGCAAGAGACCCAGTACTTC
28years_AAAGCAAAGAAGGTTT-1	MAIT	1	Single (0 < X <= 1)	canonical	28years	TRAV1-2	TRAJ12	TRAC	TRBV6-4	TRBD2	TRBJ2-1	TRBC2	CAVKDSSYKLIF	CASSEGLAGFNEQFF	clone_30	Mature	St3	TRAV1-2.TRAJ12.TRAC_TRBV6-4.TRBD2.TRBJ2-1.TRBC2	TGTGCTGTGAAGGATAGCAGCTATAAATTGATCTTC_TGTGCCAGCAGTGAGGGACTAGCGGGATTCAATGAGCAGTTCTTC
28years_AAAGCAACAACTGGCC-1	MAIT	2	Small (1 < X <= 5)	canonical	28years	TRAV1-2	TRAJ33	TRAC	TRBV6-4	NA	TRBJ2-2	TRBC2	CAVIGSNYQLIW	CASSEAGGSTGELFF	clone_31	Mature	St3	TRAV1-2.TRAJ33.TRAC_TRBV6-4.NA.TRBJ2-2.TRBC2	TGTGCTGTGATAGGGAGCAACTATCAGTTAATCTGG_TGTGCCAGCAGTGAGGCGGGAGGATCCACCGGGGAGCTGTTTTTT
28years_AAAGCAACAATAGCAA-1	MAIT	49	Large (20 < X <= 100)	canonical	28years	TRAV1-2	TRAJ33	TRAC	TRBV6-4	NA	TRBJ2-3	TRBC2	CAVMDSNYQLIW	CASSGGSTDTQYF	clone_32	Mature	St3	TRAV1-2.TRAJ33.TRAC_TRBV6-4.NA.TRBJ2-3.TRBC2	TGTGCTGTGATGGATAGCAACTATCAGTTAATCTGG_TGTGCCAGCAGTGGCGGGAGCACAGATACGCAGTATTTT
28years_AAAGCAACACGGCGTT-1	MAIT	42	Large (20 < X <= 100)	Va.canonical	28years	TRAV1-2	TRAJ33	TRAC	TRBV30	NA	TRBJ2-3	TRBC2	CAVMDSNYQLIW	CAWSLLAGQGGDTQYF	clone_33	Mature	St3	TRAV1-2.TRAJ33.TRAC_TRBV30.NA.TRBJ2-3.TRBC2	TGTGCTGTGATGGATAGCAACTATCAGTTAATCTGG_TGTGCCTGGAGTTTACTAGCCGGACAAGGGGGAGATACGCAGTATTTT
28years_AAAGCAAGTAAGGGCT-1	polyclonal	1	Single (0 < X <= 1)	noncanonical	28years	TRAV9-2	TRAJ6	TRAC	TRBV6-4	NA	TRBJ2-3	TRBC2	CAPSWGGSYIPTF	CASSDSVAGGLDTQYF	clone_34	Mature	St3	TRAV9-2.TRAJ6.TRAC_TRBV6-4.NA.TRBJ2-3.TRBC2	TGTGCCCCTTCATGGGGAGGAAGCTACATACCTACATTT_TGTGCCAGCAGTGACTCGGTAGCGGGAGGGCTAGATACGCAGTATTTT
28years_AAAGCAAGTCAGGACA-1	MAIT	68	Large (20 < X <= 100)	canonical	28years	TRAV1-2	TRAJ33	TRAC	TRBV6-4	NA	TRBJ1-5	TRBC1	CAVMDSNYQLIW	CASSEGANQPQHF	clone_35	Mature	St3	TRAV1-2.TRAJ33.TRAC_TRBV6-4.NA.TRBJ1-5.TRBC1	TGTGCTGTGATGGATAGCAACTATCAGTTAATCTGG_TGTGCCAGCAGTGAGGGGGCCAATCAGCCCCAGCATTTT
28years_AAAGCAAGTCTTGCGG-1	MAIT	1	Single (0 < X <= 1)	Va.canonical	28years	TRAV1-2	TRAJ33	TRAC	TRBV6-6	NA	TRBJ2-1	TRBC2	CAVRDSNYQLIW	CASSYRDYNEQFF	clone_36	Mature	St3	TRAV1-2.TRAJ33.TRAC_TRBV6-6.NA.TRBJ2-1.TRBC2	TGTGCTGTGAGGGATAGCAACTATCAGTTAATCTGG_TGTGCCAGCAGTTACCGGGACTACAATGAGCAGTTCTTC
28years_AAAGCAAGTGCTAGCC-1	MAIT	49	Large (20 < X <= 100)	canonical	28years	TRAV1-2	TRAJ33	TRAC	TRBV6-4	NA	TRBJ2-3	TRBC2	CAVMDSNYQLIW	CASSGGSTDTQYF	clone_32	Mature	St3	TRAV1-2.TRAJ33.TRAC_TRBV6-4.NA.TRBJ2-3.TRBC2	TGTGCTGTGATGGATAGCAACTATCAGTTAATCTGG_TGTGCCAGCAGTGGCGGGAGCACAGATACGCAGTATTTT
28years_AAAGCAAGTGTGCGTC-1	MAIT	4	Small (1 < X <= 5)	canonical	28years	TRAV1-2	TRAJ33	TRAC	TRBV6-4	NA	TRBJ2-3	TRBC2	CAVRDSNYQLIW	CASSEAGGPDTQYF	clone_37	Mature	St3	TRAV1-2.TRAJ33.TRAC_TRBV6-4.NA.TRBJ2-3.TRBC2	TGTGCTGTGAGAGATAGCAACTATCAGTTAATCTGG_TGTGCCAGCAGTGAAGCGGGAGGGCCAGATACGCAGTATTTT
28years_AAAGCAAGTTGAGTTC-1	MAIT	1	Single (0 < X <= 1)	canonical	28years	TRAV1-2	TRAJ33	TRAC	TRBV6-1	NA	TRBJ2-5	TRBC2	CAIVDSNYQLIW	CASSEAGGPAETQYF	clone_38	Immature	St2	TRAV1-2.TRAJ33.TRAC_TRBV6-1.NA.TRBJ2-5.TRBC2	TGTGCCATCGTCGATAGCAACTATCAGTTAATCTGG_TGTGCCAGCAGTGAAGCGGGAGGGCCGGCAGAGACCCAGTACTTC
28years_AAAGCAATCAAGGCTT-1	MAIT	56	Large (20 < X <= 100)	Va.canonical	28years	TRAV1-2	TRAJ33	TRAC	TRBV19	NA	TRBJ2-3	TRBC2	CAVMDSNYQLIW	CASSILAGGPTDTQYF	clone_14	Mature	St3	TRAV1-2.TRAJ33.TRAC_TRBV19.NA.TRBJ2-3.TRBC2	TGTGCTGTGATGGATAGCAACTATCAGTTAATCTGG_TGTGCCAGTAGTATATTAGCGGGAGGCCCCACAGATACGCAGTATTTT
28years_AAAGCAATCAATCTCT-1	polyclonal	1	Single (0 < X <= 1)	noncanonical	28years	TRAV5	TRAJ20	TRAC	TRBV6-4	NA	TRBJ2-2	TRBC2	CAENDYKLSF	CASSDSSDTGELFF	clone_39	Mature	St3	TRAV5.TRAJ20.TRAC_TRBV6-4.NA.TRBJ2-2.TRBC2	TGTGCAGAGAACGACTACAAGCTCAGCTTT_TGTGCCAGCAGTGACTCTAGCGACACCGGGGAGCTGTTTTTT
28years_AAAGCAATCCCTCTTT-1	MAIT	1	Single (0 < X <= 1)	canonical	28years	TRAV1-2	TRAJ33	TRAC	TRBV6-1	TRBD2	TRBJ2-3	TRBC2	CAVRDSNYQLIW	CASSGLAGGPDTQYF	clone_40	Mature	St3	TRAV1-2.TRAJ33.TRAC_TRBV6-1.TRBD2.TRBJ2-3.TRBC2	TGTGCTGTGAGGGATAGCAACTATCAGTTAATCTGG_TGTGCCAGCAGTGGACTAGCGGGAGGGCCAGATACGCAGTATTTT
28years_AAAGCAATCCGTTGTC-1	MAIT	4	Small (1 < X <= 5)	canonical	28years	TRAV1-2	TRAJ20	TRAC	TRBV6-1	TRBD2	TRBJ2-7	TRBC2	CAVRDGDYKLSF	CASSEGTSGSYEQYF	clone_41	Mature	St3	TRAV1-2.TRAJ20.TRAC_TRBV6-1.TRBD2.TRBJ2-7.TRBC2	TGTGCTGTGAGAGATGGGGACTACAAGCTCAGCTTT_TGTGCCAGCAGTGAAGGGACTAGCGGGAGCTACGAGCAGTACTTC
28years_AAAGCAATCCTTTCTC-1	MAIT	4	Small (1 < X <= 5)	Va.canonical	28years	TRAV1-2	TRAJ33	TRAC	TRBV29-1	TRBD2	TRBJ2-3	TRBC2	CAVRDSNYQLIW	CSVGRELAGADTQYF	clone_42	Mature	St3	TRAV1-2.TRAJ33.TRAC_TRBV29-1.TRBD2.TRBJ2-3.TRBC2	TGTGCTGTGAGAGATAGCAACTATCAGTTAATCTGG_TGCAGCGTTGGTCGGGAACTAGCGGGAGCAGATACGCAGTATTTT
28years_AAAGCAATCTAACTCT-1	MAIT	1	Single (0 < X <= 1)	canonical	28years	TRAV1-2	TRAJ33	TRAC	TRBV6-1	TRBD1	TRBJ2-3	TRBC2	CAVLDSNYQLIW	CASSDREEIDTQYF	clone_43	Mature	St3	TRAV1-2.TRAJ33.TRAC_TRBV6-1.TRBD1.TRBJ2-3.TRBC2	TGTGCTGTATTGGATAGCAACTATCAGTTAATCTGG_TGTGCCAGCAGTGACAGGGAGGAGATAGATACGCAGTATTTT
28years_AAAGTAGCACCTCGGA-1	MAIT	6	Medium (5 < X <= 20)	Va.canonical	28years	TRAV1-2	TRAJ33	TRAC	TRBV28	TRBD1	TRBJ2-6	TRBC2	CAVRDSNYQLIW	CASSSSGTGGLSGANVLTF	clone_44	Mature	St3	TRAV1-2.TRAJ33.TRAC_TRBV28.TRBD1.TRBJ2-6.TRBC2	TGTGCTGTGAGAGATAGCAACTATCAGTTAATCTGG_TGTGCCAGCAGTTCATCCGGGACAGGGGGACTTTCTGGGGCCAACGTCCTGACTTTC
28years_AAAGTAGCAGTAGAGC-1	MAIT	1	Single (0 < X <= 1)	canonical	28years	TRAV1-2	TRAJ33	TRAC	TRBV6-4	NA	TRBJ2-1	TRBC2	CAPMDSNYQLIW	CASSDSGGQDEQFF	clone_45	Mature	St3	TRAV1-2.TRAJ33.TRAC_TRBV6-4.NA.TRBJ2-1.TRBC2	TGTGCTCCCATGGATAGCAACTATCAGTTAATCTGG_TGTGCCAGCAGTGACTCGGGGGGGCAGGATGAGCAGTTCTTC
28years_AAAGTAGCAGTGGAGT-1	MAIT	176	Hyperexpanded (100 < X <= 500)	canonical	28years	TRAV1-2	TRAJ20	TRAC	TRBV6-1	NA	TRBJ2-7	TRBC2	CAVRDQNYKLSF	CASEQGETAYEQYF	clone_46	Mature	St3	TRAV1-2.TRAJ20.TRAC_TRBV6-1.NA.TRBJ2-7.TRBC2	TGTGCTGTGAGAGATCAGAACTACAAGCTCAGCTTT_TGTGCCAGCGAACAGGGCGAAACGGCCTACGAGCAGTACTTC
28years_AAAGTAGGTCATCCCT-1	MAIT	9	Medium (5 < X <= 20)	canonical	28years	TRAV1-2	TRAJ12	TRAC	TRBV6-4	NA	TRBJ2-1	TRBC2	CAVMDSSYKLIF	CASSEAGGEYNEQFF	clone_47	Mature	St3	TRAV1-2.TRAJ12.TRAC_TRBV6-4.NA.TRBJ2-1.TRBC2	TGTGCTGTGATGGATAGCAGCTATAAATTGATCTTC_TGTGCCAGCAGTGAAGCGGGAGGGGAGTACAATGAGCAGTTCTTC
28years_AAAGTAGTCTCTGTCG-1	polyclonal	18	Medium (5 < X <= 20)	noncanonical	28years	TRAV5	TRAJ26	TRAC	TRBV6-4	TRBD2	TRBJ2-2	TRBC2	CAESNDYGQNFVF	CASSRTSGSTGELFF	clone_48	Mature	St3	TRAV5.TRAJ26.TRAC_TRBV6-4.TRBD2.TRBJ2-2.TRBC2	TGTGCAGAGAGTAACGACTATGGTCAGAATTTTGTCTTT_TGTGCCAGCAGCCGGACTAGCGGGAGCACCGGGGAGCTGTTTTTT
28years_AAATGCCAGAGTGAGA-1	MAIT	1	Single (0 < X <= 1)	canonical	28years	TRAV1-2	TRAJ12	TRAC	TRBV6-4	NA	TRBJ2-1	TRBC2	CAAMDSSYKLIF	CASSDSSEGHNEQFF	clone_49	Mature	St3	TRAV1-2.TRAJ12.TRAC_TRBV6-4.NA.TRBJ2-1.TRBC2	TGTGCTGCGATGGATAGCAGCTATAAATTGATCTTC_TGTGCCAGCAGTGACTCTAGCGAGGGCCACAATGAGCAGTTCTTC
28years_AAATGCCAGGCATGGT-1	MAIT	2	Small (1 < X <= 5)	canonical	28years	TRAV1-2	TRAJ33	TRAC	TRBV6-4	NA	TRBJ1-6	TRBC1	CAVMDSNYQLIW	CASSDSQGNSPLHF	clone_50	Mature	St3	TRAV1-2.TRAJ33.TRAC_TRBV6-4.NA.TRBJ1-6.TRBC1	TGTGCTGTCATGGATAGCAACTATCAGTTAATCTGG_TGTGCCAGCAGTGACTCCCAGGGGAATTCACCCCTCCACTTT
28years_AAATGCCAGGCCCGTT-1	MAIT	176	Hyperexpanded (100 < X <= 500)	canonical	28years	TRAV1-2	TRAJ20	TRAC	TRBV6-1	NA	TRBJ2-7	TRBC2	CAVRDQNYKLSF	CASEQGETAYEQYF	clone_46	Mature	St3	TRAV1-2.TRAJ20.TRAC_TRBV6-1.NA.TRBJ2-7.TRBC2	TGTGCTGTGAGAGATCAGAACTACAAGCTCAGCTTT_TGTGCCAGCGAACAGGGCGAAACGGCCTACGAGCAGTACTTC
28years_AAATGCCGTAAATGTG-1	MAIT	22	Large (20 < X <= 100)	Va.canonical	28years	TRAV1-2	TRAJ33	TRAC	TRBV4-2	NA	TRBJ2-6	TRBC2	CAVMDSNYQLIW	CASSQTDRAGANVLTF	clone_51	Mature	St3	TRAV1-2.TRAJ33.TRAC_TRBV4-2.NA.TRBJ2-6.TRBC2	TGTGCTGTGATGGATAGCAACTATCAGTTAATCTGG_TGTGCCAGCAGCCAAACGGACAGGGCTGGGGCCAACGTCCTGACTTTC
28years_AAATGCCGTAGGCATG-1	MAIT	2	Small (1 < X <= 5)	canonical	28years	TRAV1-2	TRAJ33	TRAC	TRBV6-1	NA	TRBJ2-7	TRBC2	CAVLDSNYQLIW	CASSETGTSVYEQYF	clone_52	Mature	St3	TRAV1-2.TRAJ33.TRAC_TRBV6-1.NA.TRBJ2-7.TRBC2	TGTGCTGTCCTGGATAGCAACTATCAGTTAATCTGG_TGTGCCAGCAGTGAAACCGGGACTAGTGTCTACGAGCAGTACTTC
28years_AAATGCCTCATTGCGA-1	MAIT	1	Single (0 < X <= 1)	canonical	28years	TRAV1-2	TRAJ20	TRAC	TRBV6-4	NA	TRBJ2-4	TRBC2	CAVRDGDYKLSF	CASSEGAKNIQYF	clone_53	Mature	St3	TRAV1-2.TRAJ20.TRAC_TRBV6-4.NA.TRBJ2-4.TRBC2	TGTGCTGTGAGAGATGGGGACTACAAGCTCAGCTTT_TGTGCCAGCAGTGAGGGGGCCAAAAACATTCAGTACTTC
28years_AAATGCCTCCACGCAG-1	NKT	1	Single (0 < X <= 1)	canonical	28years	TRAV10	TRAJ18	TRAC	TRBV25-1	NA	TRBJ2-5	TRBC2	CVVSDRGSTLGRLYF	CASSEPRGQQETQYF	clone_54	Mature	St3	TRAV10.TRAJ18.TRAC_TRBV25-1.NA.TRBJ2-5.TRBC2	TGTGTGGTGAGCGACAGAGGCTCAACCCTGGGGAGGCTATACTTT_TGTGCCAGCAGTGAACCCCGGGGACAACAAGAGACCCAGTACTTC
28years_AAATGCCTCTATCCTA-1	MAIT	12	Medium (5 < X <= 20)	canonical	28years	TRAV1-2	TRAJ33	TRAC	TRBV6-1	TRBD2	TRBJ2-5	TRBC2	CAVGDSNYQLIW	CASLRLAGGSETQYF	clone_55	Mature	St3	TRAV1-2.TRAJ33.TRAC_TRBV6-1.TRBD2.TRBJ2-5.TRBC2	TGTGCTGTGGGGGATAGCAACTATCAGTTAATCTGG_TGTGCCAGCCTAAGACTAGCGGGAGGCTCGGAGACCCAGTACTTC
28years_AAATGCCTCTGTCCGT-1	MAIT	176	Hyperexpanded (100 < X <= 500)	canonical	28years	TRAV1-2	TRAJ20	TRAC	TRBV6-1	NA	TRBJ2-7	TRBC2	CAVRDQNYKLSF	CASEQGETAYEQYF	clone_46	Mature	St3	TRAV1-2.TRAJ20.TRAC_TRBV6-1.NA.TRBJ2-7.TRBC2	TGTGCTGTGAGAGATCAGAACTACAAGCTCAGCTTT_TGTGCCAGCGAACAGGGCGAAACGGCCTACGAGCAGTACTTC
28years_AAATGCCTCTTGCAAG-1	MAIT	42	Large (20 < X <= 100)	Va.canonical	28years	TRAV1-2	TRAJ33	TRAC	TRBV30	NA	TRBJ2-3	TRBC2	CAVMDSNYQLIW	CAWSLLAGQGGDTQYF	clone_33	Mature	St3	TRAV1-2.TRAJ33.TRAC_TRBV30.NA.TRBJ2-3.TRBC2	TGTGCTGTGATGGATAGCAACTATCAGTTAATCTGG_TGTGCCTGGAGTTTACTAGCCGGACAAGGGGGAGATACGCAGTATTTT
28years_AACACGTAGACAGACC-1	MAIT	68	Large (20 < X <= 100)	canonical	28years	TRAV1-2	TRAJ33	TRAC	TRBV6-4	NA	TRBJ1-5	TRBC1	CAVMDSNYQLIW	CASSEGANQPQHF	clone_35	Mature	St3	TRAV1-2.TRAJ33.TRAC_TRBV6-4.NA.TRBJ1-5.TRBC1	TGTGCTGTGATGGATAGCAACTATCAGTTAATCTGG_TGTGCCAGCAGTGAGGGGGCCAATCAGCCCCAGCATTTT
28years_AACACGTAGAGGGCTT-1	MAIT	2	Small (1 < X <= 5)	canonical	28years	TRAV1-2	TRAJ33	TRAC	TRBV20-1	NA	TRBJ1-5	TRBC1	CAAMDSNYQLIW	CSAREGTENQPQHF	clone_56	Mature	St3	TRAV1-2.TRAJ33.TRAC_TRBV20-1.NA.TRBJ1-5.TRBC1	TGTGCTGCAATGGATAGCAACTATCAGTTAATCTGG_TGCAGTGCTAGAGAGGGAACGGAAAATCAGCCCCAGCATTTT
28years_AACACGTAGCTACCGC-1	MAIT	62	Large (20 < X <= 100)	canonical	28years	TRAV1-2	TRAJ33	TRAC	TRBV6-4	NA	TRBJ2-3	TRBC2	CAVKDSNYQLIW	CASSDGTSGTDTQYF	clone_57	Mature	St3	TRAV1-2.TRAJ33.TRAC_TRBV6-4.NA.TRBJ2-3.TRBC2	TGTGCTGTGAAGGATAGCAACTATCAGTTAATCTGG_TGTGCCAGCAGTGACGGGACTAGCGGCACAGATACGCAGTATTTT
28years_AACACGTAGCTGCAAG-1	MAIT	2	Small (1 < X <= 5)	canonical	28years	TRAV1-2	TRAJ33	TRAC	TRBV6-4	NA	TRBJ2-1	TRBC2	CAVRDRDYQLIW	CASSDRLAGGNEQFF	clone_58	Mature	St3	TRAV1-2.TRAJ33.TRAC_TRBV6-4.NA.TRBJ2-1.TRBC2	TGTGCTGTGAGAGATCGGGACTATCAGTTAATCTGG_TGTGCCAGCAGTGACCGTCTAGCGGGAGGCAATGAGCAGTTCTTC
28years_AACACGTGTGGTTTCA-1	MAIT	6	Medium (5 < X <= 20)	canonical	28years	TRAV1-2	TRAJ33	TRAC	TRBV6-2	NA	TRBJ2-7	TRBC2	CAVLDSNYQLIW	CASSYSDRYEQYF	clone_59	Mature	St3	TRAV1-2.TRAJ33.TRAC_TRBV6-2.NA.TRBJ2-7.TRBC2	TGTGCTGTGTTGGATAGCAACTATCAGTTAATCTGG_TGTGCCAGCAGTTACTCGGACAGGTACGAGCAGTACTTC
28years_AACACGTTCGTCTGAA-1	MAIT	2	Small (1 < X <= 5)	canonical	28years	TRAV1-2	TRAJ12	TRAC	TRBV6-1	NA	TRBJ2-7	TRBC2	CAVMDSSYKLIF	CASSELAGGSYEQYF	clone_60	Mature	St3	TRAV1-2.TRAJ12.TRAC_TRBV6-1.NA.TRBJ2-7.TRBC2	TGTGCTGTGATGGATAGCAGCTATAAATTGATCTTC_TGTGCCAGCAGTGAATTAGCGGGAGGCTCCTACGAGCAGTACTTC
28years_AACACGTTCTGGGCCA-1	MAIT	176	Hyperexpanded (100 < X <= 500)	canonical	28years	TRAV1-2	TRAJ20	TRAC	TRBV6-1	NA	TRBJ2-7	TRBC2	CAVRDQNYKLSF	CASEQGETAYEQYF	clone_46	Mature	St3	TRAV1-2.TRAJ20.TRAC_TRBV6-1.NA.TRBJ2-7.TRBC2	TGTGCTGTGAGAGATCAGAACTACAAGCTCAGCTTT_TGTGCCAGCGAACAGGGCGAAACGGCCTACGAGCAGTACTTC
28years_AACCATGCAAGCGATG-1	MAIT	49	Large (20 < X <= 100)	canonical	28years	TRAV1-2	TRAJ33	TRAC	TRBV6-4	NA	TRBJ2-3	TRBC2	CAVMDSNYQLIW	CASSGGSTDTQYF	clone_32	Mature	St3	TRAV1-2.TRAJ33.TRAC_TRBV6-4.NA.TRBJ2-3.TRBC2	TGTGCTGTGATGGATAGCAACTATCAGTTAATCTGG_TGTGCCAGCAGTGGCGGGAGCACAGATACGCAGTATTTT
28years_AACCATGCAGATGGGT-1	MAIT	176	Hyperexpanded (100 < X <= 500)	canonical	28years	TRAV1-2	TRAJ20	TRAC	TRBV6-1	NA	TRBJ2-7	TRBC2	CAVRDQNYKLSF	CASEQGETAYEQYF	clone_46	Mature	St3	TRAV1-2.TRAJ20.TRAC_TRBV6-1.NA.TRBJ2-7.TRBC2	TGTGCTGTGAGAGATCAGAACTACAAGCTCAGCTTT_TGTGCCAGCGAACAGGGCGAAACGGCCTACGAGCAGTACTTC
28years_AACCATGCATAGACTC-1	MAIT	8	Medium (5 < X <= 20)	canonical	28years	TRAV1-2	TRAJ33	TRAC	TRBV6-4	NA	TRBJ2-3	TRBC2	CAAMDSNYQLIW	CASSEAQTSATDTQYF	clone_61	Mature	St3	TRAV1-2.TRAJ33.TRAC_TRBV6-4.NA.TRBJ2-3.TRBC2	TGTGCTGCCATGGATAGCAACTATCAGTTAATCTGG_TGTGCCAGCAGTGAAGCACAGACTAGCGCCACAGATACGCAGTATTTT
28years_AACCATGGTACCAGTT-1	MAIT	13	Medium (5 < X <= 20)	Va.canonical	28years	TRAV1-2	TRAJ33	TRAC	TRBV30	NA	TRBJ2-2	TRBC2	CAVKDSNYQLIW	CAWSRDPDVGELFF	clone_62	Mature	St3	TRAV1-2.TRAJ33.TRAC_TRBV30.NA.TRBJ2-2.TRBC2	TGTGCTGTGAAGGATAGCAACTATCAGTTAATCTGG_TGTGCCTGGAGCCGGGACCCAGACGTCGGGGAGCTGTTTTTT
28years_AACCATGTCCTACAGA-1	MAIT	4	Small (1 < X <= 5)	canonical	28years	TRAV1-2	TRAJ20	TRAC	TRBV6-4	NA	TRBJ2-3	TRBC2	CAVRDGDYKLSF	CASSDSGTDTQYF	clone_63	Mature	St3	TRAV1-2.TRAJ20.TRAC_TRBV6-4.NA.TRBJ2-3.TRBC2	TGTGCTGTGAGAGATGGAGACTACAAGCTCAGCTTT_TGTGCCAGCAGTGACTCGGGCACAGATACGCAGTATTTT
28years_AACCATGTCTGCTGCT-1	MAIT	1	Single (0 < X <= 1)	Va.canonical	28years	TRAV1-2	TRAJ33	TRAC	TRBV28	NA	TRBJ2-6	TRBC2	CAAMDSNYQLIW	CASSLSAGMSGANVLTF	clone_64	Mature	St3	TRAV1-2.TRAJ33.TRAC_TRBV28.NA.TRBJ2-6.TRBC2	TGTGCTGCCATGGATAGCAACTATCAGTTAATCTGG_TGTGCCAGCAGTTTATCCGCGGGGATGTCTGGGGCCAACGTCCTGACTTTC
28years_AACCGCGAGAACAATC-1	MAIT	2	Small (1 < X <= 5)	Va.canonical	28years	TRAV1-2	TRAJ33	TRAC	TRBV30	NA	TRBJ2-2	TRBC2	CAVVDSNYQLIW	CAWSPIERETGELFF	clone_65	Mature	St3	TRAV1-2.TRAJ33.TRAC_TRBV30.NA.TRBJ2-2.TRBC2	TGTGCTGTCGTCGATAGCAACTATCAGTTAATCTGG_TGTGCCTGGAGTCCTATAGAGCGGGAAACCGGGGAGCTGTTTTTT
28years_AACCGCGAGATCTGCT-1	MAIT	39	Large (20 < X <= 100)	Va.canonical	28years	TRAV1-2	TRAJ33	TRAC	TRBV28	NA	TRBJ1-6	TRBC1	CASMDSNYQLIW	CASSLVGVSSPLHF	clone_1	Mature	St3	TRAV1-2.TRAJ33.TRAC_TRBV28.NA.TRBJ1-6.TRBC1	TGTGCCTCCATGGATAGCAACTATCAGTTAATCTGG_TGTGCCAGCAGTTTAGTGGGGGTTAGCTCACCCCTCCACTTT
28years_AACCGCGAGCGTTGCC-1	MAIT	2	Small (1 < X <= 5)	canonical	28years	TRAV1-2	TRAJ33	TRAC	TRBV20-1	NA	TRBJ2-3	TRBC2	CAVLDSNYQLIW	CSASLAGDLNTQYF	clone_66	Mature	St3	TRAV1-2.TRAJ33.TRAC_TRBV20-1.NA.TRBJ2-3.TRBC2	TGTGCTGTTCTTGATAGCAACTATCAGTTAATCTGG_TGCAGTGCTTCTCTAGCGGGAGATTTAAATACGCAGTATTTT
28years_AACCGCGAGCTAGTTC-1	NKT	1	Single (0 < X <= 1)	canonical	28years	TRAV10	TRAJ18	TRAC	TRBV25-1	NA	TRBJ2-3	TRBC2	CVVSDRGSTLGRLYF	CASSDSEHPTDTQYF	clone_67	Immature	St2	TRAV10.TRAJ18.TRAC_TRBV25-1.NA.TRBJ2-3.TRBC2	TGTGTGGTGAGCGACAGAGGCTCAACCCTGGGGAGGCTATACTTT_TGTGCCAGCAGTGACTCCGAGCATCCCACAGATACGCAGTATTTT
28years_AACCGCGCAAGTTCTG-1	MAIT	1	Single (0 < X <= 1)	canonical	28years	TRAV1-2	TRAJ33	TRAC	TRBV20-1	NA	TRBJ2-5	TRBC2	CAVMDSNYQLIW	CSARDLSQDPGTQYF	clone_68	Mature	St3	TRAV1-2.TRAJ33.TRAC_TRBV20-1.NA.TRBJ2-5.TRBC2	TGTGCTGTCATGGATAGCAACTATCAGTTAATCTGG_TGCAGTGCTAGAGATCTTTCGCAAGACCCCGGGACCCAGTACTTC
28years_AACCGCGGTGTATGGG-1	MAIT	7	Medium (5 < X <= 20)	canonical	28years	TRAV1-2	TRAJ33	TRAC	TRBV6-2	NA	TRBJ2-3	TRBC2	CAVRDSNYQLIW	CASSYSTSADTQYF	clone_69	Mature	St3	TRAV1-2.TRAJ33.TRAC_TRBV6-2.NA.TRBJ2-3.TRBC2	TGTGCTGTGAGGGATAGCAACTATCAGTTAATCTGG_TGTGCCAGCAGTTACTCGACTAGCGCAGATACGCAGTATTTT
28years_AACCGCGTCATCGCTC-1	MAIT	5	Small (1 < X <= 5)	canonical	28years	TRAV1-2	TRAJ33	TRAC	TRBV6-4	TRBD2	TRBJ2-3	TRBC2	CAVRDSNYQLIW	CASSETSGSTDTQYF	clone_70	Mature	St3	TRAV1-2.TRAJ33.TRAC_TRBV6-4.TRBD2.TRBJ2-3.TRBC2	TGTGCTGTGAGAGATAGCAACTATCAGTTAATCTGG_TGTGCCAGCAGTGAGACTAGCGGGAGCACAGATACGCAGTATTTT
28years_AACGTTGAGAAGGGTA-1	MAIT	110	Hyperexpanded (100 < X <= 500)	canonical	28years	TRAV1-2	TRAJ20	TRAC	TRBV6-4	NA	TRBJ2-2	TRBC2	CAVRDSDYKLSF	CASSAGDTGELFF	clone_71	Mature	St3	TRAV1-2.TRAJ20.TRAC_TRBV6-4.NA.TRBJ2-2.TRBC2	TGTGCTGTGAGAGATAGCGACTACAAGCTCAGCTTT_TGTGCCAGCAGTGCAGGGGACACCGGGGAGCTGTTTTTT
28years_AACGTTGAGCAGGCTA-1	MAIT	11	Medium (5 < X <= 20)	canonical	28years	TRAV1-2	TRAJ33	TRAC	TRBV6-4	TRBD2	TRBJ2-2	TRBC2	CAVLDSNYQLIW	CASSGTSGSTGELFF	clone_72	Mature	St3	TRAV1-2.TRAJ33.TRAC_TRBV6-4.TRBD2.TRBJ2-2.TRBC2	TGTGCTGTGTTGGATAGCAACTATCAGTTAATCTGG_TGTGCCAGCAGTGGGACTAGCGGGAGCACCGGGGAGCTGTTTTTT
28years_AACGTTGAGCGTCAAG-1	MAIT	1	Single (0 < X <= 1)	Va.canonical	28years	TRAV1-2	TRAJ33	TRAC	TRBV19	NA	TRBJ1-5	TRBC1	CAVIDSNYQLIW	CASSAPTGESQPQHF	clone_73	Mature	St3	TRAV1-2.TRAJ33.TRAC_TRBV19.NA.TRBJ1-5.TRBC1	TGTGCTGTGATAGATAGCAACTATCAGTTAATCTGG_TGTGCCAGTAGTGCCCCGACAGGGGAAAGTCAGCCCCAGCATTTT
28years_AACGTTGAGTAGGCCA-1	MAIT	2	Small (1 < X <= 5)	canonical	28years	TRAV1-2	TRAJ33	TRAC	TRBV6-4	NA	TRBJ2-2	TRBC2	CAVIGSNYQLIW	CASSEAGGSTGELFF	clone_31	Mature	St3	TRAV1-2.TRAJ33.TRAC_TRBV6-4.NA.TRBJ2-2.TRBC2	TGTGCTGTGATAGGGAGCAACTATCAGTTAATCTGG_TGTGCCAGCAGTGAGGCGGGAGGATCCACCGGGGAGCTGTTTTTT
28years_AACGTTGCACACCGCA-1	MAIT	2	Small (1 < X <= 5)	Va.canonical	28years	TRAV1-2	TRAJ33	TRAC	TRBV3-1	NA	TRBJ2-2	TRBC2	CAVRDSNYQLIW	CASSPFSGDTGELFF	clone_74	Mature	St3	TRAV1-2.TRAJ33.TRAC_TRBV3-1.NA.TRBJ2-2.TRBC2	TGTGCTGTGAGAGATAGCAACTATCAGTTAATCTGG_TGTGCCAGCAGCCCTTTCTCGGGAGACACCGGGGAGCTGTTTTTT
28years_AACGTTGCAGCCAGAA-1	MAIT	110	Hyperexpanded (100 < X <= 500)	canonical	28years	TRAV1-2	TRAJ20	TRAC	TRBV6-4	NA	TRBJ2-2	TRBC2	CAVRDSDYKLSF	CASSAGDTGELFF	clone_71	Mature	St3	TRAV1-2.TRAJ20.TRAC_TRBV6-4.NA.TRBJ2-2.TRBC2	TGTGCTGTGAGAGATAGCGACTACAAGCTCAGCTTT_TGTGCCAGCAGTGCAGGGGACACCGGGGAGCTGTTTTTT
28years_AACGTTGCATCGATGT-1	polyclonal	52	Large (20 < X <= 100)	noncanonical	28years	TRAV12-1	TRAJ29	TRAC	TRBV6-4	NA	TRBJ2-3	TRBC2	CADSGNTPLVF	CASSSGSTDTQYF	clone_75	Mature	St3	TRAV12-1.TRAJ29.TRAC_TRBV6-4.NA.TRBJ2-3.TRBC2	TGTGCGGATTCAGGAAACACACCTCTTGTCTTT_TGTGCCAGCAGTAGCGGGAGCACAGATACGCAGTATTTT
28years_AACGTTGGTAGTGAAT-1	MAIT	47	Large (20 < X <= 100)	canonical	28years	TRAV1-2	TRAJ33	TRAC	TRBV6-1	NA	TRBJ2-1	TRBC2	CAVKNSNYQLIW	CASSELAGSYNEQFF	clone_76	Mature	St3	TRAV1-2.TRAJ33.TRAC_TRBV6-1.NA.TRBJ2-1.TRBC2	TGTGCTGTGAAAAATAGCAACTATCAGTTAATCTGG_TGTGCCAGCAGTGAACTAGCGGGAAGCTACAATGAGCAGTTCTTC
28years_AACGTTGTCAGAAATG-1	MAIT	4	Small (1 < X <= 5)	canonical	28years	TRAV1-2	TRAJ33	TRAC	TRBV20-1	TRBD1	TRBJ1-6	TRBC1	CAPMDSNYQLIW	CSAREPGLGTAPLHF	clone_27	Mature	St3	TRAV1-2.TRAJ33.TRAC_TRBV20-1.TRBD1.TRBJ1-6.TRBC1	TGTGCGCCCATGGATAGCAACTATCAGTTAATCTGG_TGCAGTGCTAGAGAACCGGGACTGGGGACTGCACCCCTCCACTTT
28years_AACGTTGTCAGCTGGC-1	MAIT	62	Large (20 < X <= 100)	canonical	28years	TRAV1-2	TRAJ33	TRAC	TRBV6-4	NA	TRBJ2-3	TRBC2	CAVKDSNYQLIW	CASSDGTSGTDTQYF	clone_57	Mature	St3	TRAV1-2.TRAJ33.TRAC_TRBV6-4.NA.TRBJ2-3.TRBC2	TGTGCTGTGAAGGATAGCAACTATCAGTTAATCTGG_TGTGCCAGCAGTGACGGGACTAGCGGCACAGATACGCAGTATTTT
28years_AACGTTGTCAGCTTAG-1	NKT	1	Single (0 < X <= 1)	canonical	28years	TRAV10	TRAJ18	TRAC	TRBV25-1	TRBD1	TRBJ2-7	TRBC2	CVVSDRGSTLGRLYF	CASSGSGGSYEQYF	clone_77	Immature	St2	TRAV10.TRAJ18.TRAC_TRBV25-1.TRBD1.TRBJ2-7.TRBC2	TGTGTGGTGAGCGACAGAGGCTCAACCCTGGGGAGGCTATACTTT_TGTGCCAGCAGTGGGAGTGGGGGCTCCTACGAGCAGTACTTC
28years_AACGTTGTCAGGCCCA-1	MAIT	3	Small (1 < X <= 5)	canonical	28years	TRAV1-2	TRAJ33	TRAC	TRBV20-1	NA	TRBJ2-2	TRBC2	CAFMDSNYQLIW	CSARVPTSGDTGELFF	clone_78	Mature	St3	TRAV1-2.TRAJ33.TRAC_TRBV20-1.NA.TRBJ2-2.TRBC2	TGTGCCTTCATGGATAGCAACTATCAGTTAATCTGG_TGCAGTGCTAGAGTCCCCACTAGCGGGGACACCGGGGAGCTGTTTTTT
28years_AACGTTGTCGGTGTCG-1	MAIT	1	Single (0 < X <= 1)	canonical	28years	TRAV1-2	TRAJ33	TRAC	TRBV6-2	NA	TRBJ2-3	TRBC2	CAPMDSNYQLIW	CASSRGEVTDTQYF	clone_79	Mature	St3	TRAV1-2.TRAJ33.TRAC_TRBV6-2.NA.TRBJ2-3.TRBC2	TGTGCTCCCATGGATAGCAACTATCAGTTAATCTGG_TGTGCCAGCAGTCGAGGGGAAGTAACAGATACGCAGTATTTT
28years_AACGTTGTCTGAGTGT-1	NKT	7	Medium (5 < X <= 20)	Va.canonical	28years	TRAV10	TRAJ27	TRAC	TRBV6-4	NA	TRBJ2-2	TRBC2	CVVSADSTF	CASSDSTSGSGELFF	clone_80	Mature	St3	TRAV10.TRAJ27.TRAC_TRBV6-4.NA.TRBJ2-2.TRBC2	TGTGTGGTGAGCGCGGATTCAACCTTT_TGTGCCAGCAGTGACTCAACTAGCGGGAGCGGGGAGCTGTTTTTT
28years_AACTCAGAGAGACTAT-1	MAIT	1	Single (0 < X <= 1)	Va.canonical	28years	TRAV1-2	TRAJ33	TRAC	TRBV4-2	NA	TRBJ2-7	TRBC2	CAVMDSNYQLIW	CASSQDQGSGSYEQYF	clone_81	Mature	St3	TRAV1-2.TRAJ33.TRAC_TRBV4-2.NA.TRBJ2-7.TRBC2	TGTGCTGTGATGGATAGCAACTATCAGTTAATCTGG_TGTGCCAGCAGCCAAGATCAGGGTAGCGGCTCCTACGAGCAGTACTTC
28years_AACTCAGAGGTTACCT-1	MAIT	12	Medium (5 < X <= 20)	canonical	28years	TRAV1-2	TRAJ12	TRAC	TRBV6-4	TRBD2	TRBJ2-3	TRBC2	CAVMDSSYKLIF	CASSGTSGSTDTQYF	clone_82	Mature	St3	TRAV1-2.TRAJ12.TRAC_TRBV6-4.TRBD2.TRBJ2-3.TRBC2	TGTGCTGTGATGGATAGCAGCTATAAATTGATCTTC_TGTGCCAGCAGTGGGACTAGCGGGAGCACAGATACGCAGTATTTT
28years_AACTCAGGTAAATGTG-1	MAIT	1	Single (0 < X <= 1)	canonical	28years	TRAV1-2	TRAJ33	TRAC	TRBV6-4	NA	TRBJ2-1	TRBC2	CAVMDSNYQLIW	CASSDSASGSYNEQFF	clone_83	Mature	St3	TRAV1-2.TRAJ33.TRAC_TRBV6-4.NA.TRBJ2-1.TRBC2	TGTGCTGTGATGGATAGCAACTATCAGTTAATCTGG_TGTGCCAGCAGTGACTCCGCTAGCGGGAGTTACAATGAGCAGTTCTTC
28years_AACTCAGGTAACGACG-1	MAIT	1	Single (0 < X <= 1)	canonical	28years	TRAV1-2	TRAJ20	TRAC	TRBV20-1	NA	TRBJ2-7	TRBC2	CAVILGDYKLSF	CSASQREPYEQYF	clone_84	Mature	St3	TRAV1-2.TRAJ20.TRAC_TRBV20-1.NA.TRBJ2-7.TRBC2	TGTGCTGTGATTCTAGGAGACTACAAGCTCAGCTTT_TGCAGTGCCAGTCAGCGGGAGCCCTACGAGCAGTACTTC
28years_AACTCAGGTGACGGTA-1	MAIT	1	Single (0 < X <= 1)	canonical	28years	TRAV1-2	TRAJ20	TRAC	TRBV6-4	NA	TRBJ2-5	TRBC2	CAVRGGDYKLSF	CASSEVAGDQETQYF	clone_85	Mature	St3	TRAV1-2.TRAJ20.TRAC_TRBV6-4.NA.TRBJ2-5.TRBC2	TGTGCTGTGAGAGGAGGCGACTACAAGCTCAGCTTT_TGTGCCAGCAGTGAGGTAGCGGGGGACCAAGAGACCCAGTACTTC
28years_AACTCAGTCCCTCAGT-1	MAIT	5	Small (1 < X <= 5)	Va.canonical	28years	TRAV1-2	TRAJ33	TRAC	TRBV4-2	NA	TRBJ2-6	TRBC2	CAVSESNYQLIW	CASSQREGSGANVLTF	clone_86	Mature	St3	TRAV1-2.TRAJ33.TRAC_TRBV4-2.NA.TRBJ2-6.TRBC2	TGTGCTGTGAGTGAAAGCAACTATCAGTTAATCTGG_TGTGCCAGCAGCCAGCGGGAGGGCTCTGGGGCCAACGTCCTGACTTTC
28years_AACTCAGTCCGTACAA-1	MAIT	1	Single (0 < X <= 1)	canonical	28years	TRAV1-2	TRAJ33	TRAC	TRBV6-4	NA	TRBJ2-1	TRBC2	CAVTDSNYQLIW	CASSDSTREGLGEQFF	clone_87	Immature	St2	TRAV1-2.TRAJ33.TRAC_TRBV6-4.NA.TRBJ2-1.TRBC2	TGTGCTGTGACGGATAGCAACTATCAGTTAATCTGG_TGTGCCAGCAGTGACTCGACTCGGGAGGGCCTCGGTGAGCAGTTCTTC
28years_AACTCAGTCTAACTGG-1	MAIT	176	Hyperexpanded (100 < X <= 500)	canonical	28years	TRAV1-2	TRAJ20	TRAC	TRBV6-1	NA	TRBJ2-7	TRBC2	CAVRDQNYKLSF	CASEQGETAYEQYF	clone_46	Mature	St3	TRAV1-2.TRAJ20.TRAC_TRBV6-1.NA.TRBJ2-7.TRBC2	TGTGCTGTGAGAGATCAGAACTACAAGCTCAGCTTT_TGTGCCAGCGAACAGGGCGAAACGGCCTACGAGCAGTACTTC
28years_AACTCCCCACACATGT-1	MAIT	1	Single (0 < X <= 1)	canonical	28years	TRAV1-2	TRAJ33	TRAC	TRBV6-4	TRBD1	TRBJ2-2	TRBC2	CGPMDSNYQLIW	CASSDGRTGNTGELFF	clone_88	Mature	St3	TRAV1-2.TRAJ33.TRAC_TRBV6-4.TRBD1.TRBJ2-2.TRBC2	TGTGGCCCCATGGATAGCAACTATCAGTTAATCTGG_TGTGCCAGCAGTGACGGAAGGACAGGGAACACCGGGGAGCTGTTTTTT
28years_AACTCCCCAGTACACT-1	MAIT	1	Single (0 < X <= 1)	canonical	28years	TRAV1-2	TRAJ33	TRAC	TRBV20-1	NA	TRBJ2-1	TRBC2	CAVTDSNYQLIW	CSARQSGDLNEQFF	clone_89	Mature	St3	TRAV1-2.TRAJ33.TRAC_TRBV20-1.NA.TRBJ2-1.TRBC2	TGTGCTGTGACGGATAGCAACTATCAGTTAATCTGG_TGCAGTGCTAGACAAAGCGGGGACCTCAATGAGCAGTTCTTC
28years_AACTCCCCATACTACG-1	MAIT	110	Hyperexpanded (100 < X <= 500)	canonical	28years	TRAV1-2	TRAJ20	TRAC	TRBV6-4	NA	TRBJ2-2	TRBC2	CAVRDSDYKLSF	CASSAGDTGELFF	clone_71	Mature	St3	TRAV1-2.TRAJ20.TRAC_TRBV6-4.NA.TRBJ2-2.TRBC2	TGTGCTGTGAGAGATAGCGACTACAAGCTCAGCTTT_TGTGCCAGCAGTGCAGGGGACACCGGGGAGCTGTTTTTT
28years_AACTCCCGTAGCTTGT-1	MAIT	9	Medium (5 < X <= 20)	canonical	28years	TRAV1-2	TRAJ33	TRAC	TRBV6-1	NA	TRBJ2-3	TRBC2	CAAMDSNYQLIW	CASNIRFTDTQYF	clone_90	Mature	St3	TRAV1-2.TRAJ33.TRAC_TRBV6-1.NA.TRBJ2-3.TRBC2	TGTGCTGCCATGGATAGCAACTATCAGTTAATCTGG_TGTGCCAGCAATATTAGATTCACAGATACGCAGTATTTT
28years_AACTCCCGTGACTCAT-1	MAIT	9	Medium (5 < X <= 20)	canonical	28years	TRAV1-2	TRAJ33	TRAC	TRBV6-1	TRBD2	TRBJ2-1	TRBC2	CAVRDSNYQLIW	CASSEGTSGSNEQFF	clone_91	Mature	St3	TRAV1-2.TRAJ33.TRAC_TRBV6-1.TRBD2.TRBJ2-1.TRBC2	TGTGCTGTGAGAGATAGCAACTATCAGTTAATCTGG_TGTGCCAGCAGTGAAGGGACTAGCGGGAGCAATGAGCAGTTCTTC
28years_AACTCCCGTTCCGGCA-1	MAIT	7	Medium (5 < X <= 20)	Va.canonical	28years	TRAV1-2	TRAJ33	TRAC	TRBV6-6	NA	TRBJ2-7	TRBC2	CAVRDSNYQLIW	CASSRSGGDSSYEQYF	clone_92	Mature	St3	TRAV1-2.TRAJ33.TRAC_TRBV6-6.NA.TRBJ2-7.TRBC2	TGTGCTGTGAGAGATAGCAACTATCAGTTAATCTGG_TGTGCCAGCAGTCGTTCGGGGGGCGATAGCTCCTACGAGCAGTACTTC
28years_AACTCCCGTTGTTTGG-1	MAIT	2	Small (1 < X <= 5)	canonical	28years	TRAV1-2	TRAJ33	TRAC	TRBV6-4	NA	TRBJ2-3	TRBC2	CAVRDSNYQLIW	CASSRTSEDTQYF	clone_93	Mature	St3	TRAV1-2.TRAJ33.TRAC_TRBV6-4.NA.TRBJ2-3.TRBC2	TGTGCTGTGAGAGATAGCAACTATCAGTTAATCTGG_TGTGCCAGCAGTAGGACTAGCGAAGATACGCAGTATTTT
28years_AACTCCCTCGAATGCT-1	MAIT	1	Single (0 < X <= 1)	canonical	28years	TRAV1-2	TRAJ33	TRAC	TRBV20-1	TRBD1	TRBJ2-5	TRBC2	CAGMDSNYQLIW	CSARDGRGLGKGPQETQYF	clone_94	Mature	St3	TRAV1-2.TRAJ33.TRAC_TRBV20-1.TRBD1.TRBJ2-5.TRBC2	TGTGCTGGTATGGATAGCAACTATCAGTTAATCTGG_TGCAGTGCTAGAGATGGCAGGGGGCTTGGAAAGGGGCCGCAAGAGACCCAGTACTTC
28years_AACTCTTAGCCTTGAT-1	MAIT	4	Small (1 < X <= 5)	canonical	28years	TRAV1-2	TRAJ33	TRAC	TRBV6-2	NA	TRBJ2-3	TRBC2	CAVIDSNYQLIW	CASSYREGTDTQYF	clone_95	Mature	St3	TRAV1-2.TRAJ33.TRAC_TRBV6-2.NA.TRBJ2-3.TRBC2	TGTGCTGTGATTGATAGCAACTATCAGTTAATCTGG_TGTGCCAGCAGTTATCGGGAAGGGACAGATACGCAGTATTTT
28years_AACTCTTCACCTCGTT-1	MAIT	62	Large (20 < X <= 100)	canonical	28years	TRAV1-2	TRAJ33	TRAC	TRBV6-4	NA	TRBJ2-3	TRBC2	CAVKDSNYQLIW	CASSDGTSGTDTQYF	clone_57	Mature	St3	TRAV1-2.TRAJ33.TRAC_TRBV6-4.NA.TRBJ2-3.TRBC2	TGTGCTGTGAAGGATAGCAACTATCAGTTAATCTGG_TGTGCCAGCAGTGACGGGACTAGCGGCACAGATACGCAGTATTTT
28years_AACTCTTCAGTCGTGC-1	MAIT	12	Medium (5 < X <= 20)	canonical	28years	TRAV1-2	TRAJ33	TRAC	TRBV6-1	TRBD2	TRBJ2-5	TRBC2	CAVGDSNYQLIW	CASLRLAGGSETQYF	clone_55	Mature	St3	TRAV1-2.TRAJ33.TRAC_TRBV6-1.TRBD2.TRBJ2-5.TRBC2	TGTGCTGTGGGGGATAGCAACTATCAGTTAATCTGG_TGTGCCAGCCTAAGACTAGCGGGAGGCTCGGAGACCCAGTACTTC
28years_AACTCTTCATTCACTT-1	MAIT	3	Small (1 < X <= 5)	Va.canonical	28years	TRAV1-2	TRAJ33	TRAC	TRBV10-3	NA	TRBJ2-2	TRBC2	CAVMDSNYQLIW	CAISDRDTGELFF	clone_96	Mature	St3	TRAV1-2.TRAJ33.TRAC_TRBV10-3.NA.TRBJ2-2.TRBC2	TGTGCTGTGATGGATAGCAACTATCAGTTAATCTGG_TGTGCCATCAGTGACAGGGACACCGGGGAGCTGTTTTTT
28years_AACTCTTGTAGCGCTC-1	MAIT	6	Medium (5 < X <= 20)	canonical	28years	TRAV1-2	TRAJ33	TRAC	TRBV6-4	NA	TRBJ2-2	TRBC2	CAVMDSNYQLIW	CASSDSGANTGELFF	clone_97	Mature	St3	TRAV1-2.TRAJ33.TRAC_TRBV6-4.NA.TRBJ2-2.TRBC2	TGTGCTGTGATGGATAGCAACTATCAGTTAATCTGG_TGTGCCAGCAGTGACTCAGGGGCGAACACCGGGGAGCTGTTTTTT
28years_AACTCTTGTGCAGTAG-1	MAIT	4	Small (1 < X <= 5)	Va.canonical	28years	TRAV1-2	TRAJ33	TRAC	TRBV28	NA	TRBJ2-6	TRBC2	CAVRDSNYQLIW	CASSLGQVSGANVLTF	clone_98	Mature	St3	TRAV1-2.TRAJ33.TRAC_TRBV28.NA.TRBJ2-6.TRBC2	TGTGCTGTGAGAGATAGCAACTATCAGTTAATCTGG_TGTGCCAGCAGTTTAGGACAGGTTTCTGGGGCCAACGTCCTGACTTTC
28years_AACTCTTTCAGCCTAA-1	MAIT	68	Large (20 < X <= 100)	canonical	28years	TRAV1-2	TRAJ33	TRAC	TRBV6-4	NA	TRBJ1-5	TRBC1	CAVMDSNYQLIW	CASSEGANQPQHF	clone_35	Mature	St3	TRAV1-2.TRAJ33.TRAC_TRBV6-4.NA.TRBJ1-5.TRBC1	TGTGCTGTGATGGATAGCAACTATCAGTTAATCTGG_TGTGCCAGCAGTGAGGGGGCCAATCAGCCCCAGCATTTT
28years_AACTCTTTCATCACCC-1	MAIT	6	Medium (5 < X <= 20)	canonical	28years	TRAV1-2	TRAJ33	TRAC	TRBV20-1	NA	TRBJ2-7	TRBC2	CAVIDSNYQLIW	CSASEDEFVANEQYF	clone_99	Mature	St3	TRAV1-2.TRAJ33.TRAC_TRBV20-1.NA.TRBJ2-7.TRBC2	TGTGCTGTGATAGATAGCAACTATCAGTTAATCTGG_TGCAGTGCTAGTGAGGACGAATTTGTGGCTAACGAGCAGTACTTC
28years_AACTCTTTCATCGCTC-1	NKT	1	Single (0 < X <= 1)	canonical	28years	TRAV10	TRAJ18	TRAC	TRBV25-1	NA	TRBJ2-3	TRBC2	CVVSDRGSTLGRLYF	CASRKTGSRIRGEKDTQYF	clone_100	Immature	St2	TRAV10.TRAJ18.TRAC_TRBV25-1.NA.TRBJ2-3.TRBC2	TGTGTGGTGAGCGACAGAGGCTCAACCCTGGGGAGGCTATACTTT_TGTGCCAGCAGGAAGACAGGTAGTCGGATCAGGGGTGAGAAAGATACGCAGTATTTT
28years_AACTCTTTCCGATATG-1	MAIT	1	Single (0 < X <= 1)	canonical	28years	TRAV1-2	TRAJ33	TRAC	TRBV6-4	TRBD1	TRBJ1-1	TRBC1	CAVRDGNYQLIW	CASSDRGNTEAFF	clone_101	Mature	St3	TRAV1-2.TRAJ33.TRAC_TRBV6-4.TRBD1.TRBJ1-1.TRBC1	TGTGCTGTGAGAGATGGCAACTATCAGTTAATCTGG_TGTGCCAGCAGTGACAGGGGTAACACTGAAGCTTTCTTT
28years_AACTCTTTCGCCTGTT-1	MAIT	1	Single (0 < X <= 1)	canonical	28years	TRAV1-2	TRAJ20	TRAC	TRBV6-4	NA	TRBJ2-3	TRBC2	CAVRDNDYKLSF	CASSRLAGGADTQYF	clone_102	Mature	St3	TRAV1-2.TRAJ20.TRAC_TRBV6-4.NA.TRBJ2-3.TRBC2	TGTGCTGTGAGAGATAACGACTACAAGCTCAGCTTT_TGTGCCAGCAGTCGTTTAGCGGGAGGGGCAGATACGCAGTATTTT
28years_AACTCTTTCTATCCCG-1	MAIT	2	Small (1 < X <= 5)	canonical	28years	TRAV1-2	TRAJ33	TRAC	TRBV6-4	NA	TRBJ2-6	TRBC2	CATRDSNYQLIW	CASSDGSTGANVLTF	clone_103	Mature	St3	TRAV1-2.TRAJ33.TRAC_TRBV6-4.NA.TRBJ2-6.TRBC2	TGTGCTACCAGGGATAGCAACTATCAGTTAATCTGG_TGTGCCAGCAGTGACGGTTCCACTGGGGCCAACGTCCTGACTTTC
28years_AACTGGTAGTTAAGTG-1	MAIT	42	Large (20 < X <= 100)	Va.canonical	28years	TRAV1-2	TRAJ33	TRAC	TRBV30	NA	TRBJ2-3	TRBC2	CAVMDSNYQLIW	CAWSLLAGQGGDTQYF	clone_33	Mature	St3	TRAV1-2.TRAJ33.TRAC_TRBV30.NA.TRBJ2-3.TRBC2	TGTGCTGTGATGGATAGCAACTATCAGTTAATCTGG_TGTGCCTGGAGTTTACTAGCCGGACAAGGGGGAGATACGCAGTATTTT
28years_AACTGGTCAGATAATG-1	MAIT	33	Large (20 < X <= 100)	canonical	28years	TRAV1-2	TRAJ33	TRAC	TRBV6-4	NA	TRBJ2-2	TRBC2	CAVRDSNYQLIW	CASSDSNTGELFF	clone_104	Mature	St3	TRAV1-2.TRAJ33.TRAC_TRBV6-4.NA.TRBJ2-2.TRBC2	TGTGCTGTGAGGGATAGCAACTATCAGTTAATCTGG_TGTGCCAGCAGTGACTCGAACACCGGGGAGCTGTTTTTT
28years_AACTGGTCATCCGCGA-1	MAIT	13	Medium (5 < X <= 20)	Va.canonical	28years	TRAV1-2	TRAJ33	TRAC	TRBV30	NA	TRBJ2-2	TRBC2	CAVKDSNYQLIW	CAWSRDPDVGELFF	clone_62	Mature	St3	TRAV1-2.TRAJ33.TRAC_TRBV30.NA.TRBJ2-2.TRBC2	TGTGCTGTGAAGGATAGCAACTATCAGTTAATCTGG_TGTGCCTGGAGCCGGGACCCAGACGTCGGGGAGCTGTTTTTT
28years_AACTGGTGTCGCTTTC-1	MAIT	14	Medium (5 < X <= 20)	canonical	28years	TRAV1-2	TRAJ33	TRAC	TRBV6-2	NA	TRBJ2-2	TRBC2	CAVMDSNYQLIW	CASRLAETGELFF	clone_105	Mature	St3	TRAV1-2.TRAJ33.TRAC_TRBV6-2.NA.TRBJ2-2.TRBC2	TGTGCTGTGATGGATAGCAACTATCAGTTAATCTGG_TGTGCGTCGCGACTAGCGGAGACCGGGGAGCTGTTTTTT
28years_AACTGGTTCGCCCTTA-1	MAIT	14	Medium (5 < X <= 20)	canonical	28years	TRAV1-2	TRAJ12	TRAC	TRBV6-4	NA	TRBJ2-3	TRBC2	CAVLDSSYKLIF	CASSDRDTDTQYF	clone_106	Mature	St3	TRAV1-2.TRAJ12.TRAC_TRBV6-4.NA.TRBJ2-3.TRBC2	TGTGCTGTGTTGGATAGCAGCTATAAATTGATCTTC_TGTGCCAGCAGTGACCGGGACACAGATACGCAGTATTTT
28years_AACTTTCAGAAGGGTA-1	MAIT	14	Medium (5 < X <= 20)	canonical	28years	TRAV1-2	TRAJ33	TRAC	TRBV6-4	NA	TRBJ2-1	TRBC2	CAALDSNYQLIW	CASSDSTSGSYNEQFF	clone_9	Mature	St3	TRAV1-2.TRAJ33.TRAC_TRBV6-4.NA.TRBJ2-1.TRBC2	TGTGCTGCCTTGGATAGCAACTATCAGTTAATCTGG_TGTGCCAGCAGTGACTCGACTAGCGGCTCCTACAATGAGCAGTTCTTC
28years_AACTTTCAGTAATCCC-1	MAIT	10	Medium (5 < X <= 20)	Va.canonical	28years	TRAV1-2	TRAJ33	TRAC	TRBV3-1	TRBD1	TRBJ2-6	TRBC2	CAVVDSNYQLIW	CASSRGTGTGANVLTF	clone_107	Mature	St3	TRAV1-2.TRAJ33.TRAC_TRBV3-1.TRBD1.TRBJ2-6.TRBC2	TGTGCTGTGGTGGATAGCAACTATCAGTTAATCTGG_TGTGCCAGCAGCCGAGGTACAGGTACTGGGGCCAACGTCCTGACTTTC
28years_AACTTTCAGTGCAAGC-1	MAIT	2	Small (1 < X <= 5)	canonical	28years	TRAV1-2	TRAJ33	TRAC	TRBV20-1	TRBD1	TRBJ1-1	TRBC1	CAYMDSNYQLIW	CSAAGGRDTEAFF	clone_108	Mature	St3	TRAV1-2.TRAJ33.TRAC_TRBV20-1.TRBD1.TRBJ1-1.TRBC1	TGTGCTTACATGGATAGCAACTATCAGTTAATCTGG_TGCAGTGCTGCAGGGGGCAGGGACACTGAAGCTTTCTTT
28years_AACTTTCAGTGGACGT-1	MAIT	3	Small (1 < X <= 5)	canonical	28years	TRAV1-2	TRAJ33	TRAC	TRBV6-2	NA	TRBJ2-3	TRBC2	CAVMDSNYQLIW	CASSYIAGGGSDTQYF	clone_109	Mature	St3	TRAV1-2.TRAJ33.TRAC_TRBV6-2.NA.TRBJ2-3.TRBC2	TGTGCTGTGATGGATAGCAACTATCAGTTAATCTGG_TGTGCCAGCAGTTATATAGCGGGAGGGGGGAGCGATACGCAGTATTTT
28years_AACTTTCCACAGGTTT-1	MAIT	1	Single (0 < X <= 1)	Va.canonical	28years	TRAV1-2	TRAJ33	TRAC	TRBV10-1	NA	TRBJ1-1	TRBC1	CAAMDSNYQLIW	CASSQDFSNTEAFF	clone_110	Mature	St3	TRAV1-2.TRAJ33.TRAC_TRBV10-1.NA.TRBJ1-1.TRBC1	TGTGCTGCCATGGATAGCAACTATCAGTTAATCTGG_TGCGCCAGCAGTCAGGACTTCTCGAACACTGAAGCTTTCTTT
28years_AACTTTCGTAAAGGAG-1	MAIT	1	Single (0 < X <= 1)	Va.canonical	28years	TRAV1-2	TRAJ20	TRAC	TRBV4-2	NA	TRBJ2-1	TRBC2	CAVRDRDYKLSF	CASSPSESSYNEQFF	clone_111	Immature	St2	TRAV1-2.TRAJ20.TRAC_TRBV4-2.NA.TRBJ2-1.TRBC2	TGTGCTGTGAGAGATAGGGACTACAAGCTCAGCTTT_TGTGCCAGCAGCCCCTCGGAGAGCTCCTACAATGAGCAGTTCTTC
28years_AACTTTCTCAGTGCAT-1	MAIT	47	Large (20 < X <= 100)	canonical	28years	TRAV1-2	TRAJ33	TRAC	TRBV6-1	NA	TRBJ2-1	TRBC2	CAVKNSNYQLIW	CASSELAGSYNEQFF	clone_76	Mature	St3	TRAV1-2.TRAJ33.TRAC_TRBV6-1.NA.TRBJ2-1.TRBC2	TGTGCTGTGAAAAATAGCAACTATCAGTTAATCTGG_TGTGCCAGCAGTGAACTAGCGGGAAGCTACAATGAGCAGTTCTTC
28years_AACTTTCTCTGCCCTA-1	MAIT	3	Small (1 < X <= 5)	Va.canonical	28years	TRAV1-2	TRAJ33	TRAC	TRBV15	TRBD1	TRBJ2-2	TRBC2	CAVKDSNYQLIW	CATSRDGGSGAGELFF	clone_112	Mature	St3	TRAV1-2.TRAJ33.TRAC_TRBV15.TRBD1.TRBJ2-2.TRBC2	TGTGCTGTGAAGGATAGCAACTATCAGTTAATCTGG_TGTGCCACCAGCAGAGATGGGGGATCCGGGGCCGGGGAGCTGTTTTTT
28years_AAGACCTAGATATACG-1	MAIT	23	Large (20 < X <= 100)	canonical	28years	TRAV1-2	TRAJ33	TRAC	TRBV6-4	NA	TRBJ2-3	TRBC2	CAVMDSNYQLIW	CASSDSSTDTQYF	clone_113	Mature	St3	TRAV1-2.TRAJ33.TRAC_TRBV6-4.NA.TRBJ2-3.TRBC2	TGTGCTGTGATGGATAGCAACTATCAGTTAATCTGG_TGTGCCAGCAGTGACTCTAGCACAGATACGCAGTATTTT
28years_AAGACCTAGTACGATA-1	NKT	1	Single (0 < X <= 1)	canonical	28years	TRAV10	TRAJ18	TRAC	TRBV25-1	TRBD2	TRBJ2-1	TRBC2	CVVSDRGSTLGRLYF	CASHGETSGSTSAYNEQFF	clone_114	Mature	St3	TRAV10.TRAJ18.TRAC_TRBV25-1.TRBD2.TRBJ2-1.TRBC2	TGTGTGGTGAGCGACAGAGGCTCAACCCTGGGGAGGCTATACTTT_TGTGCCAGTCATGGGGAGACTAGCGGGAGTACGTCAGCATACAATGAGCAGTTCTTC
28years_AAGACCTCAATGACCT-1	MAIT	68	Large (20 < X <= 100)	canonical	28years	TRAV1-2	TRAJ33	TRAC	TRBV6-4	NA	TRBJ1-5	TRBC1	CAVMDSNYQLIW	CASSEGANQPQHF	clone_35	Mature	St3	TRAV1-2.TRAJ33.TRAC_TRBV6-4.NA.TRBJ1-5.TRBC1	TGTGCTGTGATGGATAGCAACTATCAGTTAATCTGG_TGTGCCAGCAGTGAGGGGGCCAATCAGCCCCAGCATTTT
28years_AAGACCTCAGGATTGG-1	MAIT	176	Hyperexpanded (100 < X <= 500)	canonical	28years	TRAV1-2	TRAJ20	TRAC	TRBV6-1	NA	TRBJ2-7	TRBC2	CAVRDQNYKLSF	CASEQGETAYEQYF	clone_46	Mature	St3	TRAV1-2.TRAJ20.TRAC_TRBV6-1.NA.TRBJ2-7.TRBC2	TGTGCTGTGAGAGATCAGAACTACAAGCTCAGCTTT_TGTGCCAGCGAACAGGGCGAAACGGCCTACGAGCAGTACTTC
28years_AAGACCTCAGTCGTGC-1	MAIT	2	Small (1 < X <= 5)	canonical	28years	TRAV1-2	TRAJ33	TRAC	TRBV6-4	NA	TRBJ2-2	TRBC2	CAVKDSNYQLIW	CASSDSEREGTGELFF	clone_115	Mature	St3	TRAV1-2.TRAJ33.TRAC_TRBV6-4.NA.TRBJ2-2.TRBC2	TGTGCTGTGAAGGATAGCAACTATCAGTTAATCTGG_TGTGCCAGCAGTGATTCCGAGCGGGAGGGCACCGGGGAGCTGTTTTTT
28years_AAGACCTCATGGGACA-1	MAIT	8	Medium (5 < X <= 20)	Va.canonical	28years	TRAV1-2	TRAJ33	TRAC	TRBV3-1	NA	TRBJ2-3	TRBC2	CAVVDSNYQLIW	CASSQEGLITDTQYF	clone_116	Mature	St3	TRAV1-2.TRAJ33.TRAC_TRBV3-1.NA.TRBJ2-3.TRBC2	TGTGCTGTGGTGGATAGCAACTATCAGTTAATCTGG_TGTGCCAGCAGCCAAGAGGGACTTATCACAGATACGCAGTATTTT
28years_AAGACCTGTAGGAGTC-1	MAIT	12	Medium (5 < X <= 20)	canonical	28years	TRAV1-2	TRAJ33	TRAC	TRBV6-4	TRBD2	TRBJ2-2	TRBC2	CAGMDSNYQLIW	CASSRTSGSTGELFF	clone_117	Mature	St3	TRAV1-2.TRAJ33.TRAC_TRBV6-4.TRBD2.TRBJ2-2.TRBC2	TGTGCTGGAATGGATAGCAACTATCAGTTAATCTGG_TGTGCCAGCAGCCGGACTAGCGGGAGCACCGGGGAGCTGTTTTTT
28years_AAGACCTGTATGAAAC-1	MAIT	42	Large (20 < X <= 100)	Va.canonical	28years	TRAV1-2	TRAJ33	TRAC	TRBV30	NA	TRBJ2-3	TRBC2	CAVMDSNYQLIW	CAWSLLAGQGGDTQYF	clone_33	Mature	St3	TRAV1-2.TRAJ33.TRAC_TRBV30.NA.TRBJ2-3.TRBC2	TGTGCTGTGATGGATAGCAACTATCAGTTAATCTGG_TGTGCCTGGAGTTTACTAGCCGGACAAGGGGGAGATACGCAGTATTTT
28years_AAGACCTGTTATGTGC-1	MAIT	110	Hyperexpanded (100 < X <= 500)	canonical	28years	TRAV1-2	TRAJ20	TRAC	TRBV6-4	NA	TRBJ2-2	TRBC2	CAVRDSDYKLSF	CASSAGDTGELFF	clone_71	Mature	St3	TRAV1-2.TRAJ20.TRAC_TRBV6-4.NA.TRBJ2-2.TRBC2	TGTGCTGTGAGAGATAGCGACTACAAGCTCAGCTTT_TGTGCCAGCAGTGCAGGGGACACCGGGGAGCTGTTTTTT
28years_AAGACCTTCACAACGT-1	MAIT	2	Small (1 < X <= 5)	canonical	28years	TRAV1-2	TRAJ12	TRAC	TRBV6-2	NA	TRBJ2-1	TRBC2	CAVMDSSYKLIF	CASSYRDNNEQFF	clone_118	Mature	St3	TRAV1-2.TRAJ12.TRAC_TRBV6-2.NA.TRBJ2-1.TRBC2	TGTGCTGTGATGGATAGCAGCTATAAATTGATCTTC_TGTGCCAGCAGTTACCGGGACAACAATGAGCAGTTCTTC
28years_AAGACCTTCGCCATAA-1	MAIT	6	Medium (5 < X <= 20)	canonical	28years	TRAV1-2	TRAJ12	TRAC	TRBV6-1	NA	TRBJ2-1	TRBC2	CAVMDSSYKLIF	CASSEEAGSYNEQFF	clone_119	Mature	St3	TRAV1-2.TRAJ12.TRAC_TRBV6-1.NA.TRBJ2-1.TRBC2	TGTGCTGTGATGGATAGCAGCTATAAATTGATCTTC_TGTGCCAGCAGTGAAGAAGCGGGATCCTACAATGAGCAGTTCTTC
28years_AAGACCTTCTAACTTC-1	MAIT	2	Small (1 < X <= 5)	canonical	28years	TRAV1-2	TRAJ33	TRAC	TRBV6-4	TRBD2	TRBJ2-2	TRBC2	CAVRDSNYQLIW	CASSRTSGSTGELFF	clone_120	Mature	St3	TRAV1-2.TRAJ33.TRAC_TRBV6-4.TRBD2.TRBJ2-2.TRBC2	TGTGCTGTGAGGGATAGCAACTATCAGTTAATCTGG_TGTGCCAGCAGTAGGACTAGCGGGAGCACCGGGGAGCTGTTTTTT
28years_AAGCCGCAGAATAGGG-1	polyclonal	15	Medium (5 < X <= 20)	noncanonical	28years	TRAV2	TRAJ29	TRAC	TRBV19	NA	TRBJ2-2	TRBC2	CAPIAPLVF	CASSMGDTPNTGELFF	clone_121	Mature	St3	TRAV2.TRAJ29.TRAC_TRBV19.NA.TRBJ2-2.TRBC2	TGTGCTCCCATCGCACCTCTTGTCTTT_TGTGCCAGTAGTATGGGGGATACCCCGAACACCGGGGAGCTGTTTTTT
28years_AAGCCGCAGAGCTGCA-1	MAIT	1	Single (0 < X <= 1)	canonical	28years	TRAV1-2	TRAJ12	TRAC	TRBV6-4	TRBD1	TRBJ2-1	TRBC2	CAVLDSSYKLIF	CASSDSTGGYNEQFF	clone_122	Mature	St3	TRAV1-2.TRAJ12.TRAC_TRBV6-4.TRBD1.TRBJ2-1.TRBC2	TGTGCTGTGTTGGATAGCAGCTATAAATTGATCTTC_TGTGCCAGCAGTGACTCGACAGGGGGCTACAATGAGCAGTTCTTC
28years_AAGCCGCAGCCCGAAA-1	MAIT	19	Medium (5 < X <= 20)	canonical	28years	TRAV1-2	TRAJ33	TRAC	TRBV6-4	NA	TRBJ2-3	TRBC2	CAVLDSNYQLIW	CASSEAGGTDTQYF	clone_20	Mature	St3	TRAV1-2.TRAJ33.TRAC_TRBV6-4.NA.TRBJ2-3.TRBC2	TGTGCTGTGTTGGATAGCAACTATCAGTTAATCTGG_TGTGCCAGCAGTGAAGCGGGAGGCACAGATACGCAGTATTTT
28years_AAGCCGCAGCGGCTTC-1	MAIT	2	Small (1 < X <= 5)	canonical	28years	TRAV1-2	TRAJ33	TRAC	TRBV6-4	TRBD2	TRBJ2-2	TRBC2	CAVMDSNYQLIW	CASSGTSGNTGELFF	clone_123	Immature	St2	TRAV1-2.TRAJ33.TRAC_TRBV6-4.TRBD2.TRBJ2-2.TRBC2	TGTGCTGTCATGGATAGCAACTATCAGTTAATCTGG_TGTGCCAGCAGTGGGACTAGCGGGAACACCGGGGAGCTGTTTTTT
28years_AAGCCGCAGGGAAACA-1	polyclonal	9	Medium (5 < X <= 20)	noncanonical	28years	TRAV3	TRAJ9	TRAC	TRBV6-1	NA	TRBJ2-1	TRBC2	CAVPNTGGFKTIF	CASSPKDFHNEQFF	clone_124	Mature	St3	TRAV3.TRAJ9.TRAC_TRBV6-1.NA.TRBJ2-1.TRBC2	TGTGCTGTCCCCAATACTGGAGGCTTCAAAACTATCTTT_TGTGCCAGCAGCCCCAAGGACTTCCACAATGAGCAGTTCTTC
28years_AAGCCGCAGTAACCCT-1	MAIT	52	Large (20 < X <= 100)	canonical	28years	TRAV1-2	TRAJ33	TRAC	TRBV6-4	NA	TRBJ2-3	TRBC2	CAVMDSNYQLIW	CASSSGSTDTQYF	clone_19	Mature	St3	TRAV1-2.TRAJ33.TRAC_TRBV6-4.NA.TRBJ2-3.TRBC2	TGTGCTGTGATGGATAGCAACTATCAGTTAATCTGG_TGTGCCAGCAGTAGCGGGAGCACAGATACGCAGTATTTT
28years_AAGCCGCAGTTACGGG-1	MAIT	16	Medium (5 < X <= 20)	canonical	28years	TRAV1-2	TRAJ33	TRAC	TRBV6-2	NA	TRBJ2-3	TRBC2	CAVRDSNYQLIW	CASSYGTSADTQYF	clone_125	Mature	St3	TRAV1-2.TRAJ33.TRAC_TRBV6-2.NA.TRBJ2-3.TRBC2	TGTGCTGTGAGAGATAGCAACTATCAGTTAATCTGG_TGTGCCAGCAGTTACGGGACTAGCGCAGATACGCAGTATTTT
28years_AAGCCGCCACACGCTG-1	MAIT	56	Large (20 < X <= 100)	Va.canonical	28years	TRAV1-2	TRAJ33	TRAC	TRBV19	NA	TRBJ2-3	TRBC2	CAVMDSNYQLIW	CASSILAGGPTDTQYF	clone_14	Mature	St3	TRAV1-2.TRAJ33.TRAC_TRBV19.NA.TRBJ2-3.TRBC2	TGTGCTGTGATGGATAGCAACTATCAGTTAATCTGG_TGTGCCAGTAGTATATTAGCGGGAGGCCCCACAGATACGCAGTATTTT
28years_AAGCCGCCAGCGTTCG-1	MAIT	5	Small (1 < X <= 5)	canonical	28years	TRAV1-2	TRAJ33	TRAC	TRBV6-4	NA	TRBJ2-2	TRBC2	CAVRDSNYQLIW	CASSSGNTGELFF	clone_126	Mature	St3	TRAV1-2.TRAJ33.TRAC_TRBV6-4.NA.TRBJ2-2.TRBC2	TGTGCTGTGAGAGATAGCAACTATCAGTTAATCTGG_TGTGCCAGCAGTAGCGGGAACACCGGGGAGCTGTTTTTT
28years_AAGCCGCGTAGCGCAA-1	MAIT	62	Large (20 < X <= 100)	canonical	28years	TRAV1-2	TRAJ33	TRAC	TRBV6-4	NA	TRBJ2-3	TRBC2	CAVKDSNYQLIW	CASSDGTSGTDTQYF	clone_57	Mature	St3	TRAV1-2.TRAJ33.TRAC_TRBV6-4.NA.TRBJ2-3.TRBC2	TGTGCTGTGAAGGATAGCAACTATCAGTTAATCTGG_TGTGCCAGCAGTGACGGGACTAGCGGCACAGATACGCAGTATTTT
28years_AAGCCGCTCAAGGTAA-1	MAIT	1	Single (0 < X <= 1)	canonical	28years	TRAV1-2	TRAJ12	TRAC	TRBV6-4	TRBD1	TRBJ2-3	TRBC2	CAVLSSSYKLIF	CASGTGETDTQYF	clone_127	Mature	St3	TRAV1-2.TRAJ12.TRAC_TRBV6-4.TRBD1.TRBJ2-3.TRBC2	TGTGCTGTGCTCAGTAGCAGCTATAAATTGATCTTC_TGTGCCAGCGGGACAGGGGAGACAGATACGCAGTATTTT
28years_AAGCCGCTCACATGCA-1	MAIT	3	Small (1 < X <= 5)	canonical	28years	TRAV1-2	TRAJ33	TRAC	TRBV6-4	NA	TRBJ2-3	TRBC2	CAVRDSNYQLIW	CASSDIAGEADTQYF	clone_128	Mature	St3	TRAV1-2.TRAJ33.TRAC_TRBV6-4.NA.TRBJ2-3.TRBC2	TGTGCTGTGAGAGATAGCAACTATCAGTTAATCTGG_TGTGCCAGCAGCGACATAGCGGGAGAGGCAGATACGCAGTATTTT
28years_AAGCCGCTCGTGACAT-1	MAIT	4	Small (1 < X <= 5)	canonical	28years	TRAV1-2	TRAJ12	TRAC	TRBV6-4	TRBD1	TRBJ2-6	TRBC2	CAGMDSSYKLIF	CASSDSGGSGANVLTF	clone_129	Mature	St3	TRAV1-2.TRAJ12.TRAC_TRBV6-4.TRBD1.TRBJ2-6.TRBC2	TGTGCTGGGATGGATAGCAGCTATAAATTGATCTTC_TGTGCCAGCAGTGACTCAGGGGGCTCTGGGGCCAACGTCCTGACTTTC
28years_AAGGAGCAGGGTATCG-1	MAIT	4	Small (1 < X <= 5)	canonical	28years	TRAV1-2	TRAJ20	TRAC	TRBV6-1	TRBD1	TRBJ2-2	TRBC2	CAVRDDDYKLSF	CASSWTGETGELFF	clone_130	Mature	St3	TRAV1-2.TRAJ20.TRAC_TRBV6-1.TRBD1.TRBJ2-2.TRBC2	TGTGCTGTGAGAGATGACGACTACAAGCTCAGCTTT_TGTGCCAGCAGTTGGACAGGGGAGACCGGGGAGCTGTTTTTT
28years_AAGGAGCAGTGTCCCG-1	MAIT	7	Medium (5 < X <= 20)	canonical	28years	TRAV1-2	TRAJ33	TRAC	TRBV6-4	NA	TRBJ2-3	TRBC2	CAVRDSNYQLIW	CASSVAGGTDTQYF	clone_131	Mature	St3	TRAV1-2.TRAJ33.TRAC_TRBV6-4.NA.TRBJ2-3.TRBC2	TGTGCTGTGAGAGATAGCAACTATCAGTTAATCTGG_TGTGCCAGCAGTGTAGCGGGAGGCACAGATACGCAGTATTTT
28years_AAGGAGCAGTTGCAGG-1	MAIT	1	Single (0 < X <= 1)	canonical	28years	TRAV1-2	TRAJ12	TRAC	TRBV6-2	NA	TRBJ2-2	TRBC2	CAVMDSSYKLIF	CASSYRDTGELFF	clone_132	Mature	St3	TRAV1-2.TRAJ12.TRAC_TRBV6-2.NA.TRBJ2-2.TRBC2	TGTGCTGTGATGGATAGCAGCTATAAATTGATCTTC_TGTGCCAGCAGTTACAGGGACACCGGGGAGCTGTTTTTT
28years_AAGGAGCGTAGGAGTC-1	polyclonal	1	Single (0 < X <= 1)	noncanonical	28years	TRAV14/DV4	TRAJ13	TRAC	TRBV19	NA	TRBJ2-2	TRBC2	CAGGYQKVTF	CASSAFSEFGELFF	clone_133	Immature	St2	TRAV14/DV4.TRAJ13.TRAC_TRBV19.NA.TRBJ2-2.TRBC2	TGTGCAGGCGGTTACCAGAAAGTTACCTTT_TGTGCCAGTAGTGCGTTCTCAGAGTTTGGGGAGCTGTTTTTT
28years_AAGGAGCGTTACCAGT-1	MAIT	9	Medium (5 < X <= 20)	canonical	28years	TRAV1-2	TRAJ33	TRAC	TRBV6-1	NA	TRBJ2-6	TRBC2	CAVMDSNYQLIW	CASSDSSGANVLTF	clone_134	Mature	St3	TRAV1-2.TRAJ33.TRAC_TRBV6-1.NA.TRBJ2-6.TRBC2	TGTGCTGTGATGGATAGCAACTATCAGTTAATCTGG_TGTGCCAGCAGTGATAGCTCTGGGGCCAACGTCCTGACTTTC
28years_AAGGAGCGTTGACGTT-1	NKT	1	Single (0 < X <= 1)	canonical	28years	TRAV10	TRAJ18	TRAC	TRBV25-1	NA	TRBJ2-1	TRBC2	CVVSDRGSTLGRLYF	CASSSEYLAGNEQFF	clone_135	Mature	St3	TRAV10.TRAJ18.TRAC_TRBV25-1.NA.TRBJ2-1.TRBC2	TGTGTGGTGAGCGATAGAGGCTCAACCCTGGGGAGGCTATACTTT_TGTGCCAGCAGTTCGGAATACCTAGCGGGAAACGAGCAGTTCTTC
28years_AAGGAGCTCCAGTAGT-1	MAIT	1	Single (0 < X <= 1)	canonical	28years	TRAV1-2	TRAJ33	TRAC	TRBV6-4	TRBD1	TRBJ2-1	TRBC2	CAVRDSNYQLIW	CASSDGTGGNEQFF	clone_136	Mature	St3	TRAV1-2.TRAJ33.TRAC_TRBV6-4.TRBD1.TRBJ2-1.TRBC2	TGTGCTGTGAGAGATAGCAACTATCAGTTAATCTGG_TGTGCCAGCAGTGACGGGACAGGGGGCAATGAGCAGTTCTTC
28years_AAGGAGCTCCTCAACC-1	MAIT	176	Hyperexpanded (100 < X <= 500)	canonical	28years	TRAV1-2	TRAJ20	TRAC	TRBV6-1	NA	TRBJ2-7	TRBC2	CAVRDQNYKLSF	CASEQGETAYEQYF	clone_46	Mature	St3	TRAV1-2.TRAJ20.TRAC_TRBV6-1.NA.TRBJ2-7.TRBC2	TGTGCTGTGAGAGATCAGAACTACAAGCTCAGCTTT_TGTGCCAGCGAACAGGGCGAAACGGCCTACGAGCAGTACTTC
28years_AAGGAGCTCGCTTAGA-1	MAIT	1	Single (0 < X <= 1)	canonical	28years	TRAV1-2	TRAJ33	TRAC	TRBV6-4	NA	TRBJ2-1	TRBC2	CAPMDSNYQLIW	CASSASGTANEQFF	clone_137	Mature	St3	TRAV1-2.TRAJ33.TRAC_TRBV6-4.NA.TRBJ2-1.TRBC2	TGTGCTCCCATGGATAGCAACTATCAGTTAATCTGG_TGTGCCAGCAGTGCATCCGGGACTGCAAATGAGCAGTTCTTC
28years_AAGGAGCTCGGCATCG-1	MAIT	2	Small (1 < X <= 5)	canonical	28years	TRAV1-2	TRAJ12	TRAC	TRBV6-4	NA	TRBJ2-3	TRBC2	CAVMDSSYKLIF	CASSDSTGGPDTQYF	clone_138	Mature	St3	TRAV1-2.TRAJ12.TRAC_TRBV6-4.NA.TRBJ2-3.TRBC2	TGTGCTGTGATGGATAGCAGCTATAAATTGATCTTC_TGTGCCAGCAGTGACTCTACGGGAGGGCCAGATACGCAGTATTTT
28years_AAGGAGCTCGTCCGTT-1	MAIT	1	Single (0 < X <= 1)	canonical	28years	TRAV1-2	TRAJ33	TRAC	TRBV20-1	NA	TRBJ1-5	TRBC1	CAVRDSNYQLIW	CSARDPRGLGNQPQHF	clone_139	Mature	St3	TRAV1-2.TRAJ33.TRAC_TRBV20-1.NA.TRBJ1-5.TRBC1	TGTGCTGTGAGAGATAGCAACTATCAGTTAATCTGG_TGCAGTGCTAGAGATCCGAGGGGCTTAGGCAATCAGCCCCAGCATTTT
28years_AAGGAGCTCTACTTAC-1	MAIT	4	Small (1 < X <= 5)	canonical	28years	TRAV1-2	TRAJ33	TRAC	TRBV6-4	TRBD2	TRBJ2-3	TRBC2	CAVRDSNYQLIW	CASSGTSGSTDTQYF	clone_140	Mature	St3	TRAV1-2.TRAJ33.TRAC_TRBV6-4.TRBD2.TRBJ2-3.TRBC2	TGTGCTGTGAGAGATAGCAACTATCAGTTAATCTGG_TGTGCCAGCAGTGGGACTAGCGGGAGCACAGATACGCAGTATTTT
28years_AAGGAGCTCTAGCACA-1	MAIT	1	Single (0 < X <= 1)	Va.canonical	28years	TRAV1-2	TRAJ33	TRAC	TRBV10-1	TRBD1	TRBJ2-2	TRBC2	CAVMDSNYQLIW	CASSTGDTGELFF	clone_141	Mature	St3	TRAV1-2.TRAJ33.TRAC_TRBV10-1.TRBD1.TRBJ2-2.TRBC2	TGTGCTGTAATGGATAGCAACTATCAGTTAATCTGG_TGCGCCAGCAGTACAGGGGACACCGGGGAGCTGTTTTTT
28years_AAGGCAGAGAAACGCC-1	MAIT	110	Hyperexpanded (100 < X <= 500)	canonical	28years	TRAV1-2	TRAJ20	TRAC	TRBV6-4	NA	TRBJ2-2	TRBC2	CAVRDSDYKLSF	CASSAGDTGELFF	clone_71	Mature	St3	TRAV1-2.TRAJ20.TRAC_TRBV6-4.NA.TRBJ2-2.TRBC2	TGTGCTGTGAGAGATAGCGACTACAAGCTCAGCTTT_TGTGCCAGCAGTGCAGGGGACACCGGGGAGCTGTTTTTT
28years_AAGGCAGAGCCCAGCT-1	MAIT	14	Medium (5 < X <= 20)	canonical	28years	TRAV1-2	TRAJ33	TRAC	TRBV6-4	NA	TRBJ2-1	TRBC2	CAVRDSNYQLIW	CASSSGGSYNEQFF	clone_142	Mature	St3	TRAV1-2.TRAJ33.TRAC_TRBV6-4.NA.TRBJ2-1.TRBC2	TGTGCTGTGAGAGATAGCAACTATCAGTTAATCTGG_TGTGCCAGCAGTAGCGGGGGCTCCTACAATGAGCAGTTCTTC
28years_AAGGCAGAGCCGGTAA-1	MAIT	5	Small (1 < X <= 5)	canonical	28years	TRAV1-2	TRAJ33	TRAC	TRBV6-4	TRBD1	TRBJ2-3	TRBC2	CAVRDSNYQLIW	CASSEGTGADTQYF	clone_143	Mature	St3	TRAV1-2.TRAJ33.TRAC_TRBV6-4.TRBD1.TRBJ2-3.TRBC2	TGTGCTGTGAGGGATAGCAACTATCAGTTAATCTGG_TGTGCCAGCAGTGAAGGGACAGGGGCCGATACGCAGTATTTT
28years_AAGGCAGAGGAATCGC-1	MAIT	176	Hyperexpanded (100 < X <= 500)	canonical	28years	TRAV1-2	TRAJ20	TRAC	TRBV6-1	NA	TRBJ2-7	TRBC2	CAVRDQNYKLSF	CASEQGETAYEQYF	clone_46	Mature	St3	TRAV1-2.TRAJ20.TRAC_TRBV6-1.NA.TRBJ2-7.TRBC2	TGTGCTGTGAGAGATCAGAACTACAAGCTCAGCTTT_TGTGCCAGCGAACAGGGCGAAACGGCCTACGAGCAGTACTTC
28years_AAGGCAGGTCAACTGT-1	MAIT	4	Small (1 < X <= 5)	canonical	28years	TRAV1-2	TRAJ33	TRAC	TRBV6-4	NA	TRBJ2-2	TRBC2	CAVRDSNYQLIW	CASSSGSTGELFF	clone_144	Mature	St3	TRAV1-2.TRAJ33.TRAC_TRBV6-4.NA.TRBJ2-2.TRBC2	TGTGCTGTGAGAGATAGCAACTATCAGTTAATCTGG_TGTGCCAGCAGTAGCGGGAGCACCGGGGAGCTGTTTTTT
28years_AAGGCAGGTGTGAAAT-1	polyclonal	1	Single (0 < X <= 1)	noncanonical	28years	TRAV3	TRAJ35	TRAC	TRBV10-3	TRBD1	TRBJ1-5	TRBC1	CAVRDGRGFGNVLHC	CAISPGTGLQPQHF	clone_145	Immature	St2	TRAV3.TRAJ35.TRAC_TRBV10-3.TRBD1.TRBJ1-5.TRBC1	TGTGCTGTGAGAGACGGGCGAGGCTTTGGGAATGTGCTGCATTGC_TGTGCCATCAGCCCCGGGACAGGGTTGCAGCCCCAGCATTTT
28years_AAGGCAGTCAACACCA-1	MAIT	23	Large (20 < X <= 100)	canonical	28years	TRAV1-2	TRAJ33	TRAC	TRBV6-4	NA	TRBJ2-3	TRBC2	CAVMDSNYQLIW	CASSDSSTDTQYF	clone_113	Mature	St3	TRAV1-2.TRAJ33.TRAC_TRBV6-4.NA.TRBJ2-3.TRBC2	TGTGCTGTGATGGATAGCAACTATCAGTTAATCTGG_TGTGCCAGCAGTGACTCTAGCACAGATACGCAGTATTTT
28years_AAGGCAGTCTGTACGA-1	MAIT	1	Single (0 < X <= 1)	canonical	28years	TRAV1-2	TRAJ33	TRAC	TRBV20-1	NA	TRBJ2-7	TRBC2	CAVTDSNYQLIW	CSARDLGGAEYEQYF	clone_146	Mature	St3	TRAV1-2.TRAJ33.TRAC_TRBV20-1.NA.TRBJ2-7.TRBC2	TGTGCTGTGACGGATAGCAACTATCAGTTAATCTGG_TGCAGTGCTAGAGATCTAGGGGGCGCCGAGTACGAGCAGTACTTC
28years_AAGGCAGTCTGTCAAG-1	MAIT	1	Single (0 < X <= 1)	canonical	28years	TRAV1-2	TRAJ33	TRAC	TRBV6-2	NA	TRBJ2-6	TRBC2	CAVRDSNYQLIW	CASSLTGDGANVLTF	clone_147	Mature	St3	TRAV1-2.TRAJ33.TRAC_TRBV6-2.NA.TRBJ2-6.TRBC2	TGTGCTGTGAGAGATAGCAACTATCAGTTAATCTGG_TGTGCCAGCAGTCTAACAGGGGATGGGGCCAACGTCCTGACTTTC
28years_AAGGTTCAGAAGGGTA-1	MAIT	14	Medium (5 < X <= 20)	canonical	28years	TRAV1-2	TRAJ12	TRAC	TRBV6-4	NA	TRBJ2-3	TRBC2	CAVLDSSYKLIF	CASSDRDTDTQYF	clone_106	Mature	St3	TRAV1-2.TRAJ12.TRAC_TRBV6-4.NA.TRBJ2-3.TRBC2	TGTGCTGTGTTGGATAGCAGCTATAAATTGATCTTC_TGTGCCAGCAGTGACCGGGACACAGATACGCAGTATTTT
28years_AAGGTTCAGACGCACA-1	polyclonal	4	Small (1 < X <= 5)	noncanonical	28years	TRAV4	TRAJ27	TRAC	TRBV6-4	NA	TRBJ2-3	TRBC2	CLVGETNAGKSTF	CASSEAGDSTDTQYF	clone_12	Mature	St3	TRAV4.TRAJ27.TRAC_TRBV6-4.NA.TRBJ2-3.TRBC2	TGCCTCGTGGGTGAAACCAATGCAGGCAAATCAACCTTT_TGTGCCAGCAGTGAAGCGGGAGATTCCACAGATACGCAGTATTTT
28years_AAGGTTCAGAGGACGG-1	MAIT	4	Small (1 < X <= 5)	canonical	28years	TRAV1-2	TRAJ33	TRAC	TRBV6-5	TRBD1	TRBJ2-2	TRBC2	CAVKDSNYQLIW	CASSYGTGETGELFF	clone_148	Mature	St3	TRAV1-2.TRAJ33.TRAC_TRBV6-5.TRBD1.TRBJ2-2.TRBC2	TGTGCTGTTAAGGACAGCAACTATCAGTTAATCTGG_TGTGCCAGCAGTTACGGGACAGGGGAAACCGGGGAGCTGTTTTTT
28years_AAGGTTCAGCAATATG-1	MAIT	1	Single (0 < X <= 1)	canonical	28years	TRAV1-2	TRAJ20	TRAC	TRBV20-1	NA	TRBJ2-7	TRBC2	CAVNNGDYKLSF	CSAGAGTRDYEQYF	clone_149	Mature	St3	TRAV1-2.TRAJ20.TRAC_TRBV20-1.NA.TRBJ2-7.TRBC2	TGTGCTGTGAACAACGGCGACTACAAGCTCAGCTTT_TGCAGTGCTGGAGCCGGGACTAGGGACTACGAGCAGTACTTC
28years_AAGGTTCAGTCCCACG-1	MAIT	13	Medium (5 < X <= 20)	canonical	28years	TRAV1-2	TRAJ33	TRAC	TRBV6-4	TRBD2	TRBJ2-3	TRBC2	CAPSDSNYQLIW	CASSETSGSTDTQYF	clone_150	Mature	St3	TRAV1-2.TRAJ33.TRAC_TRBV6-4.TRBD2.TRBJ2-3.TRBC2	TGTGCTCCGTCGGATAGCAACTATCAGTTAATCTGG_TGTGCCAGCAGTGAGACTAGCGGGAGCACAGATACGCAGTATTTT
28years_AAGGTTCCACATTCGA-1	MAIT	2	Small (1 < X <= 5)	canonical	28years	TRAV1-2	TRAJ33	TRAC	TRBV6-4	NA	TRBJ2-1	TRBC2	CAVGDSNYQLIW	CASSVRAGEVDEQFF	clone_151	Mature	St3	TRAV1-2.TRAJ33.TRAC_TRBV6-4.NA.TRBJ2-1.TRBC2	TGTGCTGTGGGGGATAGCAACTATCAGTTAATCTGG_TGTGCCAGCAGTGTGCGAGCGGGAGAAGTCGATGAGCAGTTCTTC
28years_AAGGTTCGTAAAGTCA-1	MAIT	2	Small (1 < X <= 5)	canonical	28years	TRAV1-2	TRAJ33	TRAC	TRBV20-1	NA	TRBJ2-1	TRBC2	CAVQDSNYQLIW	CSASRREPNEQFF	clone_152	Mature	St3	TRAV1-2.TRAJ33.TRAC_TRBV20-1.NA.TRBJ2-1.TRBC2	TGTGCTGTCCAGGATAGCAACTATCAGTTAATCTGG_TGCAGTGCTAGTAGGCGGGAGCCCAATGAGCAGTTCTTC
28years_AAGGTTCGTAGCAAAT-1	MAIT	3	Small (1 < X <= 5)	Va.canonical	28years	TRAV1-2	TRAJ33	TRAC	TRBV6-6	NA	TRBJ2-7	TRBC2	CAGVDSNYQLIW	CASSYLPDRAEKQYF	clone_153	Mature	St3	TRAV1-2.TRAJ33.TRAC_TRBV6-6.NA.TRBJ2-7.TRBC2	TGTGCTGGGGTGGATAGCAACTATCAGTTAATCTGG_TGTGCCAGCAGTTACCTCCCCGACAGGGCGGAGAAGCAGTACTTC
28years_AAGGTTCGTGATGATA-1	polyclonal	7	Medium (5 < X <= 20)	noncanonical	28years	TRAV2	TRAJ7	TRAC	TRBV6-4	NA	TRBJ2-6	TRBC2	CAVEYYGNNRLAF	CASSDSSGANVLTF	clone_154	Mature	St3	TRAV2.TRAJ7.TRAC_TRBV6-4.NA.TRBJ2-6.TRBC2	TGTGCTGTGGAGTACTATGGGAACAACAGACTCGCTTTT_TGTGCCAGCAGTGACAGCTCTGGGGCCAACGTCCTGACTTTC
28years_AAGGTTCTCTTGTACT-1	MAIT	1	Single (0 < X <= 1)	Va.canonical	28years	TRAV1-2	TRAJ33	TRAC	TRBV28	NA	TRBJ2-6	TRBC2	CAVLDSNYQLIW	CASTRSVDGANVLTF	clone_155	Mature	St3	TRAV1-2.TRAJ33.TRAC_TRBV28.NA.TRBJ2-6.TRBC2	TGTGCTGTTCTGGATAGCAACTATCAGTTAATCTGG_TGTGCCAGCACGCGGAGTGTGGACGGGGCCAACGTCCTGACTTTC
28years_AAGTCTGAGCAGGTCA-1	MAIT	1	Single (0 < X <= 1)	canonical	28years	TRAV1-2	TRAJ33	TRAC	TRBV20-1	NA	TRBJ2-6	TRBC2	CAVRDSNYQLIW	CSASPPPNPGANVLTF	clone_156	Immature	St2	TRAV1-2.TRAJ33.TRAC_TRBV20-1.NA.TRBJ2-6.TRBC2	TGTGCTGTGAGGGACAGCAACTATCAGTTAATCTGG_TGCAGTGCCTCACCCCCACCGAACCCTGGGGCCAACGTCCTGACTTTC
28years_AAGTCTGAGCGCTTAT-1	MAIT	4	Small (1 < X <= 5)	canonical	28years	TRAV1-2	TRAJ33	TRAC	TRBV6-1	NA	TRBJ2-2	TRBC2	CAVRDSNYQLIW	CASSASGDTGELFF	clone_157	Mature	St3	TRAV1-2.TRAJ33.TRAC_TRBV6-1.NA.TRBJ2-2.TRBC2	TGTGCTGTGAGAGATAGCAACTATCAGTTAATCTGG_TGTGCCAGCAGTGCTAGCGGAGACACCGGGGAGCTGTTTTTT
28years_AAGTCTGAGTCAATAG-1	polyclonal	3	Small (1 < X <= 5)	noncanonical	28years	TRAV13-2	TRAJ37	TRAC	TRBV6-1	TRBD2	TRBJ2-3	TRBC2	CAAPLSGNTGKLIF	CASSGLAGGTDTQYF	clone_158	Mature	St3	TRAV13-2.TRAJ37.TRAC_TRBV6-1.TRBD2.TRBJ2-3.TRBC2	TGTGCAGCCCCGCTCTCTGGCAACACAGGCAAACTAATCTTT_TGTGCCAGCAGCGGACTAGCGGGGGGCACAGATACGCAGTATTTT
28years_AAGTCTGCACATTCGA-1	MAIT	1	Single (0 < X <= 1)	Va.canonical	28years	TRAV1-2	TRAJ33	TRAC	TRBV4-2	TRBD2	TRBJ2-2	TRBC2	CAVVDSNYQLIW	CASSQAGTSAEGELFF	clone_159	Mature	St3	TRAV1-2.TRAJ33.TRAC_TRBV4-2.TRBD2.TRBJ2-2.TRBC2	TGTGCTGTGGTGGATAGCAACTATCAGTTAATCTGG_TGTGCCAGCAGCCAAGCCGGGACTAGCGCGGAGGGGGAGCTGTTTTTT
28years_AAGTCTGCACCTATCC-1	MAIT	11	Medium (5 < X <= 20)	Va.canonical	28years	TRAV1-2	TRAJ33	TRAC	TRBV3-1	TRBD2	TRBJ2-3	TRBC2	CAVLDSNYQLIW	CASSRLAGGTDTQYF	clone_160	Mature	St3	TRAV1-2.TRAJ33.TRAC_TRBV3-1.TRBD2.TRBJ2-3.TRBC2	TGTGCTGTTTTGGATAGCAACTATCAGTTAATCTGG_TGTGCCAGCAGCCGACTAGCGGGAGGCACAGATACGCAGTATTTT
28years_AAGTCTGCACCTGGTG-1	MAIT	4	Small (1 < X <= 5)	Va.canonical	28years	TRAV1-2	TRAJ33	TRAC	TRBV10-1	NA	TRBJ2-2	TRBC2	CAVMDSNYQLIW	CASSEGTSDTGELFF	clone_161	Mature	St3	TRAV1-2.TRAJ33.TRAC_TRBV10-1.NA.TRBJ2-2.TRBC2	TGTGCTGTGATGGATAGCAACTATCAGTTAATCTGG_TGCGCCAGCAGTGAGGGGACTAGCGACACCGGGGAGCTGTTTTTT
28years_AAGTCTGCAGGAATCG-1	MAIT	56	Large (20 < X <= 100)	Va.canonical	28years	TRAV1-2	TRAJ33	TRAC	TRBV19	NA	TRBJ2-3	TRBC2	CAVMDSNYQLIW	CASSILAGGPTDTQYF	clone_14	Mature	St3	TRAV1-2.TRAJ33.TRAC_TRBV19.NA.TRBJ2-3.TRBC2	TGTGCTGTGATGGATAGCAACTATCAGTTAATCTGG_TGTGCCAGTAGTATATTAGCGGGAGGCCCCACAGATACGCAGTATTTT
28years_AAGTCTGGTCCTCTTG-1	MAIT	1	Single (0 < X <= 1)	Va.canonical	28years	TRAV1-2	TRAJ33	TRAC	TRBV4-2	NA	TRBJ2-1	TRBC2	CAVRDSNYQLIW	CASSQDPSSGSDEQFF	clone_162	Mature	St3	TRAV1-2.TRAJ33.TRAC_TRBV4-2.NA.TRBJ2-1.TRBC2	TGTGCTGTGAGGGATAGCAACTATCAGTTAATCTGG_TGTGCCAGCAGCCAAGATCCGTCTAGCGGGAGTGATGAGCAGTTCTTC
28years_AAGTCTGGTCTAACGT-1	MAIT	4	Small (1 < X <= 5)	Va.canonical	28years	TRAV1-2	TRAJ33	TRAC	TRBV3-1	TRBD1	TRBJ2-6	TRBC2	CAVMDSNYQLIW	CASSGTGGSGANVLTF	clone_16	Mature	St3	TRAV1-2.TRAJ33.TRAC_TRBV3-1.TRBD1.TRBJ2-6.TRBC2	TGTGCTGTGATGGATAGCAACTATCAGTTAATCTGG_TGTGCCAGCAGCGGGACAGGGGGCTCTGGGGCCAACGTCCTGACTTTC
28years_AAGTCTGGTGCTGTAT-1	polyclonal	6	Medium (5 < X <= 20)	noncanonical	28years	TRAV13-1	TRAJ26	TRAC	TRBV6-4	NA	TRBJ2-3	TRBC2	CAASIPASGGQNFVF	CASSEGDTDTQYF	clone_163	Mature	St3	TRAV13-1.TRAJ26.TRAC_TRBV6-4.NA.TRBJ2-3.TRBC2	TGTGCAGCAAGTATTCCGGCATCGGGAGGTCAGAATTTTGTCTTT_TGTGCCAGCAGTGAGGGTGACACAGATACGCAGTATTTT
28years_AAGTCTGGTTGTCTTT-1	MAIT	2	Small (1 < X <= 5)	Va.canonical	28years	TRAV1-2	TRAJ33	TRAC	TRBV28	TRBD1	TRBJ2-7	TRBC2	CANKDSNYQLIW	CASTPRDRESDEQYF	clone_164	Mature	St3	TRAV1-2.TRAJ33.TRAC_TRBV28.TRBD1.TRBJ2-7.TRBC2	TGTGCCAATAAGGATAGCAACTATCAGTTAATCTGG_TGTGCCAGCACCCCACGGGACAGGGAATCTGACGAGCAGTACTTC
28years_AAGTCTGTCAAGGCTT-1	MAIT	176	Hyperexpanded (100 < X <= 500)	canonical	28years	TRAV1-2	TRAJ20	TRAC	TRBV6-1	NA	TRBJ2-7	TRBC2	CAVRDQNYKLSF	CASEQGETAYEQYF	clone_46	Mature	St3	TRAV1-2.TRAJ20.TRAC_TRBV6-1.NA.TRBJ2-7.TRBC2	TGTGCTGTGAGAGATCAGAACTACAAGCTCAGCTTT_TGTGCCAGCGAACAGGGCGAAACGGCCTACGAGCAGTACTTC
28years_AAGTCTGTCTGTCCGT-1	MAIT	2	Small (1 < X <= 5)	canonical	28years	TRAV1-2	TRAJ33	TRAC	TRBV6-2	NA	TRBJ2-6	TRBC2	CAVMDSNYQLIW	CASSESSGANVLTF	clone_165	Mature	St3	TRAV1-2.TRAJ33.TRAC_TRBV6-2.NA.TRBJ2-6.TRBC2	TGTGCTGTGATGGATAGCAACTATCAGTTAATCTGG_TGTGCCAGCAGTGAGAGCTCTGGGGCCAACGTCCTGACTTTC
28years_AATCCAGAGACCTTTG-1	MAIT	7	Medium (5 < X <= 20)	canonical	28years	TRAV1-2	TRAJ33	TRAC	TRBV6-2	NA	TRBJ2-7	TRBC2	CAVMDSNYQLIW	CASSYSPDNSYEQYF	clone_166	Mature	St3	TRAV1-2.TRAJ33.TRAC_TRBV6-2.NA.TRBJ2-7.TRBC2	TGTGCTGTCATGGATAGCAACTATCAGTTAATCTGG_TGTGCCAGCAGTTACTCGCCTGACAACTCCTACGAGCAGTACTTC
28years_AATCCAGCAAGCCGCT-1	polyclonal	52	Large (20 < X <= 100)	noncanonical	28years	TRAV12-1	TRAJ29	TRAC	TRBV6-4	NA	TRBJ2-3	TRBC2	CADSGNTPLVF	CASSSGSTDTQYF	clone_75	Mature	St3	TRAV12-1.TRAJ29.TRAC_TRBV6-4.NA.TRBJ2-3.TRBC2	TGTGCGGATTCAGGAAACACACCTCTTGTCTTT_TGTGCCAGCAGTAGCGGGAGCACAGATACGCAGTATTTT
28years_AATCCAGCAAGGTTTC-1	MAIT	2	Small (1 < X <= 5)	canonical	28years	TRAV1-2	TRAJ33	TRAC	TRBV6-4	NA	TRBJ2-3	TRBC2	CAVRDSNYQLIW	CASSDSGTSGTDTQYF	clone_167	Mature	St3	TRAV1-2.TRAJ33.TRAC_TRBV6-4.NA.TRBJ2-3.TRBC2	TGTGCTGTGAGAGATAGCAACTATCAGTTAATCTGG_TGTGCCAGCAGTGACTCCGGGACTAGCGGCACAGATACGCAGTATTTT
28years_AATCCAGCAGTCTTCC-1	polyclonal	18	Medium (5 < X <= 20)	noncanonical	28years	TRAV5	TRAJ26	TRAC	TRBV6-4	TRBD2	TRBJ2-2	TRBC2	CAESNDYGQNFVF	CASSRTSGSTGELFF	clone_48	Mature	St3	TRAV5.TRAJ26.TRAC_TRBV6-4.TRBD2.TRBJ2-2.TRBC2	TGTGCAGAGAGTAACGACTATGGTCAGAATTTTGTCTTT_TGTGCCAGCAGCCGGACTAGCGGGAGCACCGGGGAGCTGTTTTTT
28years_AATCCAGGTCACCCAG-1	MAIT	2	Small (1 < X <= 5)	canonical	28years	TRAV1-2	TRAJ33	TRAC	TRBV6-5	NA	TRBJ1-1	TRBC1	CAVMDSNYQLIW	CASSTGNTEAFF	clone_168	Mature	St3	TRAV1-2.TRAJ33.TRAC_TRBV6-5.NA.TRBJ1-1.TRBC1	TGTGCTGTGATGGATAGCAACTATCAGTTAATCTGG_TGTGCCAGCAGTACAGGGAACACTGAAGCTTTCTTT
28years_AATCCAGGTCACTGGC-1	MAIT	11	Medium (5 < X <= 20)	canonical	28years	TRAV1-2	TRAJ33	TRAC	TRBV6-4	NA	TRBJ2-2	TRBC2	CAVRDSNYQLIW	CASSDSSDTGELFF	clone_169	Mature	St3	TRAV1-2.TRAJ33.TRAC_TRBV6-4.NA.TRBJ2-2.TRBC2	TGTGCTGTGAGAGATAGCAACTATCAGTTAATCTGG_TGTGCCAGCAGTGACTCTAGCGACACCGGGGAGCTGTTTTTT
28years_AATCCAGGTGCCTGGT-1	polyclonal	7	Medium (5 < X <= 20)	noncanonical	28years	TRAV2	TRAJ7	TRAC	TRBV6-4	NA	TRBJ2-6	TRBC2	CAVEYYGNNRLAF	CASSDSSGANVLTF	clone_154	Mature	St3	TRAV2.TRAJ7.TRAC_TRBV6-4.NA.TRBJ2-6.TRBC2	TGTGCTGTGGAGTACTATGGGAACAACAGACTCGCTTTT_TGTGCCAGCAGTGACAGCTCTGGGGCCAACGTCCTGACTTTC
28years_AATCCAGGTTCGGCAC-1	MAIT	10	Medium (5 < X <= 20)	canonical	28years	TRAV1-2	TRAJ33	TRAC	TRBV6-2	NA	TRBJ2-1	TRBC2	CAVMDSNYQLIW	CASSPGLAGDYNEQFF	clone_170	Mature	St3	TRAV1-2.TRAJ33.TRAC_TRBV6-2.NA.TRBJ2-1.TRBC2	TGTGCTGTCATGGATAGCAACTATCAGTTAATCTGG_TGTGCCAGCAGTCCTGGACTAGCGGGGGACTACAATGAGCAGTTCTTC
28years_AATCCAGGTTCGTGAT-1	MAIT	2	Small (1 < X <= 5)	canonical	28years	TRAV1-2	TRAJ12	TRAC	TRBV6-4	NA	TRBJ2-1	TRBC2	CAVKDSSYKLIF	CASSDEGGSYNEQFF	clone_171	Mature	St3	TRAV1-2.TRAJ12.TRAC_TRBV6-4.NA.TRBJ2-1.TRBC2	TGTGCTGTTAAGGATAGCAGCTATAAATTGATCTTC_TGTGCCAGCAGTGACGAGGGAGGTTCCTACAATGAGCAGTTCTTC
28years_AATCCAGTCATGTCCC-1	MAIT	56	Large (20 < X <= 100)	Va.canonical	28years	TRAV1-2	TRAJ33	TRAC	TRBV19	NA	TRBJ2-3	TRBC2	CAVMDSNYQLIW	CASSILAGGPTDTQYF	clone_14	Mature	St3	TRAV1-2.TRAJ33.TRAC_TRBV19.NA.TRBJ2-3.TRBC2	TGTGCTGTGATGGATAGCAACTATCAGTTAATCTGG_TGTGCCAGTAGTATATTAGCGGGAGGCCCCACAGATACGCAGTATTTT
28years_AATCCAGTCGGCTACG-1	MAIT	2	Small (1 < X <= 5)	canonical	28years	TRAV1-2	TRAJ33	TRAC	TRBV20-1	NA	TRBJ2-1	TRBC2	CAVSDSNYQLIW	CSAMGGRDFNEQFF	clone_172	Mature	St3	TRAV1-2.TRAJ33.TRAC_TRBV20-1.NA.TRBJ2-1.TRBC2	TGTGCTGTGAGTGATAGCAACTATCAGTTAATCTGG_TGCAGTGCTATGGGCGGGAGGGATTTTAATGAGCAGTTCTTC
28years_AATCGGTAGACTACAA-1	MAIT	49	Large (20 < X <= 100)	canonical	28years	TRAV1-2	TRAJ33	TRAC	TRBV6-4	NA	TRBJ2-3	TRBC2	CAVMDSNYQLIW	CASSGGSTDTQYF	clone_32	Mature	St3	TRAV1-2.TRAJ33.TRAC_TRBV6-4.NA.TRBJ2-3.TRBC2	TGTGCTGTGATGGATAGCAACTATCAGTTAATCTGG_TGTGCCAGCAGTGGCGGGAGCACAGATACGCAGTATTTT
28years_AATCGGTAGAGCTGCA-1	MAIT	6	Medium (5 < X <= 20)	canonical	28years	TRAV1-2	TRAJ33	TRAC	TRBV6-4	NA	TRBJ2-2	TRBC2	CAVMDSNYQLIW	CASSSGSTGELFF	clone_173	Mature	St3	TRAV1-2.TRAJ33.TRAC_TRBV6-4.NA.TRBJ2-2.TRBC2	TGTGCTGTCATGGATAGCAACTATCAGTTAATCTGG_TGTGCCAGCAGTAGCGGGAGCACCGGGGAGCTGTTTTTT
28years_AATCGGTAGATCCGAG-1	MAIT	7	Medium (5 < X <= 20)	Va.canonical	28years	TRAV1-2	TRAJ33	TRAC	TRBV7-3	NA	TRBJ2-2	TRBC2	CAVRDSNYQLIW	CASSIPGRNTGELFF	clone_15	Mature	St3	TRAV1-2.TRAJ33.TRAC_TRBV7-3.NA.TRBJ2-2.TRBC2	TGTGCTGTGAGAGATAGCAACTATCAGTTAATCTGG_TGTGCCAGCAGCATTCCGGGACGGAACACCGGGGAGCTGTTTTTT
28years_AATCGGTAGCGATATA-1	MAIT	6	Medium (5 < X <= 20)	canonical	28years	TRAV1-2	TRAJ33	TRAC	TRBV6-4	NA	TRBJ2-3	TRBC2	CAVRDSNYQLIW	CASSESGATDTQYF	clone_174	Mature	St3	TRAV1-2.TRAJ33.TRAC_TRBV6-4.NA.TRBJ2-3.TRBC2	TGTGCTGTGAGAGATAGCAACTATCAGTTAATCTGG_TGTGCCAGCAGTGAGAGCGGTGCCACAGATACGCAGTATTTT
28years_AATCGGTAGTACGTTC-1	MAIT	68	Large (20 < X <= 100)	canonical	28years	TRAV1-2	TRAJ33	TRAC	TRBV6-4	NA	TRBJ1-5	TRBC1	CAVMDSNYQLIW	CASSEGANQPQHF	clone_35	Mature	St3	TRAV1-2.TRAJ33.TRAC_TRBV6-4.NA.TRBJ1-5.TRBC1	TGTGCTGTGATGGATAGCAACTATCAGTTAATCTGG_TGTGCCAGCAGTGAGGGGGCCAATCAGCCCCAGCATTTT
28years_AATCGGTAGTTTAGGA-1	MAIT	110	Hyperexpanded (100 < X <= 500)	canonical	28years	TRAV1-2	TRAJ20	TRAC	TRBV6-4	NA	TRBJ2-2	TRBC2	CAVRDSDYKLSF	CASSAGDTGELFF	clone_71	Mature	St3	TRAV1-2.TRAJ20.TRAC_TRBV6-4.NA.TRBJ2-2.TRBC2	TGTGCTGTGAGAGATAGCGACTACAAGCTCAGCTTT_TGTGCCAGCAGTGCAGGGGACACCGGGGAGCTGTTTTTT
28years_AATCGGTCAGCTTCGG-1	MAIT	3	Small (1 < X <= 5)	Va.canonical	28years	TRAV1-2	TRAJ33	TRAC	TRBV15	NA	TRBJ2-6	TRBC2	CAVRDSNYQLIW	CATSRDASSGANVLTF	clone_175	Mature	St3	TRAV1-2.TRAJ33.TRAC_TRBV15.NA.TRBJ2-6.TRBC2	TGTGCTGTGCGAGACAGCAACTATCAGTTAATCTGG_TGTGCCACCAGCAGAGATGCCAGCTCTGGGGCCAACGTCCTGACTTTC
28years_AATCGGTGTAAGAGGA-1	polyclonal	1	Single (0 < X <= 1)	noncanonical	28years	TRAV6	TRAJ31	TRAC	TRBV20-1	NA	TRBJ2-3	TRBC2	CSARLMF	CSARGVLAGNRVSHTQYF	clone_176	Mature	St3	TRAV6.TRAJ31.TRAC_TRBV20-1.NA.TRBJ2-3.TRBC2	TGCTCTGCCAGACTCATGTTT_TGCAGTGCTAGAGGGGTGCTAGCGGGAAACCGGGTGTCCCATACGCAGTATTTT
28years_AATCGGTGTCGGATCC-1	polyclonal	1	Single (0 < X <= 1)	noncanonical	28years	TRAV16	TRAJ27	TRAC	TRBV6-1	NA	TRBJ2-5	TRBC2	CALSGNTNAGKSTF	CASSPSAGAQETQYF	clone_177	Mature	St3	TRAV16.TRAJ27.TRAC_TRBV6-1.NA.TRBJ2-5.TRBC2	TGTGCTCTAAGTGGAAACACCAATGCAGGCAAATCAACCTTT_TGTGCCAGCAGTCCCTCGGCAGGGGCGCAAGAGACCCAGTACTTC
28years_AATCGGTGTGAGCGAT-1	MAIT	31	Large (20 < X <= 100)	canonical	28years	TRAV1-2	TRAJ33	TRAC	TRBV6-4	NA	TRBJ2-3	TRBC2	CAVMDSNYQLIW	CASSERESTDTQYF	clone_178	Mature	St3	TRAV1-2.TRAJ33.TRAC_TRBV6-4.NA.TRBJ2-3.TRBC2	TGTGCTGTGATGGATAGCAACTATCAGTTAATCTGG_TGTGCCAGCAGTGAGCGGGAGAGCACAGATACGCAGTATTTT
28years_AATCGGTGTGTTGGGA-1	MAIT	176	Hyperexpanded (100 < X <= 500)	canonical	28years	TRAV1-2	TRAJ20	TRAC	TRBV6-1	NA	TRBJ2-7	TRBC2	CAVRDQNYKLSF	CASEQGETAYEQYF	clone_46	Mature	St3	TRAV1-2.TRAJ20.TRAC_TRBV6-1.NA.TRBJ2-7.TRBC2	TGTGCTGTGAGAGATCAGAACTACAAGCTCAGCTTT_TGTGCCAGCGAACAGGGCGAAACGGCCTACGAGCAGTACTTC
28years_AATCGGTGTTCAGGCC-1	MAIT	23	Large (20 < X <= 100)	canonical	28years	TRAV1-2	TRAJ33	TRAC	TRBV6-4	NA	TRBJ2-3	TRBC2	CAVMDSNYQLIW	CASSDSSTDTQYF	clone_113	Mature	St3	TRAV1-2.TRAJ33.TRAC_TRBV6-4.NA.TRBJ2-3.TRBC2	TGTGCTGTGATGGATAGCAACTATCAGTTAATCTGG_TGTGCCAGCAGTGACTCTAGCACAGATACGCAGTATTTT
28years_AATCGGTTCCGCATCT-1	MAIT	1	Single (0 < X <= 1)	canonical	28years	TRAV1-2	TRAJ33	TRAC	TRBV20-1	NA	TRBJ2-7	TRBC2	CAALDSNYQLIW	CSAEERGGASYEQYF	clone_179	Immature	St2	TRAV1-2.TRAJ33.TRAC_TRBV20-1.NA.TRBJ2-7.TRBC2	TGTGCTGCGCTGGATAGCAACTATCAGTTAATCTGG_TGCAGTGCCGAAGAGCGGGGCGGGGCATCCTACGAGCAGTACTTC
28years_AATCGGTTCCGTAGTA-1	MAIT	6	Medium (5 < X <= 20)	canonical	28years	TRAV1-2	TRAJ33	TRAC	TRBV6-4	NA	TRBJ2-3	TRBC2	CAVRDSNYQLIW	CASSESGATDTQYF	clone_174	Mature	St3	TRAV1-2.TRAJ33.TRAC_TRBV6-4.NA.TRBJ2-3.TRBC2	TGTGCTGTGAGAGATAGCAACTATCAGTTAATCTGG_TGTGCCAGCAGTGAGAGCGGTGCCACAGATACGCAGTATTTT
28years_ACACCAACAAGCCTAT-1	NKT	1	Single (0 < X <= 1)	canonical	28years	TRAV10	TRAJ18	TRAC	TRBV25-1	NA	TRBJ2-1	TRBC2	CVVSDRGSTLGRLYF	CASGGGWTSGVTYNEQFF	clone_180	Immature	St2	TRAV10.TRAJ18.TRAC_TRBV25-1.NA.TRBJ2-1.TRBC2	TGTGTGGTGAGTGACAGAGGCTCAACCCTGGGGAGGCTATACTTT_TGTGCCAGCGGAGGAGGATGGACTAGCGGGGTTACCTACAATGAGCAGTTCTTC
28years_ACACCAACACAGCCCA-1	MAIT	1	Single (0 < X <= 1)	canonical	28years	TRAV1-2	TRAJ33	TRAC	TRBV6-5	NA	TRBJ2-4	TRBC2	CAVRDSNYQLIW	CASRGGEATAQYF	clone_181	Mature	St3	TRAV1-2.TRAJ33.TRAC_TRBV6-5.NA.TRBJ2-4.TRBC2	TGTGCTGTGCGGGATAGCAACTATCAGTTAATCTGG_TGTGCCAGCAGGGGGGGAGAGGCTACAGCTCAGTACTTC
28years_ACACCAACACGAAGCA-1	MAIT	12	Medium (5 < X <= 20)	canonical	28years	TRAV1-2	TRAJ33	TRAC	TRBV6-5	NA	TRBJ2-2	TRBC2	CAAMDSNYQLIW	CASSYSTSGSTGELFF	clone_182	Mature	St3	TRAV1-2.TRAJ33.TRAC_TRBV6-5.NA.TRBJ2-2.TRBC2	TGTGCTGCCATGGATAGCAACTATCAGTTAATCTGG_TGTGCCAGCAGTTACTCGACTAGCGGGAGCACCGGGGAGCTGTTTTTT
28years_ACACCAACACGACTCG-1	NKT	1	Single (0 < X <= 1)	canonical	28years	TRAV10	TRAJ18	TRAC	TRBV25-1	NA	TRBJ2-4	TRBC2	CVVSDRGSTLGRLYF	CASSGGQADVGIQYF	clone_183	Mature	St3	TRAV10.TRAJ18.TRAC_TRBV25-1.NA.TRBJ2-4.TRBC2	TGTGTGGTGAGCGACAGAGGCTCAACCCTGGGGAGGCTATACTTT_TGTGCCAGCAGTGGGGGACAGGCGGACGTGGGCATTCAGTACTTC
28years_ACACCAAGTCGCGAAA-1	MAIT	8	Medium (5 < X <= 20)	canonical	28years	TRAV1-2	TRAJ33	TRAC	TRBV20-1	TRBD1	TRBJ1-1	TRBC1	CAVSDSNYQLIW	CSARSDRGDVEAFF	clone_184	Mature	St3	TRAV1-2.TRAJ33.TRAC_TRBV20-1.TRBD1.TRBJ1-1.TRBC1	TGTGCTGTGAGTGATAGCAACTATCAGTTAATCTGG_TGCAGTGCTAGGTCGGACAGGGGAGACGTTGAAGCTTTCTTT
28years_ACACCAAGTGACTCAT-1	MAIT	6	Medium (5 < X <= 20)	canonical	28years	TRAV1-2	TRAJ33	TRAC	TRBV20-1	NA	TRBJ2-7	TRBC2	CAAMDSNYQLIW	CSARDIRREHEQYF	clone_185	Mature	St3	TRAV1-2.TRAJ33.TRAC_TRBV20-1.NA.TRBJ2-7.TRBC2	TGTGCTGCAATGGATAGCAACTATCAGTTAATCTGG_TGCAGTGCTAGAGATATTCGGCGGGAGCACGAGCAGTACTTC
28years_ACACCAAGTTAGGGTG-1	MAIT	6	Medium (5 < X <= 20)	canonical	28years	TRAV1-2	TRAJ33	TRAC	TRBV20-1	TRBD2	TRBJ2-5	TRBC2	CAAMDSNYQLIW	CSARLAGGQETQYF	clone_186	Mature	St3	TRAV1-2.TRAJ33.TRAC_TRBV20-1.TRBD2.TRBJ2-5.TRBC2	TGTGCTGCGATGGATAGCAACTATCAGTTAATCTGG_TGCAGTGCTAGACTAGCGGGAGGGCAAGAGACCCAGTACTTC
28years_ACACCAAGTTTCCACC-1	MAIT	1	Single (0 < X <= 1)	canonical	28years	TRAV1-2	TRAJ33	TRAC	TRBV6-5	NA	TRBJ2-1	TRBC2	CAVGDSNYQLIW	CASSYSSASGRINEQFF	clone_187	Immature	St2	TRAV1-2.TRAJ33.TRAC_TRBV6-5.NA.TRBJ2-1.TRBC2	TGTGCTGTGGGGGATAGCAACTATCAGTTAATCTGG_TGTGCCAGCAGTTACTCTTCCGCTAGCGGGAGGATCAATGAGCAGTTCTTC
28years_ACACCAATCATGTCCC-1	MAIT	2	Small (1 < X <= 5)	Va.canonical	28years	TRAV1-2	TRAJ33	TRAC	TRBV4-2	TRBD1	TRBJ1-4	TRBC1	CAVRDSNYQLIW	CASSQDPGQGNEKLFF	clone_188	Mature	St3	TRAV1-2.TRAJ33.TRAC_TRBV4-2.TRBD1.TRBJ1-4.TRBC1	TGTGCTGTGAGAGATAGCAACTATCAGTTAATCTGG_TGTGCCAGCAGCCAAGATCCGGGACAGGGAAATGAAAAACTGTTTTTT
28years_ACACCAATCGTCTGCT-1	MAIT	1	Single (0 < X <= 1)	canonical	28years	TRAV1-2	TRAJ33	TRAC	TRBV6-1	TRBD1	TRBJ1-1	TRBC1	CAVMDSNYQLIW	CASSEGTGGTEAFF	clone_189	Mature	St3	TRAV1-2.TRAJ33.TRAC_TRBV6-1.TRBD1.TRBJ1-1.TRBC1	TGTGCTGTCATGGATAGCAACTATCAGTTAATCTGG_TGTGCCAGCAGTGAAGGGACAGGGGGCACTGAAGCTTTCTTT
28years_ACACCAATCTAGAGTC-1	MAIT	1	Single (0 < X <= 1)	canonical	28years	TRAV1-2	TRAJ33	TRAC	TRBV6-2	NA	TRBJ2-7	TRBC2	CAVVDSNYQLIW	CASSYGTSGESYEQYF	clone_190	Mature	St3	TRAV1-2.TRAJ33.TRAC_TRBV6-2.NA.TRBJ2-7.TRBC2	TGTGCTGTGGTCGATAGCAACTATCAGTTAATCTGG_TGTGCCAGCAGTTATGGGACTAGCGGGGAATCCTACGAGCAGTACTTC
28years_ACACCCTAGCAGCCTC-1	MAIT	9	Medium (5 < X <= 20)	canonical	28years	TRAV1-2	TRAJ33	TRAC	TRBV6-1	NA	TRBJ1-5	TRBC1	CAVMDSNYQLIW	CASSDLAGFGNQPQHF	clone_191	Mature	St3	TRAV1-2.TRAJ33.TRAC_TRBV6-1.NA.TRBJ1-5.TRBC1	TGTGCTGTCATGGATAGCAACTATCAGTTAATCTGG_TGTGCCAGCAGTGATCTGGCCGGGTTTGGCAATCAGCCCCAGCATTTT
28years_ACACCCTAGCCCAATT-1	MAIT	11	Medium (5 < X <= 20)	canonical	28years	TRAV1-2	TRAJ12	TRAC	TRBV6-1	NA	TRBJ2-7	TRBC2	CAVMDSSYKLIF	CASSESAGGPREQYF	clone_192	Mature	St3	TRAV1-2.TRAJ12.TRAC_TRBV6-1.NA.TRBJ2-7.TRBC2	TGTGCTGTGATGGATAGCAGCTATAAATTGATCTTC_TGTGCCAGCAGTGAATCTGCGGGAGGGCCTCGGGAGCAGTACTTC
28years_ACACCCTAGGAGTTTA-1	MAIT	1	Single (0 < X <= 1)	canonical	28years	TRAV1-2	TRAJ33	TRAC	TRBV6-4	NA	TRBJ2-3	TRBC2	CAVRDSNYQLIW	CASSQNSETDTQYF	clone_193	Mature	St3	TRAV1-2.TRAJ33.TRAC_TRBV6-4.NA.TRBJ2-3.TRBC2	TGTGCTGTGAGAGATAGCAACTATCAGTTAATCTGG_TGTGCCAGCAGTCAAAACTCAGAGACAGATACGCAGTATTTT
28years_ACACCCTCACCTCGTT-1	MAIT	8	Medium (5 < X <= 20)	canonical	28years	TRAV1-2	TRAJ33	TRAC	TRBV6-4	NA	TRBJ2-3	TRBC2	CAVRDSNYQLIW	CASSDSSGTDTQYF	clone_194	Mature	St3	TRAV1-2.TRAJ33.TRAC_TRBV6-4.NA.TRBJ2-3.TRBC2	TGTGCTGTGAGAGATAGCAACTATCAGTTAATCTGG_TGTGCCAGCAGTGACTCTAGCGGGACAGATACGCAGTATTTT
28years_ACACCCTCACGTTGGC-1	MAIT	1	Single (0 < X <= 1)	Va.canonical	28years	TRAV1-2	TRAJ33	TRAC	TRBV3-1	NA	TRBJ2-2	TRBC2	CASLDSNYQLIW	CASSLGTSVTGELFF	clone_195	Mature	St3	TRAV1-2.TRAJ33.TRAC_TRBV3-1.NA.TRBJ2-2.TRBC2	TGTGCTAGCTTAGATAGCAACTATCAGTTAATCTGG_TGTGCCAGCAGCCTCGGGACTAGCGTTACCGGGGAGCTGTTTTTT
28years_ACACCCTCAGACGCAA-1	MAIT	1	Single (0 < X <= 1)	canonical	28years	TRAV1-2	TRAJ33	TRAC	TRBV6-4	NA	TRBJ2-6	TRBC2	CAVRDSNYQLIW	CASSDGGANVLTF	clone_196	Mature	St3	TRAV1-2.TRAJ33.TRAC_TRBV6-4.NA.TRBJ2-6.TRBC2	TGTGCTGTGCGAGATAGCAACTATCAGTTAATCTGG_TGTGCCAGCAGTGACGGCGGGGCCAACGTCCTGACTTTC
28years_ACACCCTCATGCAACT-1	MAIT	1	Single (0 < X <= 1)	canonical	28years	TRAV1-2	TRAJ33	TRAC	TRBV6-4	NA	TRBJ2-7	TRBC2	CAVIDSNYQLIW	CASSELVGSHEQYF	clone_197	Immature	St2	TRAV1-2.TRAJ33.TRAC_TRBV6-4.NA.TRBJ2-7.TRBC2	TGTGCTGTTATCGATAGCAACTATCAGTTAATCTGG_TGTGCCAGCAGTGAGCTAGTCGGGTCCCACGAGCAGTACTTC
28years_ACACCCTGTCGGATCC-1	MAIT	4	Small (1 < X <= 5)	canonical	28years	TRAV1-2	TRAJ33	TRAC	TRBV6-4	NA	TRBJ2-2	TRBC2	CAGVDSNYQLIW	CASSDSSGSTGELFF	clone_198	Mature	St3	TRAV1-2.TRAJ33.TRAC_TRBV6-4.NA.TRBJ2-2.TRBC2	TGTGCTGGGGTGGATAGCAACTATCAGTTAATCTGG_TGTGCCAGCAGTGACTCTAGCGGGAGCACCGGGGAGCTGTTTTTT
28years_ACACCCTGTGCACGAA-1	MAIT	49	Large (20 < X <= 100)	canonical	28years	TRAV1-2	TRAJ33	TRAC	TRBV6-4	NA	TRBJ2-3	TRBC2	CAVMDSNYQLIW	CASSGGSTDTQYF	clone_32	Mature	St3	TRAV1-2.TRAJ33.TRAC_TRBV6-4.NA.TRBJ2-3.TRBC2	TGTGCTGTGATGGATAGCAACTATCAGTTAATCTGG_TGTGCCAGCAGTGGCGGGAGCACAGATACGCAGTATTTT
28years_ACACCCTGTTAAGACA-1	MAIT	9	Medium (5 < X <= 20)	canonical	28years	TRAV1-2	TRAJ33	TRAC	TRBV6-1	NA	TRBJ2-6	TRBC2	CAVMDSNYQLIW	CASSDSSGANVLTF	clone_134	Mature	St3	TRAV1-2.TRAJ33.TRAC_TRBV6-1.NA.TRBJ2-6.TRBC2	TGTGCTGTGATGGATAGCAACTATCAGTTAATCTGG_TGTGCCAGCAGTGATAGCTCTGGGGCCAACGTCCTGACTTTC
28years_ACACCCTGTTCCATGA-1	MAIT	11	Medium (5 < X <= 20)	canonical	28years	TRAV1-2	TRAJ33	TRAC	TRBV6-4	TRBD2	TRBJ2-2	TRBC2	CAVLDSNYQLIW	CASSGTSGSTGELFF	clone_72	Mature	St3	TRAV1-2.TRAJ33.TRAC_TRBV6-4.TRBD2.TRBJ2-2.TRBC2	TGTGCTGTGTTGGATAGCAACTATCAGTTAATCTGG_TGTGCCAGCAGTGGGACTAGCGGGAGCACCGGGGAGCTGTTTTTT
28years_ACACCCTGTTGGTAAA-1	MAIT	1	Single (0 < X <= 1)	canonical	28years	TRAV1-2	TRAJ33	TRAC	TRBV6-5	TRBD1	TRBJ2-2	TRBC2	CAVMDSNYQLIW	CASRAGTGDTGELFF	clone_199	Mature	St3	TRAV1-2.TRAJ33.TRAC_TRBV6-5.TRBD1.TRBJ2-2.TRBC2	TGTGCTGTCATGGATAGCAACTATCAGTTAATCTGG_TGTGCCAGCAGAGCCGGGACAGGGGACACCGGGGAGCTGTTTTTT
28years_ACACCGGAGAGGTTGC-1	MAIT	176	Hyperexpanded (100 < X <= 500)	canonical	28years	TRAV1-2	TRAJ20	TRAC	TRBV6-1	NA	TRBJ2-7	TRBC2	CAVRDQNYKLSF	CASEQGETAYEQYF	clone_46	Mature	St3	TRAV1-2.TRAJ20.TRAC_TRBV6-1.NA.TRBJ2-7.TRBC2	TGTGCTGTGAGAGATCAGAACTACAAGCTCAGCTTT_TGTGCCAGCGAACAGGGCGAAACGGCCTACGAGCAGTACTTC
28years_ACACCGGAGGCAGGTT-1	MAIT	18	Medium (5 < X <= 20)	canonical	28years	TRAV1-2	TRAJ33	TRAC	TRBV6-4	NA	TRBJ2-1	TRBC2	CAVRDSNYQLIW	CASSDSTSGSNEQFF	clone_200	Mature	St3	TRAV1-2.TRAJ33.TRAC_TRBV6-4.NA.TRBJ2-1.TRBC2	TGTGCTGTGAGAGATAGCAACTATCAGTTAATCTGG_TGTGCCAGCAGTGACTCGACTAGCGGGAGCAATGAGCAGTTCTTC
28years_ACACCGGAGGTGATAT-1	MAIT	52	Large (20 < X <= 100)	canonical	28years	TRAV1-2	TRAJ33	TRAC	TRBV6-4	NA	TRBJ2-3	TRBC2	CAVMDSNYQLIW	CASSSGSTDTQYF	clone_19	Mature	St3	TRAV1-2.TRAJ33.TRAC_TRBV6-4.NA.TRBJ2-3.TRBC2	TGTGCTGTGATGGATAGCAACTATCAGTTAATCTGG_TGTGCCAGCAGTAGCGGGAGCACAGATACGCAGTATTTT
28years_ACACCGGAGTTACGGG-1	MAIT	2	Small (1 < X <= 5)	canonical	28years	TRAV1-2	TRAJ20	TRAC	TRBV6-1	NA	TRBJ2-3	TRBC2	CAVRDGDYKLSF	CASSEEAGGTDTQYF	clone_201	Mature	St3	TRAV1-2.TRAJ20.TRAC_TRBV6-1.NA.TRBJ2-3.TRBC2	TGTGCTGTGAGAGACGGCGACTACAAGCTCAGCTTT_TGTGCCAGCAGTGAAGAGGCGGGAGGCACAGATACGCAGTATTTT
28years_ACACCGGAGTTCCACA-1	MAIT	176	Hyperexpanded (100 < X <= 500)	canonical	28years	TRAV1-2	TRAJ20	TRAC	TRBV6-1	NA	TRBJ2-7	TRBC2	CAVRDQNYKLSF	CASEQGETAYEQYF	clone_46	Mature	St3	TRAV1-2.TRAJ20.TRAC_TRBV6-1.NA.TRBJ2-7.TRBC2	TGTGCTGTGAGAGATCAGAACTACAAGCTCAGCTTT_TGTGCCAGCGAACAGGGCGAAACGGCCTACGAGCAGTACTTC
28years_ACACCGGCAACAACCT-1	MAIT	1	Single (0 < X <= 1)	canonical	28years	TRAV1-2	TRAJ33	TRAC	TRBV6-1	NA	TRBJ2-3	TRBC2	CAVRDSNYQLIW	CASSEIGGADTQYF	clone_202	Mature	St3	TRAV1-2.TRAJ33.TRAC_TRBV6-1.NA.TRBJ2-3.TRBC2	TGTGCTGTGAGAGATAGCAACTATCAGTTAATCTGG_TGTGCCAGCAGTGAGATTGGCGGCGCAGATACGCAGTATTTT
28years_ACACCGGGTCATCCCT-1	MAIT	62	Large (20 < X <= 100)	canonical	28years	TRAV1-2	TRAJ33	TRAC	TRBV6-4	NA	TRBJ2-3	TRBC2	CAVKDSNYQLIW	CASSDGTSGTDTQYF	clone_57	Mature	St3	TRAV1-2.TRAJ33.TRAC_TRBV6-4.NA.TRBJ2-3.TRBC2	TGTGCTGTGAAGGATAGCAACTATCAGTTAATCTGG_TGTGCCAGCAGTGACGGGACTAGCGGCACAGATACGCAGTATTTT
28years_ACACCGGGTCTACCTC-1	polyclonal	9	Medium (5 < X <= 20)	noncanonical	28years	TRAV3	TRAJ9	TRAC	TRBV6-1	NA	TRBJ2-1	TRBC2	CAVPNTGGFKTIF	CASSPKDFHNEQFF	clone_124	Mature	St3	TRAV3.TRAJ9.TRAC_TRBV6-1.NA.TRBJ2-1.TRBC2	TGTGCTGTCCCCAATACTGGAGGCTTCAAAACTATCTTT_TGTGCCAGCAGCCCCAAGGACTTCCACAATGAGCAGTTCTTC
28years_ACACCGGGTCTCTCTG-1	MAIT	33	Large (20 < X <= 100)	canonical	28years	TRAV1-2	TRAJ33	TRAC	TRBV6-4	NA	TRBJ2-3	TRBC2	CAVMDSNYQLIW	CASSVSGTDTQYF	clone_23	Mature	St3	TRAV1-2.TRAJ33.TRAC_TRBV6-4.NA.TRBJ2-3.TRBC2	TGTGCTGTGATGGATAGCAACTATCAGTTAATCTGG_TGTGCCAGCAGTGTTAGCGGCACAGATACGCAGTATTTT
28years_ACACCGGGTGATGTCT-1	MAIT	8	Medium (5 < X <= 20)	canonical	28years	TRAV1-2	TRAJ33	TRAC	TRBV6-4	NA	TRBJ2-3	TRBC2	CAAMDSNYQLIW	CASSEAQTSATDTQYF	clone_61	Mature	St3	TRAV1-2.TRAJ33.TRAC_TRBV6-4.NA.TRBJ2-3.TRBC2	TGTGCTGCCATGGATAGCAACTATCAGTTAATCTGG_TGTGCCAGCAGTGAAGCACAGACTAGCGCCACAGATACGCAGTATTTT
28years_ACACCGGTCAACGAAA-1	MAIT	68	Large (20 < X <= 100)	canonical	28years	TRAV1-2	TRAJ33	TRAC	TRBV6-4	NA	TRBJ1-5	TRBC1	CAVMDSNYQLIW	CASSEGANQPQHF	clone_35	Mature	St3	TRAV1-2.TRAJ33.TRAC_TRBV6-4.NA.TRBJ1-5.TRBC1	TGTGCTGTGATGGATAGCAACTATCAGTTAATCTGG_TGTGCCAGCAGTGAGGGGGCCAATCAGCCCCAGCATTTT
28years_ACACCGGTCCAGTAGT-1	NKT	3	Small (1 < X <= 5)	Va.canonical	28years	TRAV10	TRAJ7	TRAC	TRBV6-4	NA	TRBJ2-3	TRBC2	CVVITQKGNNRLAF	CASSERATDTQYF	clone_203	Mature	St3	TRAV10.TRAJ7.TRAC_TRBV6-4.NA.TRBJ2-3.TRBC2	TGTGTGGTGATCACCCAGAAGGGGAACAACAGACTCGCTTTT_TGTGCCAGCAGTGAGAGGGCTACCGATACGCAGTATTTT
28years_ACACTGAAGTCGTTTG-1	MAIT	1	Single (0 < X <= 1)	Va.canonical	28years	TRAV1-2	TRAJ33	TRAC	TRBV4-2	NA	TRBJ1-5	TRBC1	CAVLDSNYQLIW	CASSQEGQGYSNQPQHF	clone_204	Immature	St2	TRAV1-2.TRAJ33.TRAC_TRBV4-2.NA.TRBJ1-5.TRBC1	TGTGCTGTTCTCGATAGCAACTATCAGTTAATCTGG_TGTGCCAGCAGCCAAGAAGGACAGGGTTATAGCAATCAGCCCCAGCATTTT
28years_ACACTGACAACACGCC-1	MAIT	2	Small (1 < X <= 5)	canonical	28years	TRAV1-2	TRAJ33	TRAC	TRBV6-1	NA	TRBJ1-6	TRBC1	CAVKDSNYQLIW	CASTPAGEGISPLHF	clone_205	Mature	St3	TRAV1-2.TRAJ33.TRAC_TRBV6-1.NA.TRBJ1-6.TRBC1	TGTGCTGTGAAGGATAGCAACTATCAGTTAATCTGG_TGTGCCAGCACCCCAGCAGGGGAAGGAATTTCACCCCTCCACTTT
28years_ACACTGACAGGCTGAA-1	MAIT	33	Large (20 < X <= 100)	canonical	28years	TRAV1-2	TRAJ33	TRAC	TRBV6-4	NA	TRBJ2-2	TRBC2	CAVRDSNYQLIW	CASSDSNTGELFF	clone_104	Mature	St3	TRAV1-2.TRAJ33.TRAC_TRBV6-4.NA.TRBJ2-2.TRBC2	TGTGCTGTGAGGGATAGCAACTATCAGTTAATCTGG_TGTGCCAGCAGTGACTCGAACACCGGGGAGCTGTTTTTT
28years_ACACTGACAGTGGAGT-1	MAIT	2	Small (1 < X <= 5)	canonical	28years	TRAV1-2	TRAJ33	TRAC	TRBV6-5	NA	TRBJ2-6	TRBC2	CAVMDSNYQLIW	CASSYTSGSGANVLTF	clone_206	Mature	St3	TRAV1-2.TRAJ33.TRAC_TRBV6-5.NA.TRBJ2-6.TRBC2	TGTGCTGTGATGGATAGCAACTATCAGTTAATCTGG_TGTGCCAGCAGTTACACTAGCGGCTCTGGGGCCAACGTCCTGACTTTC
28years_ACACTGAGTCGCGTGT-1	MAIT	2	Small (1 < X <= 5)	canonical	28years	TRAV1-2	TRAJ33	TRAC	TRBV6-4	TRBD1	TRBJ2-2	TRBC2	CAVKDSNYQLIW	CASKGTENTGELFF	clone_207	Mature	St3	TRAV1-2.TRAJ33.TRAC_TRBV6-4.TRBD1.TRBJ2-2.TRBC2	TGTGCTGTGAAGGATAGCAACTATCAGTTAATCTGG_TGTGCCAGCAAGGGGACAGAGAACACCGGGGAGCTGTTTTTT
28years_ACACTGAGTGTGGTTT-1	MAIT	176	Hyperexpanded (100 < X <= 500)	canonical	28years	TRAV1-2	TRAJ20	TRAC	TRBV6-1	NA	TRBJ2-7	TRBC2	CAVRDQNYKLSF	CASEQGETAYEQYF	clone_46	Mature	St3	TRAV1-2.TRAJ20.TRAC_TRBV6-1.NA.TRBJ2-7.TRBC2	TGTGCTGTGAGAGATCAGAACTACAAGCTCAGCTTT_TGTGCCAGCGAACAGGGCGAAACGGCCTACGAGCAGTACTTC
28years_ACACTGATCATTTGGG-1	MAIT	2	Small (1 < X <= 5)	canonical	28years	TRAV1-2	TRAJ12	TRAC	TRBV6-4	NA	TRBJ2-1	TRBC2	CAVMDSSYKLIF	CASSVKAGDSHEQFF	clone_208	Mature	St3	TRAV1-2.TRAJ12.TRAC_TRBV6-4.NA.TRBJ2-1.TRBC2	TGTGCTGTAATGGATAGCAGCTATAAATTGATCTTC_TGTGCCAGCAGCGTCAAAGCGGGAGATTCGCATGAGCAGTTCTTC
28years_ACACTGATCCTGCTTG-1	MAIT	6	Medium (5 < X <= 20)	Va.canonical	28years	TRAV1-2	TRAJ33	TRAC	TRBV15	NA	TRBJ2-7	TRBC2	CAVLDSNYQLIW	CATSREGPSYEQYF	clone_209	Mature	St3	TRAV1-2.TRAJ33.TRAC_TRBV15.NA.TRBJ2-7.TRBC2	TGTGCTGTACTGGATAGCAACTATCAGTTAATCTGG_TGTGCCACCAGCCGCGAGGGGCCCAGCTACGAGCAGTACTTC
28years_ACACTGATCGAGAACG-1	MAIT	2	Small (1 < X <= 5)	canonical	28years	TRAV1-2	TRAJ33	TRAC	TRBV20-1	NA	TRBJ2-7	TRBC2	CAVLDSNYQLIW	CSARVTDYEQYF	clone_210	Mature	St3	TRAV1-2.TRAJ33.TRAC_TRBV20-1.NA.TRBJ2-7.TRBC2	TGTGCTGTGCTCGATAGCAACTATCAGTTAATCTGG_TGCAGTGCTAGAGTTACAGACTACGAGCAGTACTTC
28years_ACACTGATCGCAGGCT-1	MAIT	3	Small (1 < X <= 5)	canonical	28years	TRAV1-2	TRAJ33	TRAC	TRBV6-4	NA	TRBJ1-1	TRBC1	CAVRDSNYQLIW	CASSEGANTEAFF	clone_211	Mature	St3	TRAV1-2.TRAJ33.TRAC_TRBV6-4.NA.TRBJ1-1.TRBC1	TGTGCTGTGAGAGATAGCAACTATCAGTTAATCTGG_TGTGCCAGCAGTGAGGGGGCGAACACTGAAGCTTTCTTT
28years_ACAGCCGAGATCCTGT-1	MAIT	49	Large (20 < X <= 100)	canonical	28years	TRAV1-2	TRAJ33	TRAC	TRBV6-4	NA	TRBJ2-3	TRBC2	CAVMDSNYQLIW	CASSGGSTDTQYF	clone_32	Mature	St3	TRAV1-2.TRAJ33.TRAC_TRBV6-4.NA.TRBJ2-3.TRBC2	TGTGCTGTGATGGATAGCAACTATCAGTTAATCTGG_TGTGCCAGCAGTGGCGGGAGCACAGATACGCAGTATTTT
28years_ACAGCCGCACTACAGT-1	polyclonal	6	Medium (5 < X <= 20)	noncanonical	28years	TRAV13-1	TRAJ26	TRAC	TRBV6-4	NA	TRBJ2-3	TRBC2	CAASIPASGGQNFVF	CASSEGDTDTQYF	clone_163	Mature	St3	TRAV13-1.TRAJ26.TRAC_TRBV6-4.NA.TRBJ2-3.TRBC2	TGTGCAGCAAGTATTCCGGCATCGGGAGGTCAGAATTTTGTCTTT_TGTGCCAGCAGTGAGGGTGACACAGATACGCAGTATTTT
28years_ACAGCCGGTTGCTCCT-1	MAIT	6	Medium (5 < X <= 20)	canonical	28years	TRAV1-2	TRAJ33	TRAC	TRBV6-4	NA	TRBJ2-3	TRBC2	CAAMDSNYQLIW	CASSRTGTDTQYF	clone_212	Mature	St3	TRAV1-2.TRAJ33.TRAC_TRBV6-4.NA.TRBJ2-3.TRBC2	TGTGCTGCCATGGATAGCAACTATCAGTTAATCTGG_TGTGCCAGCAGTCGAACGGGCACAGATACGCAGTATTTT
28years_ACAGCCGGTTTAGCTG-1	MAIT	1	Single (0 < X <= 1)	Va.canonical	28years	TRAV1-2	TRAJ20	TRAC	TRBV4-2	NA	TRBJ2-3	TRBC2	CAVRDRDYKLSF	CASSQRRADGADTQYF	clone_213	Immature	St2	TRAV1-2.TRAJ20.TRAC_TRBV4-2.NA.TRBJ2-3.TRBC2	TGTGCTGTGAGAGATAGGGACTACAAGCTCAGCTTT_TGTGCCAGCAGCCAACGACGGGCGGATGGAGCAGATACGCAGTATTTT
28years_ACAGCCGTCACTCTTA-1	MAIT	176	Hyperexpanded (100 < X <= 500)	canonical	28years	TRAV1-2	TRAJ20	TRAC	TRBV6-1	NA	TRBJ2-7	TRBC2	CAVRDQNYKLSF	CASEQGETAYEQYF	clone_46	Mature	St3	TRAV1-2.TRAJ20.TRAC_TRBV6-1.NA.TRBJ2-7.TRBC2	TGTGCTGTGAGAGATCAGAACTACAAGCTCAGCTTT_TGTGCCAGCGAACAGGGCGAAACGGCCTACGAGCAGTACTTC
28years_ACAGCCGTCGCGATCG-1	MAIT	1	Single (0 < X <= 1)	Va.canonical	28years	TRAV1-2	TRAJ33	TRAC	TRBV11-3	NA	TRBJ2-1	TRBC2	CAVLDSNYQLIW	CASSRSPGGYNEQFF	clone_214	Immature	St2	TRAV1-2.TRAJ33.TRAC_TRBV11-3.NA.TRBJ2-1.TRBC2	TGTGCTGTTTTGGATAGCAACTATCAGTTAATCTGG_TGTGCCAGCAGCCGGAGTCCCGGCGGGTACAATGAGCAGTTCTTC
28years_ACAGCCGTCGGATGGA-1	MAIT	176	Hyperexpanded (100 < X <= 500)	canonical	28years	TRAV1-2	TRAJ20	TRAC	TRBV6-1	NA	TRBJ2-7	TRBC2	CAVRDQNYKLSF	CASEQGETAYEQYF	clone_46	Mature	St3	TRAV1-2.TRAJ20.TRAC_TRBV6-1.NA.TRBJ2-7.TRBC2	TGTGCTGTGAGAGATCAGAACTACAAGCTCAGCTTT_TGTGCCAGCGAACAGGGCGAAACGGCCTACGAGCAGTACTTC
28years_ACAGCTAAGACGACGT-1	MAIT	5	Small (1 < X <= 5)	canonical	28years	TRAV1-2	TRAJ33	TRAC	TRBV6-4	TRBD1	TRBJ1-2	TRBC1	CAVMDSNYQLIW	CASSDGTGGYGYTF	clone_215	Mature	St3	TRAV1-2.TRAJ33.TRAC_TRBV6-4.TRBD1.TRBJ1-2.TRBC1	TGTGCTGTGATGGATAGCAACTATCAGTTAATCTGG_TGTGCCAGCAGTGACGGGACAGGGGGCTATGGCTACACCTTC
28years_ACAGCTAAGGAATTAC-1	MAIT	3	Small (1 < X <= 5)	canonical	28years	TRAV1-2	TRAJ33	TRAC	TRBV6-4	NA	TRBJ1-2	TRBC1	CAGMDSNYQLIW	CASSEDSNYGYTF	clone_216	Mature	St3	TRAV1-2.TRAJ33.TRAC_TRBV6-4.NA.TRBJ1-2.TRBC1	TGTGCTGGCATGGATAGCAACTATCAGTTAATCTGG_TGTGCCAGCAGTGAGGACAGTAACTATGGCTACACCTTC
28years_ACAGCTAAGTGCCAGA-1	MAIT	22	Large (20 < X <= 100)	Va.canonical	28years	TRAV1-2	TRAJ33	TRAC	TRBV4-2	NA	TRBJ2-6	TRBC2	CAVMDSNYQLIW	CASSQTDRAGANVLTF	clone_51	Mature	St3	TRAV1-2.TRAJ33.TRAC_TRBV4-2.NA.TRBJ2-6.TRBC2	TGTGCTGTGATGGATAGCAACTATCAGTTAATCTGG_TGTGCCAGCAGCCAAACGGACAGGGCTGGGGCCAACGTCCTGACTTTC
28years_ACAGCTACAATCGAAA-1	MAIT	1	Single (0 < X <= 1)	canonical	28years	TRAV1-2	TRAJ33	TRAC	TRBV6-1	NA	TRBJ2-1	TRBC2	CVLMDSNYQLIW	CASSESSGTYNEQFF	clone_217	Mature	St3	TRAV1-2.TRAJ33.TRAC_TRBV6-1.NA.TRBJ2-1.TRBC2	TGTGTCTTGATGGATAGCAACTATCAGTTAATCTGG_TGTGCCAGCAGTGAAAGTAGCGGGACGTACAATGAGCAGTTCTTC
28years_ACAGCTACACAGACTT-1	MAIT	4	Small (1 < X <= 5)	canonical	28years	TRAV1-2	TRAJ33	TRAC	TRBV6-5	TRBD2	TRBJ2-5	TRBC2	CAVMDSNYQLIW	CASNPTSGRGGETQYF	clone_218	Mature	St3	TRAV1-2.TRAJ33.TRAC_TRBV6-5.TRBD2.TRBJ2-5.TRBC2	TGTGCTGTCATGGATAGCAACTATCAGTTAATCTGG_TGTGCCAGCAATCCGACTAGCGGGAGGGGAGGGGAGACCCAGTACTTC
28years_ACAGCTACACAGTCGC-1	MAIT	68	Large (20 < X <= 100)	canonical	28years	TRAV1-2	TRAJ33	TRAC	TRBV6-4	NA	TRBJ1-5	TRBC1	CAVMDSNYQLIW	CASSEGANQPQHF	clone_35	Mature	St3	TRAV1-2.TRAJ33.TRAC_TRBV6-4.NA.TRBJ1-5.TRBC1	TGTGCTGTGATGGATAGCAACTATCAGTTAATCTGG_TGTGCCAGCAGTGAGGGGGCCAATCAGCCCCAGCATTTT
28years_ACAGCTACAGGGTATG-1	MAIT	3	Small (1 < X <= 5)	Va.canonical	28years	TRAV1-2	TRAJ33	TRAC	TRBV15	TRBD1	TRBJ2-2	TRBC2	CAVKDSNYQLIW	CATSRDGGSGAGELFF	clone_112	Mature	St3	TRAV1-2.TRAJ33.TRAC_TRBV15.TRBD1.TRBJ2-2.TRBC2	TGTGCTGTGAAGGATAGCAACTATCAGTTAATCTGG_TGTGCCACCAGCAGAGATGGGGGATCCGGGGCCGGGGAGCTGTTTTTT
28years_ACAGCTACAGTAACGG-1	MAIT	2	Small (1 < X <= 5)	canonical	28years	TRAV1-2	TRAJ12	TRAC	TRBV6-4	NA	TRBJ1-6	TRBC1	CAVMDSSYKLIF	CASSDEGDNSPLHF	clone_219	Mature	St3	TRAV1-2.TRAJ12.TRAC_TRBV6-4.NA.TRBJ1-6.TRBC1	TGTGCTGTGATGGATAGCAGCTATAAATTGATCTTC_TGTGCCAGCAGTGACGAGGGGGACAATTCACCCCTCCACTTT
28years_ACAGCTACAGTCAGCC-1	MAIT	16	Medium (5 < X <= 20)	canonical	28years	TRAV1-2	TRAJ33	TRAC	TRBV6-2	NA	TRBJ2-3	TRBC2	CAVRDSNYQLIW	CASSYGTSADTQYF	clone_125	Mature	St3	TRAV1-2.TRAJ33.TRAC_TRBV6-2.NA.TRBJ2-3.TRBC2	TGTGCTGTGAGAGATAGCAACTATCAGTTAATCTGG_TGTGCCAGCAGTTACGGGACTAGCGCAGATACGCAGTATTTT
28years_ACAGCTAGTCTGGTCG-1	MAIT	4	Small (1 < X <= 5)	Va.canonical	28years	TRAV1-2	TRAJ33	TRAC	TRBV3-1	TRBD1	TRBJ2-6	TRBC2	CAVMDSNYQLIW	CASSGTGGSGANVLTF	clone_16	Mature	St3	TRAV1-2.TRAJ33.TRAC_TRBV3-1.TRBD1.TRBJ2-6.TRBC2	TGTGCTGTGATGGATAGCAACTATCAGTTAATCTGG_TGTGCCAGCAGCGGGACAGGGGGCTCTGGGGCCAACGTCCTGACTTTC
28years_ACAGCTAGTTACAGAA-1	MAIT	8	Medium (5 < X <= 20)	canonical	28years	TRAV1-2	TRAJ33	TRAC	TRBV6-4	NA	TRBJ2-3	TRBC2	CAVRDSNYQLIW	CASSDSSGTDTQYF	clone_194	Mature	St3	TRAV1-2.TRAJ33.TRAC_TRBV6-4.NA.TRBJ2-3.TRBC2	TGTGCTGTGAGAGATAGCAACTATCAGTTAATCTGG_TGTGCCAGCAGTGACTCTAGCGGGACAGATACGCAGTATTTT
28years_ACAGCTATCAGGTTCA-1	MAIT	4	Small (1 < X <= 5)	canonical	28years	TRAV1-2	TRAJ20	TRAC	TRBV6-1	TRBD2	TRBJ2-7	TRBC2	CAVRDGDYKLSF	CASSEGTSGSYEQYF	clone_41	Mature	St3	TRAV1-2.TRAJ20.TRAC_TRBV6-1.TRBD2.TRBJ2-7.TRBC2	TGTGCTGTGAGAGATGGGGACTACAAGCTCAGCTTT_TGTGCCAGCAGTGAAGGGACTAGCGGGAGCTACGAGCAGTACTTC
28years_ACAGCTATCGTACCGG-1	MAIT	42	Large (20 < X <= 100)	Va.canonical	28years	TRAV1-2	TRAJ33	TRAC	TRBV30	NA	TRBJ2-3	TRBC2	CAVMDSNYQLIW	CAWSLLAGQGGDTQYF	clone_33	Mature	St3	TRAV1-2.TRAJ33.TRAC_TRBV30.NA.TRBJ2-3.TRBC2	TGTGCTGTGATGGATAGCAACTATCAGTTAATCTGG_TGTGCCTGGAGTTTACTAGCCGGACAAGGGGGAGATACGCAGTATTTT
28years_ACATACGAGAAGGGTA-1	MAIT	5	Small (1 < X <= 5)	canonical	28years	TRAV1-2	TRAJ33	TRAC	TRBV6-4	NA	TRBJ2-1	TRBC2	CAVRDSNYQLIW	CASSDSVTSEQFF	clone_220	Mature	St3	TRAV1-2.TRAJ33.TRAC_TRBV6-4.NA.TRBJ2-1.TRBC2	TGTGCTGTGAGAGATAGCAACTATCAGTTAATCTGG_TGTGCCAGCAGTGACTCGGTGACTAGCGAGCAGTTCTTC
28years_ACATACGAGGCAGTCA-1	MAIT	9	Medium (5 < X <= 20)	canonical	28years	TRAV1-2	TRAJ33	TRAC	TRBV6-1	NA	TRBJ2-3	TRBC2	CAAMDSNYQLIW	CASNIRFTDTQYF	clone_90	Mature	St3	TRAV1-2.TRAJ33.TRAC_TRBV6-1.NA.TRBJ2-3.TRBC2	TGTGCTGCCATGGATAGCAACTATCAGTTAATCTGG_TGTGCCAGCAATATTAGATTCACAGATACGCAGTATTTT
28years_ACATACGAGGTTACCT-1	MAIT	8	Medium (5 < X <= 20)	canonical	28years	TRAV1-2	TRAJ33	TRAC	TRBV6-1	TRBD1	TRBJ2-3	TRBC2	CAVMDSNYQLIW	CASSEGGQGADTQYF	clone_221	Mature	St3	TRAV1-2.TRAJ33.TRAC_TRBV6-1.TRBD1.TRBJ2-3.TRBC2	TGTGCTGTGATGGATAGCAACTATCAGTTAATCTGG_TGTGCCAGCAGTGAAGGGGGACAGGGGGCAGATACGCAGTATTTT
28years_ACATACGAGTGTGAAT-1	MAIT	23	Large (20 < X <= 100)	canonical	28years	TRAV1-2	TRAJ33	TRAC	TRBV6-4	NA	TRBJ2-3	TRBC2	CAVMDSNYQLIW	CASSDSSTDTQYF	clone_113	Mature	St3	TRAV1-2.TRAJ33.TRAC_TRBV6-4.NA.TRBJ2-3.TRBC2	TGTGCTGTGATGGATAGCAACTATCAGTTAATCTGG_TGTGCCAGCAGTGACTCTAGCACAGATACGCAGTATTTT
28years_ACATACGCAACTTGAC-1	MAIT	23	Large (20 < X <= 100)	canonical	28years	TRAV1-2	TRAJ33	TRAC	TRBV6-4	NA	TRBJ2-3	TRBC2	CAVMDSNYQLIW	CASSDSSTDTQYF	clone_113	Mature	St3	TRAV1-2.TRAJ33.TRAC_TRBV6-4.NA.TRBJ2-3.TRBC2	TGTGCTGTGATGGATAGCAACTATCAGTTAATCTGG_TGTGCCAGCAGTGACTCTAGCACAGATACGCAGTATTTT
28years_ACATACGGTACCCAAT-1	MAIT	1	Single (0 < X <= 1)	canonical	28years	TRAV1-2	TRAJ33	TRAC	TRBV20-1	TRBD1	TRBJ2-1	TRBC2	CAVLDSNYQLIW	CSASGVRQGALNEQFF	clone_222	Immature	St1	TRAV1-2.TRAJ33.TRAC_TRBV20-1.TRBD1.TRBJ2-1.TRBC2	TGTGCTGTCCTGGATAGCAACTATCAGTTAATCTGG_TGCAGTGCTTCGGGTGTACGGCAGGGGGCGTTAAATGAGCAGTTCTTC
28years_ACATACGGTATGCTTG-1	MAIT	12	Medium (5 < X <= 20)	canonical	28years	TRAV1-2	TRAJ33	TRAC	TRBV6-4	TRBD2	TRBJ2-2	TRBC2	CAGMDSNYQLIW	CASSRTSGSTGELFF	clone_117	Mature	St3	TRAV1-2.TRAJ33.TRAC_TRBV6-4.TRBD2.TRBJ2-2.TRBC2	TGTGCTGGAATGGATAGCAACTATCAGTTAATCTGG_TGTGCCAGCAGCCGGACTAGCGGGAGCACCGGGGAGCTGTTTTTT
28years_ACATACGGTGGTCCGT-1	MAIT	2	Small (1 < X <= 5)	canonical	28years	TRAV1-2	TRAJ12	TRAC	TRBV6-2	NA	TRBJ2-1	TRBC2	CAGMDSSYKLIF	CASSYSTSGGNEQFF	clone_223	Mature	St3	TRAV1-2.TRAJ12.TRAC_TRBV6-2.NA.TRBJ2-1.TRBC2	TGTGCTGGAATGGATAGCAGCTATAAATTGATCTTC_TGTGCCAGCAGTTACTCAACTAGCGGGGGCAATGAGCAGTTCTTC
28years_ACATACGTCCGAAGAG-1	MAIT	2	Small (1 < X <= 5)	canonical	28years	TRAV1-2	TRAJ33	TRAC	TRBV6-4	NA	TRBJ2-3	TRBC2	CAVMDSNYQLIW	CASSDGTSGTDTQYF	clone_224	Mature	St3	TRAV1-2.TRAJ33.TRAC_TRBV6-4.NA.TRBJ2-3.TRBC2	TGTGCTGTTATGGATAGCAACTATCAGTTAATCTGG_TGTGCCAGCAGTGACGGGACTAGCGGCACAGATACGCAGTATTTT
28years_ACATCAGAGAGTAAGG-1	NKT	1	Single (0 < X <= 1)	canonical	28years	TRAV10	TRAJ18	TRAC	TRBV25-1	TRBD1	TRBJ1-4	TRBC1	CVVSDRGSTLGRLYF	CASSGQGARYEKLFF	clone_225	Mature	St3	TRAV10.TRAJ18.TRAC_TRBV25-1.TRBD1.TRBJ1-4.TRBC1	TGTGTGGTGAGCGATAGAGGCTCAACCCTGGGGAGGCTATACTTT_TGTGCCAGCAGTGGACAGGGGGCCCGTTATGAAAAACTGTTTTTT
28years_ACATCAGAGCACGCCT-1	MAIT	8	Medium (5 < X <= 20)	canonical	28years	TRAV1-2	TRAJ33	TRAC	TRBV6-4	NA	TRBJ2-3	TRBC2	CAVRDSNYQLIW	CASSDSSGTDTQYF	clone_194	Mature	St3	TRAV1-2.TRAJ33.TRAC_TRBV6-4.NA.TRBJ2-3.TRBC2	TGTGCTGTGAGAGATAGCAACTATCAGTTAATCTGG_TGTGCCAGCAGTGACTCTAGCGGGACAGATACGCAGTATTTT
28years_ACATCAGAGCCAGGAT-1	MAIT	4	Small (1 < X <= 5)	canonical	28years	TRAV1-2	TRAJ33	TRAC	TRBV6-4	NA	TRBJ1-1	TRBC1	CAPMDSNYQLIW	CASSDSRDSGEAFF	clone_226	Mature	St3	TRAV1-2.TRAJ33.TRAC_TRBV6-4.NA.TRBJ1-1.TRBC1	TGTGCTCCTATGGATAGCAACTATCAGTTAATCTGG_TGTGCCAGCAGTGACTCCAGGGATAGCGGTGAAGCTTTCTTT
28years_ACATCAGAGGTGCACA-1	MAIT	22	Large (20 < X <= 100)	Va.canonical	28years	TRAV1-2	TRAJ33	TRAC	TRBV4-2	NA	TRBJ2-6	TRBC2	CAVMDSNYQLIW	CASSQTDRAGANVLTF	clone_51	Mature	St3	TRAV1-2.TRAJ33.TRAC_TRBV4-2.NA.TRBJ2-6.TRBC2	TGTGCTGTGATGGATAGCAACTATCAGTTAATCTGG_TGTGCCAGCAGCCAAACGGACAGGGCTGGGGCCAACGTCCTGACTTTC
28years_ACATCAGAGGTGTTAA-1	MAIT	7	Medium (5 < X <= 20)	canonical	28years	TRAV1-2	TRAJ12	TRAC	TRBV6-1	NA	TRBJ2-7	TRBC2	CAVMDSSYKLIF	CASSEASGSSYEQYF	clone_227	Mature	St3	TRAV1-2.TRAJ12.TRAC_TRBV6-1.NA.TRBJ2-7.TRBC2	TGTGCTGTGATGGATAGCAGCTATAAATTGATCTTC_TGTGCCAGCAGTGAAGCTAGCGGGAGCTCCTACGAGCAGTACTTC
28years_ACATCAGAGTCGTACT-1	MAIT	5	Small (1 < X <= 5)	canonical	28years	TRAV1-2	TRAJ33	TRAC	TRBV6-4	NA	TRBJ2-2	TRBC2	CAALDSNYQLIW	CASSDGVAGDTGELFF	clone_228	Mature	St3	TRAV1-2.TRAJ33.TRAC_TRBV6-4.NA.TRBJ2-2.TRBC2	TGTGCTGCTTTGGATAGCAACTATCAGTTAATCTGG_TGTGCCAGCAGTGACGGGGTAGCGGGAGACACCGGGGAGCTGTTTTTT
28years_ACATCAGAGTCTCAAC-1	MAIT	1	Single (0 < X <= 1)	canonical	28years	TRAV1-2	TRAJ33	TRAC	TRBV6-4	TRBD2	TRBJ2-1	TRBC2	CGNMDSNYQLIW	CASSDSSETGLAGVNEQFF	clone_229	Immature	St2	TRAV1-2.TRAJ33.TRAC_TRBV6-4.TRBD2.TRBJ2-1.TRBC2	TGTGGTAACATGGATAGCAACTATCAGTTAATCTGG_TGTGCCAGCAGTGACTCAAGCGAAACTGGACTAGCGGGAGTAAATGAGCAGTTCTTC
28years_ACATCAGCACCATGTA-1	MAIT	1	Single (0 < X <= 1)	canonical	28years	TRAV1-2	TRAJ33	TRAC	TRBV6-4	NA	TRBJ2-1	TRBC2	CAVMDSNYQLIW	CASSARGGEHNEQFF	clone_230	Mature	St3	TRAV1-2.TRAJ33.TRAC_TRBV6-4.NA.TRBJ2-1.TRBC2	TGTGCTGTTATGGATAGCAACTATCAGTTAATCTGG_TGTGCCAGCAGTGCCCGTGGAGGGGAGCACAATGAGCAGTTCTTC
28years_ACATCAGGTGTGGTTT-1	MAIT	49	Large (20 < X <= 100)	canonical	28years	TRAV1-2	TRAJ33	TRAC	TRBV6-4	NA	TRBJ2-3	TRBC2	CAVMDSNYQLIW	CASSGGSTDTQYF	clone_32	Mature	St3	TRAV1-2.TRAJ33.TRAC_TRBV6-4.NA.TRBJ2-3.TRBC2	TGTGCTGTGATGGATAGCAACTATCAGTTAATCTGG_TGTGCCAGCAGTGGCGGGAGCACAGATACGCAGTATTTT
28years_ACATCAGTCGGTCCGA-1	MAIT	33	Large (20 < X <= 100)	canonical	28years	TRAV1-2	TRAJ33	TRAC	TRBV6-4	NA	TRBJ2-2	TRBC2	CAVRDSNYQLIW	CASSDSNTGELFF	clone_104	Mature	St3	TRAV1-2.TRAJ33.TRAC_TRBV6-4.NA.TRBJ2-2.TRBC2	TGTGCTGTGAGGGATAGCAACTATCAGTTAATCTGG_TGTGCCAGCAGTGACTCGAACACCGGGGAGCTGTTTTTT
28years_ACATGGTAGCTAACAA-1	MAIT	1	Single (0 < X <= 1)	canonical	28years	TRAV1-2	TRAJ33	TRAC	TRBV6-1	NA	TRBJ2-3	TRBC2	CAVMDSNYQLIW	CASSEISGSSTDTQYF	clone_231	Mature	St3	TRAV1-2.TRAJ33.TRAC_TRBV6-1.NA.TRBJ2-3.TRBC2	TGTGCTGTTATGGATAGCAACTATCAGTTAATCTGG_TGTGCCAGCAGTGAAATTAGCGGTTCTAGCACAGATACGCAGTATTTT
28years_ACATGGTAGGCTAGAC-1	MAIT	2	Small (1 < X <= 5)	canonical	28years	TRAV1-2	TRAJ33	TRAC	TRBV6-1	TRBD2	TRBJ2-1	TRBC2	CAAMDSNYQLIW	CASSRLAGGNNEQFF	clone_232	Mature	St3	TRAV1-2.TRAJ33.TRAC_TRBV6-1.TRBD2.TRBJ2-1.TRBC2	TGTGCTGCCATGGATAGCAACTATCAGTTAATCTGG_TGTGCCAGCAGCCGACTAGCGGGAGGGAACAATGAGCAGTTCTTC
28years_ACATGGTCACCGAAAG-1	MAIT	5	Small (1 < X <= 5)	canonical	28years	TRAV1-2	TRAJ33	TRAC	TRBV20-1	TRBD1	TRBJ2-2	TRBC2	CAVADSNYQLIW	CSARAADRGDTGELFF	clone_233	Mature	St3	TRAV1-2.TRAJ33.TRAC_TRBV20-1.TRBD1.TRBJ2-2.TRBC2	TGTGCTGTGGCGGATAGCAACTATCAGTTAATCTGG_TGCAGTGCTAGAGCTGCGGACAGGGGGGACACCGGGGAGCTGTTTTTT
28years_ACATGGTGTCACCCAG-1	MAIT	1	Single (0 < X <= 1)	canonical	28years	TRAV1-2	TRAJ20	TRAC	TRBV6-4	TRBD1	TRBJ2-1	TRBC2	CAVGNDYKLSF	CASSEAGGSYNEQFF	clone_234	Immature	St2	TRAV1-2.TRAJ20.TRAC_TRBV6-4.TRBD1.TRBJ2-1.TRBC2	TGTGCTGTGGGTAACGACTACAAGCTCAGCTTT_TGTGCCAGCAGTGAGGCGGGGGGCTCCTACAATGAGCAGTTCTTC
28years_ACCAGTAAGAAACCAT-1	MAIT	4	Small (1 < X <= 5)	canonical	28years	TRAV1-2	TRAJ33	TRAC	TRBV6-1	NA	TRBJ2-2	TRBC2	CAVRDSNYQLIW	CASSASGDTGELFF	clone_157	Mature	St3	TRAV1-2.TRAJ33.TRAC_TRBV6-1.NA.TRBJ2-2.TRBC2	TGTGCTGTGAGAGATAGCAACTATCAGTTAATCTGG_TGTGCCAGCAGTGCTAGCGGAGACACCGGGGAGCTGTTTTTT
28years_ACCAGTAAGACAGACC-1	MAIT	3	Small (1 < X <= 5)	canonical	28years	TRAV1-2	TRAJ33	TRAC	TRBV6-4	NA	TRBJ2-3	TRBC2	CAVMDSNYQLIW	CASSDSTSGSTDTQYF	clone_235	Mature	St3	TRAV1-2.TRAJ33.TRAC_TRBV6-4.NA.TRBJ2-3.TRBC2	TGTGCTGTGATGGATAGCAACTATCAGTTAATCTGG_TGTGCCAGCAGTGACTCGACTAGCGGGAGCACAGATACGCAGTATTTT
28years_ACCAGTAAGACGCTTT-1	MAIT	3	Small (1 < X <= 5)	canonical	28years	TRAV1-2	TRAJ33	TRAC	TRBV6-4	NA	TRBJ2-2	TRBC2	CAVRDSNYQLIW	CASSPTSGSTGELFF	clone_236	Mature	St3	TRAV1-2.TRAJ33.TRAC_TRBV6-4.NA.TRBJ2-2.TRBC2	TGTGCTGTGAGAGATAGCAACTATCAGTTAATCTGG_TGTGCCAGCAGCCCGACTAGCGGGAGCACCGGGGAGCTGTTTTTT
28years_ACCAGTAAGAGTAATC-1	MAIT	2	Small (1 < X <= 5)	canonical	28years	TRAV1-2	TRAJ33	TRAC	TRBV20-1	NA	TRBJ2-7	TRBC2	CAVMDSNYQLIW	CSARGLADYEQYF	clone_237	Mature	St3	TRAV1-2.TRAJ33.TRAC_TRBV20-1.NA.TRBJ2-7.TRBC2	TGTGCTGTGATGGATAGCAACTATCAGTTAATCTGG_TGCAGTGCTAGGGGACTAGCGGACTACGAGCAGTACTTC
28years_ACCAGTAAGGATGGTC-1	MAIT	3	Small (1 < X <= 5)	canonical	28years	TRAV1-2	TRAJ33	TRAC	TRBV6-1	NA	TRBJ1-2	TRBC1	CAVRDSNYQLIW	CASSERAGEFYGYTF	clone_238	Mature	St3	TRAV1-2.TRAJ33.TRAC_TRBV6-1.NA.TRBJ1-2.TRBC1	TGTGCTGTGAGAGATAGCAACTATCAGTTAATCTGG_TGTGCCAGCAGTGAAAGGGCAGGCGAATTCTATGGCTACACCTTC
28years_ACCAGTAAGTCAAGCG-1	MAIT	1	Single (0 < X <= 1)	Va.canonical	28years	TRAV1-2	TRAJ12	TRAC	TRBV15	TRBD1	TRBJ2-6	TRBC2	CAAMDSSYKLIF	CATSVQEGSGANVLTF	clone_239	Mature	St3	TRAV1-2.TRAJ12.TRAC_TRBV15.TRBD1.TRBJ2-6.TRBC2	TGTGCTGCGATGGATAGCAGCTATAAATTGATCTTC_TGTGCCACCAGCGTCCAGGAGGGATCTGGGGCCAACGTCCTGACTTTC
28years_ACCAGTACAGCCAGAA-1	MAIT	52	Large (20 < X <= 100)	canonical	28years	TRAV1-2	TRAJ33	TRAC	TRBV6-4	NA	TRBJ2-3	TRBC2	CAVMDSNYQLIW	CASSSGSTDTQYF	clone_19	Mature	St3	TRAV1-2.TRAJ33.TRAC_TRBV6-4.NA.TRBJ2-3.TRBC2	TGTGCTGTGATGGATAGCAACTATCAGTTAATCTGG_TGTGCCAGCAGTAGCGGGAGCACAGATACGCAGTATTTT
28years_ACCAGTAGTACCGAGA-1	MAIT	23	Large (20 < X <= 100)	canonical	28years	TRAV1-2	TRAJ33	TRAC	TRBV6-4	NA	TRBJ2-3	TRBC2	CAVMDSNYQLIW	CASSASLAGGPDTQYF	clone_17	Mature	St3	TRAV1-2.TRAJ33.TRAC_TRBV6-4.NA.TRBJ2-3.TRBC2	TGTGCTGTGATGGATAGCAACTATCAGTTAATCTGG_TGTGCCAGCAGTGCCTCCTTGGCGGGAGGGCCAGATACGCAGTATTTT
28years_ACCAGTAGTATAATGG-1	MAIT	23	Large (20 < X <= 100)	canonical	28years	TRAV1-2	TRAJ33	TRAC	TRBV6-4	NA	TRBJ2-3	TRBC2	CAVMDSNYQLIW	CASSDSSTDTQYF	clone_113	Mature	St3	TRAV1-2.TRAJ33.TRAC_TRBV6-4.NA.TRBJ2-3.TRBC2	TGTGCTGTGATGGATAGCAACTATCAGTTAATCTGG_TGTGCCAGCAGTGACTCTAGCACAGATACGCAGTATTTT
28years_ACCAGTAGTTCGCGAC-1	MAIT	110	Hyperexpanded (100 < X <= 500)	canonical	28years	TRAV1-2	TRAJ20	TRAC	TRBV6-4	NA	TRBJ2-2	TRBC2	CAVRDSDYKLSF	CASSAGDTGELFF	clone_71	Mature	St3	TRAV1-2.TRAJ20.TRAC_TRBV6-4.NA.TRBJ2-2.TRBC2	TGTGCTGTGAGAGATAGCGACTACAAGCTCAGCTTT_TGTGCCAGCAGTGCAGGGGACACCGGGGAGCTGTTTTTT
28years_ACCAGTATCAGCGACC-1	MAIT	2	Small (1 < X <= 5)	canonical	28years	TRAV1-2	TRAJ33	TRAC	TRBV6-1	NA	TRBJ2-1	TRBC2	CAALDSNYQLIW	CASSADDYNEQFF	clone_240	Mature	St3	TRAV1-2.TRAJ33.TRAC_TRBV6-1.NA.TRBJ2-1.TRBC2	TGTGCTGCCCTGGATAGCAACTATCAGTTAATCTGG_TGTGCCAGCAGTGCGGACGACTACAATGAGCAGTTCTTC
28years_ACCAGTATCAGGCAAG-1	MAIT	6	Medium (5 < X <= 20)	canonical	28years	TRAV1-2	TRAJ20	TRAC	TRBV6-4	NA	TRBJ2-3	TRBC2	CAVRDGDYKLSF	CASSASGTDTQYF	clone_241	Mature	St3	TRAV1-2.TRAJ20.TRAC_TRBV6-4.NA.TRBJ2-3.TRBC2	TGTGCTGTGAGAGATGGCGACTACAAGCTCAGCTTT_TGTGCCAGCAGTGCTAGCGGGACAGATACGCAGTATTTT
28years_ACCAGTATCCCTAATT-1	MAIT	3	Small (1 < X <= 5)	Va.canonical	28years	TRAV1-2	TRAJ33	TRAC	TRBV4-2	NA	TRBJ2-2	TRBC2	CAAMDSNYQLIW	CASSQLAGDTGELFF	clone_242	Mature	St3	TRAV1-2.TRAJ33.TRAC_TRBV4-2.NA.TRBJ2-2.TRBC2	TGTGCTGCCATGGATAGCAACTATCAGTTAATCTGG_TGTGCCAGCAGCCAACTAGCGGGAGACACCGGGGAGCTGTTTTTT
28years_ACCAGTATCGCAGGCT-1	MAIT	3	Small (1 < X <= 5)	canonical	28years	TRAV1-2	TRAJ20	TRAC	TRBV6-4	NA	TRBJ2-3	TRBC2	CAVIGGDYKLSF	CASSEGTSGTDTQYF	clone_243	Mature	St3	TRAV1-2.TRAJ20.TRAC_TRBV6-4.NA.TRBJ2-3.TRBC2	TGTGCTGTAATAGGTGGCGACTACAAGCTCAGCTTT_TGTGCCAGCAGTGAGGGGACTAGCGGCACAGATACGCAGTATTTT
28years_ACCAGTATCGGCGCAT-1	MAIT	15	Medium (5 < X <= 20)	canonical	28years	TRAV1-2	TRAJ12	TRAC	TRBV6-4	NA	TRBJ1-6	TRBC1	CAGMDSSYKLIF	CASSDRDNSPLHF	clone_244	Mature	St3	TRAV1-2.TRAJ12.TRAC_TRBV6-4.NA.TRBJ1-6.TRBC1	TGTGCTGGGATGGATAGCAGCTATAAATTGATCTTC_TGTGCCAGCAGTGACAGGGATAATTCACCCCTCCACTTT
28years_ACCAGTATCTTGCCGT-1	MAIT	1	Single (0 < X <= 1)	Va.canonical	28years	TRAV1-2	TRAJ20	TRAC	TRBV4-2	TRBD2	TRBJ2-3	TRBC2	CAVRDGDYKLSF	CASSQEGTSGKGSDTQYF	clone_245	Mature	St3	TRAV1-2.TRAJ20.TRAC_TRBV4-2.TRBD2.TRBJ2-3.TRBC2	TGTGCTGTGAGAGATGGCGACTACAAGCTCAGCTTT_TGTGCCAGCAGCCAAGAGGGTACTAGCGGGAAAGGCTCAGATACGCAGTATTTT
28years_ACCCACTAGTCCTCCT-1	MAIT	5	Small (1 < X <= 5)	canonical	28years	TRAV1-2	TRAJ33	TRAC	TRBV6-4	TRBD1	TRBJ2-3	TRBC2	CAVRDSNYQLIW	CASSEGTGADTQYF	clone_143	Mature	St3	TRAV1-2.TRAJ33.TRAC_TRBV6-4.TRBD1.TRBJ2-3.TRBC2	TGTGCTGTGAGGGATAGCAACTATCAGTTAATCTGG_TGTGCCAGCAGTGAAGGGACAGGGGCCGATACGCAGTATTTT
28years_ACCCACTCACATGGGA-1	MAIT	1	Single (0 < X <= 1)	canonical	28years	TRAV1-2	TRAJ33	TRAC	TRBV6-4	NA	TRBJ2-3	TRBC2	CAVRDSNYQLIW	CASSDSDTDTQYF	clone_246	Mature	St3	TRAV1-2.TRAJ33.TRAC_TRBV6-4.NA.TRBJ2-3.TRBC2	TGTGCTGTGAGAGATAGCAACTATCAGTTAATCTGG_TGTGCCAGCAGTGACTCAGACACAGATACGCAGTATTTT
28years_ACCCACTCATGCTGGC-1	MAIT	1	Single (0 < X <= 1)	canonical	28years	TRAV1-2	TRAJ12	TRAC	TRBV6-1	NA	TRBJ2-7	TRBC2	CAVMDSSYKLIF	CASSEEGGSSYEQYF	clone_247	Mature	St3	TRAV1-2.TRAJ12.TRAC_TRBV6-1.NA.TRBJ2-7.TRBC2	TGTGCTGTGATGGATAGCAGCTATAAATTGATCTTC_TGTGCCAGCAGTGAAGAAGGTGGCTCTTCTTACGAGCAGTACTTC
28years_ACCCACTTCCTTAATC-1	MAIT	12	Medium (5 < X <= 20)	canonical	28years	TRAV1-2	TRAJ33	TRAC	TRBV6-5	NA	TRBJ2-2	TRBC2	CAAMDSNYQLIW	CASSYSTSGSTGELFF	clone_182	Mature	St3	TRAV1-2.TRAJ33.TRAC_TRBV6-5.NA.TRBJ2-2.TRBC2	TGTGCTGCCATGGATAGCAACTATCAGTTAATCTGG_TGTGCCAGCAGTTACTCGACTAGCGGGAGCACCGGGGAGCTGTTTTTT
28years_ACCCACTTCGTCACGG-1	MAIT	3	Small (1 < X <= 5)	canonical	28years	TRAV1-2	TRAJ33	TRAC	TRBV20-1	TRBD1	TRBJ2-7	TRBC2	CAVLDSNYQLIW	CSAREGAEADEQYF	clone_248	Mature	St3	TRAV1-2.TRAJ33.TRAC_TRBV20-1.TRBD1.TRBJ2-7.TRBC2	TGTGCTGTCCTGGATAGCAACTATCAGTTAATCTGG_TGCAGTGCTAGAGAGGGGGCGGAAGCGGACGAGCAGTACTTC
28years_ACCCACTTCTACGAGT-1	polyclonal	1	Single (0 < X <= 1)	noncanonical	28years	TRAV8-3	TRAJ7	TRAC	TRBV3-1	NA	TRBJ2-5	TRBC2	CAVGRYYGNNRLAF	CASSQVGTAQETQYF	clone_249	Immature	St2	TRAV8-3.TRAJ7.TRAC_TRBV3-1.NA.TRBJ2-5.TRBC2	TGTGCTGTGGGCCGGTACTATGGGAACAACAGACTCGCTTTT_TGTGCCAGCAGCCAAGTTGGGACAGCTCAAGAGACCCAGTACTTC
28years_ACCCACTTCTGCCCTA-1	MAIT	2	Small (1 < X <= 5)	canonical	28years	TRAV1-2	TRAJ33	TRAC	TRBV20-1	NA	TRBJ2-1	TRBC2	CAPMDSNYQLIW	CSARDPEREINEQFF	clone_250	Mature	St3	TRAV1-2.TRAJ33.TRAC_TRBV20-1.NA.TRBJ2-1.TRBC2	TGTGCTCCAATGGATAGCAACTATCAGTTAATCTGG_TGCAGTGCTAGAGACCCCGAACGGGAGATCAATGAGCAGTTCTTC
28years_ACCCACTTCTTACCTA-1	MAIT	49	Large (20 < X <= 100)	canonical	28years	TRAV1-2	TRAJ33	TRAC	TRBV6-4	NA	TRBJ2-3	TRBC2	CAVMDSNYQLIW	CASSGGSTDTQYF	clone_32	Mature	St3	TRAV1-2.TRAJ33.TRAC_TRBV6-4.NA.TRBJ2-3.TRBC2	TGTGCTGTGATGGATAGCAACTATCAGTTAATCTGG_TGTGCCAGCAGTGGCGGGAGCACAGATACGCAGTATTTT
28years_ACCGTAAAGCCCAGCT-1	MAIT	1	Single (0 < X <= 1)	canonical	28years	TRAV1-2	TRAJ33	TRAC	TRBV6-1	NA	TRBJ1-5	TRBC1	CAVRDSNYQLIW	CASSEGLEGGQPQHF	clone_251	Mature	St3	TRAV1-2.TRAJ33.TRAC_TRBV6-1.NA.TRBJ1-5.TRBC1	TGTGCTGTGAGAGATAGCAACTATCAGTTAATCTGG_TGTGCCAGCAGTGAAGGTCTGGAGGGAGGGCAGCCCCAGCATTTT
28years_ACCGTAAAGCGTAATA-1	MAIT	1	Single (0 < X <= 1)	canonical	28years	TRAV1-2	TRAJ33	TRAC	TRBV20-1	NA	TRBJ2-1	TRBC2	CATMDSNYQLIW	CSAKAEREGLNEQFF	clone_252	Mature	St3	TRAV1-2.TRAJ33.TRAC_TRBV20-1.NA.TRBJ2-1.TRBC2	TGTGCAACCATGGATAGCAACTATCAGTTAATCTGG_TGCAGTGCGAAGGCCGAGAGGGAGGGTTTGAATGAGCAGTTCTTC
28years_ACCGTAAAGGCATTGG-1	MAIT	3	Small (1 < X <= 5)	canonical	28years	TRAV1-2	TRAJ33	TRAC	TRBV6-4	TRBD2	TRBJ2-3	TRBC2	CAVRDSNYQLIW	CASSGLAGGTDTQYF	clone_253	Mature	St3	TRAV1-2.TRAJ33.TRAC_TRBV6-4.TRBD2.TRBJ2-3.TRBC2	TGTGCTGTGAGAGATAGCAACTATCAGTTAATCTGG_TGTGCCAGCAGTGGACTAGCGGGAGGCACAGATACGCAGTATTTT
28years_ACCGTAAAGGTGTTAA-1	MAIT	17	Medium (5 < X <= 20)	canonical	28years	TRAV1-2	TRAJ20	TRAC	TRBV6-4	NA	TRBJ2-3	TRBC2	CAVLDNDYKLSF	CASSDSSGSTDTQYF	clone_254	Mature	St3	TRAV1-2.TRAJ20.TRAC_TRBV6-4.NA.TRBJ2-3.TRBC2	TGTGCTGTGTTGGATAACGACTACAAGCTCAGCTTT_TGTGCCAGCAGTGACTCTAGCGGGAGCACAGATACGCAGTATTTT
28years_ACCGTAACAAGTACCT-1	MAIT	1	Single (0 < X <= 1)	canonical	28years	TRAV1-2	TRAJ20	TRAC	TRBV6-4	NA	TRBJ2-3	TRBC2	CAVRDRDYKLSF	CASSDGGLGADTQYF	clone_255	Mature	St3	TRAV1-2.TRAJ20.TRAC_TRBV6-4.NA.TRBJ2-3.TRBC2	TGTGCTGTGAGAGATCGCGACTACAAGCTCAGCTTT_TGTGCCAGCAGTGATGGGGGACTCGGCGCAGATACGCAGTATTTT
28years_ACCGTAACACCAGCAC-1	MAIT	2	Small (1 < X <= 5)	canonical	28years	TRAV1-2	TRAJ33	TRAC	TRBV6-4	TRBD2	TRBJ2-6	TRBC2	CAVMDSNYQLIW	CASSDSREGSGANVLTF	clone_256	Mature	St3	TRAV1-2.TRAJ33.TRAC_TRBV6-4.TRBD2.TRBJ2-6.TRBC2	TGTGCTGTCATGGATAGCAACTATCAGTTAATCTGG_TGTGCCAGCAGTGACTCGCGGGAGGGCTCTGGGGCCAACGTCCTGACTTTC
28years_ACCGTAACAGTCACTA-1	MAIT	8	Medium (5 < X <= 20)	canonical	28years	TRAV1-2	TRAJ33	TRAC	TRBV6-1	NA	TRBJ2-3	TRBC2	CAGQDSNYQLIW	CASSGALGSADTQYF	clone_257	Mature	St3	TRAV1-2.TRAJ33.TRAC_TRBV6-1.NA.TRBJ2-3.TRBC2	TGTGCTGGGCAGGATAGCAACTATCAGTTAATCTGG_TGTGCCAGCAGTGGGGCCCTTGGTTCCGCAGATACGCAGTATTTT
28years_ACCGTAAGTAGATTAG-1	MAIT	5	Small (1 < X <= 5)	canonical	28years	TRAV1-2	TRAJ33	TRAC	TRBV6-1	TRBD2	TRBJ2-3	TRBC2	CAVMDSNYQLIW	CASSGTSGSTDTQYF	clone_258	Mature	St3	TRAV1-2.TRAJ33.TRAC_TRBV6-1.TRBD2.TRBJ2-3.TRBC2	TGTGCTGTGATGGATAGCAACTATCAGTTAATCTGG_TGTGCCAGCAGTGGGACTAGCGGGAGCACAGATACGCAGTATTTT
28years_ACCGTAAGTCTAGTCA-1	MAIT	6	Medium (5 < X <= 20)	canonical	28years	TRAV1-2	TRAJ33	TRAC	TRBV6-5	TRBD2	TRBJ2-2	TRBC2	CAVVDSNYQLIW	CASSYGTSGRPGELFF	clone_259	Mature	St3	TRAV1-2.TRAJ33.TRAC_TRBV6-5.TRBD2.TRBJ2-2.TRBC2	TGTGCTGTGGTGGATAGCAACTATCAGTTAATCTGG_TGTGCCAGCAGTTACGGGACTAGCGGGAGGCCCGGGGAGCTGTTTTTT
28years_ACCGTAAGTCTGGAGA-1	MAIT	42	Large (20 < X <= 100)	Va.canonical	28years	TRAV1-2	TRAJ33	TRAC	TRBV30	NA	TRBJ2-3	TRBC2	CAVMDSNYQLIW	CAWSLLAGQGGDTQYF	clone_33	Mature	St3	TRAV1-2.TRAJ33.TRAC_TRBV30.NA.TRBJ2-3.TRBC2	TGTGCTGTGATGGATAGCAACTATCAGTTAATCTGG_TGTGCCTGGAGTTTACTAGCCGGACAAGGGGGAGATACGCAGTATTTT
28years_ACCGTAATCCAAACTG-1	MAIT	62	Large (20 < X <= 100)	canonical	28years	TRAV1-2	TRAJ33	TRAC	TRBV6-4	NA	TRBJ2-3	TRBC2	CAVKDSNYQLIW	CASSDGTSGTDTQYF	clone_57	Mature	St3	TRAV1-2.TRAJ33.TRAC_TRBV6-4.NA.TRBJ2-3.TRBC2	TGTGCTGTGAAGGATAGCAACTATCAGTTAATCTGG_TGTGCCAGCAGTGACGGGACTAGCGGCACAGATACGCAGTATTTT
28years_ACCGTAATCGTTGCCT-1	MAIT	8	Medium (5 < X <= 20)	Va.canonical	28years	TRAV1-2	TRAJ33	TRAC	TRBV19	NA	TRBJ2-2	TRBC2	CAVVDSNYQLIW	CASSMGDTPNTGELFF	clone_260	Mature	St3	TRAV1-2.TRAJ33.TRAC_TRBV19.NA.TRBJ2-2.TRBC2	TGTGCTGTGGTGGATAGCAACTATCAGTTAATCTGG_TGTGCCAGTAGTATGGGGGATACCCCGAACACCGGGGAGCTGTTTTTT
28years_ACCGTAATCTAGAGTC-1	MAIT	1	Single (0 < X <= 1)	canonical	28years	TRAV1-2	TRAJ20	TRAC	TRBV6-4	NA	TRBJ2-3	TRBC2	CAVRDNDYKLSF	CASSDQDGGADTQYF	clone_261	Immature	St2	TRAV1-2.TRAJ20.TRAC_TRBV6-4.NA.TRBJ2-3.TRBC2	TGTGCTGTGAGAGATAACGACTACAAGCTCAGCTTT_TGTGCCAGCAGTGACCAGGATGGTGGCGCAGATACGCAGTATTTT
28years_ACCGTAATCTCCCTGA-1	MAIT	1	Single (0 < X <= 1)	Va.canonical	28years	TRAV1-2	TRAJ33	TRAC	TRBV30	NA	TRBJ2-2	TRBC2	CAFMDSNYQLIW	CAWSAPTVTGELFF	clone_262	Mature	St3	TRAV1-2.TRAJ33.TRAC_TRBV30.NA.TRBJ2-2.TRBC2	TGTGCCTTCATGGATAGCAACTATCAGTTAATCTGG_TGTGCCTGGAGTGCCCCGACAGTCACCGGGGAGCTGTTTTTT
28years_ACCGTAATCTCTAAGG-1	MAIT	4	Small (1 < X <= 5)	canonical	28years	TRAV1-2	TRAJ20	TRAC	TRBV6-4	NA	TRBJ2-3	TRBC2	CAVRNGDYKLSF	CASSDSGGATDTQYF	clone_263	Mature	St3	TRAV1-2.TRAJ20.TRAC_TRBV6-4.NA.TRBJ2-3.TRBC2	TGTGCTGTGAGAAATGGCGACTACAAGCTCAGCTTT_TGTGCCAGCAGTGACTCTGGCGGGGCCACAGATACGCAGTATTTT
28years_ACCGTAATCTGACCTC-1	MAIT	110	Hyperexpanded (100 < X <= 500)	canonical	28years	TRAV1-2	TRAJ20	TRAC	TRBV6-4	NA	TRBJ2-2	TRBC2	CAVRDSDYKLSF	CASSAGDTGELFF	clone_71	Mature	St3	TRAV1-2.TRAJ20.TRAC_TRBV6-4.NA.TRBJ2-2.TRBC2	TGTGCTGTGAGAGATAGCGACTACAAGCTCAGCTTT_TGTGCCAGCAGTGCAGGGGACACCGGGGAGCTGTTTTTT
28years_ACCTTTAAGAAGGACA-1	MAIT	1	Single (0 < X <= 1)	canonical	28years	TRAV1-2	TRAJ33	TRAC	TRBV20-1	NA	TRBJ1-1	TRBC1	CAASDSNYQLIW	CSARWASGNTEAFF	clone_264	Immature	St1	TRAV1-2.TRAJ33.TRAC_TRBV20-1.NA.TRBJ1-1.TRBC1	TGTGCTGCTTCGGATAGCAACTATCAGTTAATCTGG_TGCAGTGCTAGATGGGCCAGCGGGAACACTGAAGCTTTCTTT
28years_ACCTTTAAGATATGGT-1	NKT	2	Small (1 < X <= 5)	Va.canonical	28years	TRAV10	TRAJ10	TRAC	TRBV6-4	NA	TRBJ2-1	TRBC2	CVVSLILTGGGNKLTF	CASSGTAYNEQFF	clone_265	Mature	St3	TRAV10.TRAJ10.TRAC_TRBV6-4.NA.TRBJ2-1.TRBC2	TGTGTGGTGAGCCTTATACTCACGGGAGGAGGAAACAAACTCACCTTT_TGTGCCAGCTCTGGGACCGCGTACAATGAGCAGTTCTTC
28years_ACCTTTAAGGAATCGC-1	MAIT	1	Single (0 < X <= 1)	canonical	28years	TRAV1-2	TRAJ33	TRAC	TRBV6-4	NA	TRBJ2-1	TRBC2	CAVADSNYQLIW	CASSDRDNNEQFF	clone_266	Mature	St3	TRAV1-2.TRAJ33.TRAC_TRBV6-4.NA.TRBJ2-1.TRBC2	TGTGCTGTTGCGGATAGCAACTATCAGTTAATCTGG_TGTGCCAGCAGTGACCGGGACAACAATGAGCAGTTCTTC
28years_ACCTTTAAGGTGCTAG-1	MAIT	42	Large (20 < X <= 100)	canonical	28years	TRAV1-2	TRAJ33	TRAC	TRBV6-4	NA	TRBJ2-1	TRBC2	CAVLDSNYQLIW	CASSEGASSYNEQFF	clone_267	Mature	St3	TRAV1-2.TRAJ33.TRAC_TRBV6-4.NA.TRBJ2-1.TRBC2	TGTGCTGTATTGGATAGCAACTATCAGTTAATCTGG_TGTGCCAGCAGTGAAGGCGCGAGCTCCTACAATGAGCAGTTCTTC
28years_ACCTTTAAGTACGATA-1	MAIT	7	Medium (5 < X <= 20)	canonical	28years	TRAV1-2	TRAJ33	TRAC	TRBV6-4	NA	TRBJ2-3	TRBC2	CAVLDSNYQLIW	CASSDSASSTDTQYF	clone_268	Mature	St3	TRAV1-2.TRAJ33.TRAC_TRBV6-4.NA.TRBJ2-3.TRBC2	TGTGCTGTGCTGGATAGCAACTATCAGTTAATCTGG_TGTGCCAGCAGTGACTCGGCTAGTTCCACAGATACGCAGTATTTT
28years_ACCTTTACAGTCGATT-1	MAIT	1	Single (0 < X <= 1)	Va.canonical	28years	TRAV1-2	TRAJ33	TRAC	TRBV28	NA	TRBJ2-5	TRBC2	CALLDSNYQLIW	CASSLIAGFQIQYF	clone_269	Immature	St1	TRAV1-2.TRAJ33.TRAC_TRBV28.NA.TRBJ2-5.TRBC2	TGTGCTCTCCTGGATAGCAACTATCAGTTAATCTGG_TGTGCCAGCAGTTTAATAGCGGGATTCCAAATCCAGTACTTC
28years_ACCTTTAGTCTGGTCG-1	MAIT	110	Hyperexpanded (100 < X <= 500)	canonical	28years	TRAV1-2	TRAJ20	TRAC	TRBV6-4	NA	TRBJ2-2	TRBC2	CAVRDSDYKLSF	CASSAGDTGELFF	clone_71	Mature	St3	TRAV1-2.TRAJ20.TRAC_TRBV6-4.NA.TRBJ2-2.TRBC2	TGTGCTGTGAGAGATAGCGACTACAAGCTCAGCTTT_TGTGCCAGCAGTGCAGGGGACACCGGGGAGCTGTTTTTT
28years_ACCTTTAGTGATGTCT-1	MAIT	4	Small (1 < X <= 5)	Va.canonical	28years	TRAV1-2	TRAJ33	TRAC	TRBV10-1	NA	TRBJ2-2	TRBC2	CAVMDSNYQLIW	CASSEGTSDTGELFF	clone_161	Mature	St3	TRAV1-2.TRAJ33.TRAC_TRBV10-1.NA.TRBJ2-2.TRBC2	TGTGCTGTGATGGATAGCAACTATCAGTTAATCTGG_TGCGCCAGCAGTGAGGGGACTAGCGACACCGGGGAGCTGTTTTTT
28years_ACCTTTAGTGCCTTGG-1	MAIT	1	Single (0 < X <= 1)	Va.canonical	28years	TRAV1-2	TRAJ12	TRAC	TRBV25-1	NA	TRBJ2-2	TRBC2	CAVMDSSYKLIF	CASSDSTHTGELFF	clone_270	Mature	St3	TRAV1-2.TRAJ12.TRAC_TRBV25-1.NA.TRBJ2-2.TRBC2	TGTGCTGTGATGGATAGCAGCTATAAATTGATCTTC_TGTGCCAGCAGTGACTCCACACACACCGGGGAGCTGTTTTTT
28years_ACCTTTATCCCACTTG-1	MAIT	7	Medium (5 < X <= 20)	canonical	28years	TRAV1-2	TRAJ33	TRAC	TRBV6-4	NA	TRBJ2-1	TRBC2	CAVMDSNYQLIW	CASSDRTSDEQFF	clone_271	Mature	St3	TRAV1-2.TRAJ33.TRAC_TRBV6-4.NA.TRBJ2-1.TRBC2	TGTGCTGTGATGGATAGCAACTATCAGTTAATCTGG_TGTGCCAGCAGTGACCGGACTAGCGATGAGCAGTTCTTC
28years_ACCTTTATCCCATTAT-1	MAIT	1	Single (0 < X <= 1)	canonical	28years	TRAV1-2	TRAJ33	TRAC	TRBV6-1	NA	TRBJ2-2	TRBC2	CAVRDSNYQLIW	CASSPGLDTGELFF	clone_272	Mature	St3	TRAV1-2.TRAJ33.TRAC_TRBV6-1.NA.TRBJ2-2.TRBC2	TGTGCTGTGAGAGATAGCAACTATCAGTTAATCTGG_TGTGCCAGCAGTCCCGGACTAGACACCGGGGAGCTGTTTTTT
28years_ACCTTTATCGCTTGTC-1	MAIT	18	Medium (5 < X <= 20)	canonical	28years	TRAV1-2	TRAJ33	TRAC	TRBV6-4	NA	TRBJ2-1	TRBC2	CAVRDSNYQLIW	CASSDSTSGSNEQFF	clone_200	Mature	St3	TRAV1-2.TRAJ33.TRAC_TRBV6-4.NA.TRBJ2-1.TRBC2	TGTGCTGTGAGAGATAGCAACTATCAGTTAATCTGG_TGTGCCAGCAGTGACTCGACTAGCGGGAGCAATGAGCAGTTCTTC
28years_ACCTTTATCTAGCACA-1	MAIT	23	Large (20 < X <= 100)	canonical	28years	TRAV1-2	TRAJ33	TRAC	TRBV6-4	NA	TRBJ2-3	TRBC2	CAVRDSNYQLIW	CASSGGRDTDTQYF	clone_273	Mature	St3	TRAV1-2.TRAJ33.TRAC_TRBV6-4.NA.TRBJ2-3.TRBC2	TGTGCTGTGAGAGATAGCAACTATCAGTTAATCTGG_TGTGCCAGCAGTGGCGGGAGGGACACAGATACGCAGTATTTT
28years_ACGAGCCAGTCTCCTC-1	MAIT	2	Small (1 < X <= 5)	canonical	28years	TRAV1-2	TRAJ20	TRAC	TRBV6-4	NA	TRBJ2-1	TRBC2	CAVRDGDYKLSF	CASSEQASYNEQFF	clone_274	Mature	St3	TRAV1-2.TRAJ20.TRAC_TRBV6-4.NA.TRBJ2-1.TRBC2	TGTGCTGTGAGAGATGGGGACTACAAGCTCAGCTTT_TGTGCCAGCAGTGAACAAGCAAGTTACAATGAGCAGTTCTTC
28years_ACGAGCCCAAACCTAC-1	polyclonal	52	Large (20 < X <= 100)	noncanonical	28years	TRAV12-1	TRAJ29	TRAC	TRBV6-4	NA	TRBJ2-3	TRBC2	CADSGNTPLVF	CASSSGSTDTQYF	clone_75	Mature	St3	TRAV12-1.TRAJ29.TRAC_TRBV6-4.NA.TRBJ2-3.TRBC2	TGTGCGGATTCAGGAAACACACCTCTTGTCTTT_TGTGCCAGCAGTAGCGGGAGCACAGATACGCAGTATTTT
28years_ACGAGCCCAGAGTGTG-1	MAIT	14	Medium (5 < X <= 20)	canonical	28years	TRAV1-2	TRAJ33	TRAC	TRBV6-2	NA	TRBJ2-2	TRBC2	CAVMDSNYQLIW	CASRLAETGELFF	clone_105	Mature	St3	TRAV1-2.TRAJ33.TRAC_TRBV6-2.NA.TRBJ2-2.TRBC2	TGTGCTGTGATGGATAGCAACTATCAGTTAATCTGG_TGTGCGTCGCGACTAGCGGAGACCGGGGAGCTGTTTTTT
28years_ACGAGCCCAGTTCATG-1	MAIT	110	Hyperexpanded (100 < X <= 500)	canonical	28years	TRAV1-2	TRAJ20	TRAC	TRBV6-4	NA	TRBJ2-2	TRBC2	CAVRDSDYKLSF	CASSAGDTGELFF	clone_71	Mature	St3	TRAV1-2.TRAJ20.TRAC_TRBV6-4.NA.TRBJ2-2.TRBC2	TGTGCTGTGAGAGATAGCGACTACAAGCTCAGCTTT_TGTGCCAGCAGTGCAGGGGACACCGGGGAGCTGTTTTTT
28years_ACGAGCCGTATAATGG-1	MAIT	1	Single (0 < X <= 1)	canonical	28years	TRAV1-2	TRAJ20	TRAC	TRBV6-1	TRBD2	TRBJ2-5	TRBC2	CAVRDNDYKLSF	CASSELAGGQETQYF	clone_275	Mature	St3	TRAV1-2.TRAJ20.TRAC_TRBV6-1.TRBD2.TRBJ2-5.TRBC2	TGTGCTGTGAGAGATAACGACTACAAGCTCAGCTTT_TGTGCCAGCAGTGAACTAGCGGGAGGGCAAGAGACCCAGTACTTC
28years_ACGAGCCGTTAAGAAC-1	MAIT	110	Hyperexpanded (100 < X <= 500)	canonical	28years	TRAV1-2	TRAJ20	TRAC	TRBV6-4	NA	TRBJ2-2	TRBC2	CAVRDSDYKLSF	CASSAGDTGELFF	clone_71	Mature	St3	TRAV1-2.TRAJ20.TRAC_TRBV6-4.NA.TRBJ2-2.TRBC2	TGTGCTGTGAGAGATAGCGACTACAAGCTCAGCTTT_TGTGCCAGCAGTGCAGGGGACACCGGGGAGCTGTTTTTT
28years_ACGAGCCTCCTACAGA-1	MAIT	2	Small (1 < X <= 5)	canonical	28years	TRAV1-2	TRAJ33	TRAC	TRBV6-1	NA	TRBJ2-2	TRBC2	CAVRDSNYQLIW	CASTQRESGELFF	clone_276	Mature	St3	TRAV1-2.TRAJ33.TRAC_TRBV6-1.NA.TRBJ2-2.TRBC2	TGTGCTGTGAGAGATAGCAACTATCAGTTAATCTGG_TGTGCCAGCACACAGCGGGAATCTGGGGAGCTGTTTTTT
28years_ACGAGCCTCTGTTGAG-1	MAIT	9	Medium (5 < X <= 20)	canonical	28years	TRAV1-2	TRAJ33	TRAC	TRBV6-1	NA	TRBJ2-5	TRBC2	CAVMDSNYQLIW	CASSGSEQETQYF	clone_29	Mature	St3	TRAV1-2.TRAJ33.TRAC_TRBV6-1.NA.TRBJ2-5.TRBC2	TGTGCTGTCATGGATAGCAACTATCAGTTAATCTGG_TGTGCCAGCAGTGGGTCGGAGCAAGAGACCCAGTACTTC
28years_ACGAGGAAGGCTAGGT-1	MAIT	2	Small (1 < X <= 5)	canonical	28years	TRAV1-2	TRAJ33	TRAC	TRBV20-1	TRBD1	TRBJ1-1	TRBC1	CACMDSNYQLIW	CSARGTGDTEAFF	clone_277	Mature	St3	TRAV1-2.TRAJ33.TRAC_TRBV20-1.TRBD1.TRBJ1-1.TRBC1	TGTGCTTGCATGGATAGCAACTATCAGTTAATCTGG_TGCAGTGCTAGAGGGACAGGGGACACTGAAGCTTTCTTT
28years_ACGAGGACACCGAAAG-1	MAIT	6	Medium (5 < X <= 20)	canonical	28years	TRAV1-2	TRAJ33	TRAC	TRBV6-1	NA	TRBJ2-3	TRBC2	CAVLDSNYQLIW	CASSPGLGVTDTQYF	clone_278	Mature	St3	TRAV1-2.TRAJ33.TRAC_TRBV6-1.NA.TRBJ2-3.TRBC2	TGTGCTGTTCTGGATAGCAACTATCAGTTAATCTGG_TGTGCCAGCAGTCCGGGACTAGGAGTGACAGATACGCAGTATTTT
28years_ACGAGGACACTATCTT-1	MAIT	4	Small (1 < X <= 5)	canonical	28years	TRAV1-2	TRAJ33	TRAC	TRBV6-4	NA	TRBJ2-2	TRBC2	CAVRDSNYQLIW	CASSSGSTGELFF	clone_144	Mature	St3	TRAV1-2.TRAJ33.TRAC_TRBV6-4.NA.TRBJ2-2.TRBC2	TGTGCTGTGAGAGATAGCAACTATCAGTTAATCTGG_TGTGCCAGCAGTAGCGGGAGCACCGGGGAGCTGTTTTTT
28years_ACGAGGAGTAGAAAGG-1	MAIT	14	Medium (5 < X <= 20)	canonical	28years	TRAV1-2	TRAJ12	TRAC	TRBV6-4	NA	TRBJ2-3	TRBC2	CAVLDSSYKLIF	CASSDRDTDTQYF	clone_106	Mature	St3	TRAV1-2.TRAJ12.TRAC_TRBV6-4.NA.TRBJ2-3.TRBC2	TGTGCTGTGTTGGATAGCAGCTATAAATTGATCTTC_TGTGCCAGCAGTGACCGGGACACAGATACGCAGTATTTT
28years_ACGAGGAGTTGTTTGG-1	MAIT	7	Medium (5 < X <= 20)	Va.canonical	28years	TRAV1-2	TRAJ33	TRAC	TRBV24-1	NA	TRBJ2-1	TRBC2	CAVMDSNYQLIW	CATSALAGDHNEQFF	clone_279	Mature	St3	TRAV1-2.TRAJ33.TRAC_TRBV24-1.NA.TRBJ2-1.TRBC2	TGTGCTGTGATGGATAGCAACTATCAGTTAATCTGG_TGTGCCACCAGTGCCTTAGCGGGAGATCACAATGAGCAGTTCTTC
28years_ACGAGGATCCTAAGTG-1	MAIT	110	Hyperexpanded (100 < X <= 500)	canonical	28years	TRAV1-2	TRAJ20	TRAC	TRBV6-4	NA	TRBJ2-2	TRBC2	CAVRDSDYKLSF	CASSAGDTGELFF	clone_71	Mature	St3	TRAV1-2.TRAJ20.TRAC_TRBV6-4.NA.TRBJ2-2.TRBC2	TGTGCTGTGAGAGATAGCGACTACAAGCTCAGCTTT_TGTGCCAGCAGTGCAGGGGACACCGGGGAGCTGTTTTTT
28years_ACGATACAGAGATGAG-1	MAIT	6	Medium (5 < X <= 20)	canonical	28years	TRAV1-2	TRAJ33	TRAC	TRBV6-2	NA	TRBJ2-7	TRBC2	CAVLDSNYQLIW	CASSYSDRYEQYF	clone_59	Mature	St3	TRAV1-2.TRAJ33.TRAC_TRBV6-2.NA.TRBJ2-7.TRBC2	TGTGCTGTGTTGGATAGCAACTATCAGTTAATCTGG_TGTGCCAGCAGTTACTCGGACAGGTACGAGCAGTACTTC
28years_ACGATACCAGCTCCGA-1	MAIT	2	Small (1 < X <= 5)	Va.canonical	28years	TRAV1-2	TRAJ33	TRAC	TRBV30	NA	TRBJ2-3	TRBC2	CAVRDSNYQLIW	CAWSVRGLEVDTQYF	clone_280	Mature	St3	TRAV1-2.TRAJ33.TRAC_TRBV30.NA.TRBJ2-3.TRBC2	TGTGCTGTGAGAGATAGCAACTATCAGTTAATCTGG_TGTGCCTGGAGTGTACGGGGACTAGAAGTAGATACGCAGTATTTT
28years_ACGATACCATGCTAGT-1	MAIT	17	Medium (5 < X <= 20)	canonical	28years	TRAV1-2	TRAJ33	TRAC	TRBV6-1	NA	TRBJ2-7	TRBC2	CAVVDSNYQLIW	CASSEAGGPYEQYF	clone_281	Mature	St3	TRAV1-2.TRAJ33.TRAC_TRBV6-1.NA.TRBJ2-7.TRBC2	TGTGCTGTGGTGGATAGCAACTATCAGTTAATCTGG_TGTGCCAGCAGTGAAGCGGGAGGGCCCTACGAGCAGTACTTC
28years_ACGATACGTACAGTGG-1	MAIT	30	Large (20 < X <= 100)	Va.canonical	28years	TRAV1-2	TRAJ33	TRAC	TRBV30	NA	TRBJ2-2	TRBC2	CVLMDSNYQLIW	CAWKGFEDTGELFF	clone_13	Mature	St3	TRAV1-2.TRAJ33.TRAC_TRBV30.NA.TRBJ2-2.TRBC2	TGTGTCCTCATGGATAGCAACTATCAGTTAATCTGG_TGTGCCTGGAAGGGTTTTGAGGATACCGGGGAGCTGTTTTTT
28years_ACGATACGTACCGGCT-1	MAIT	2	Small (1 < X <= 5)	canonical	28years	TRAV1-2	TRAJ33	TRAC	TRBV20-1	NA	TRBJ2-1	TRBC2	CVVMDSNYQLIW	CSARTLAGEGGGYNEQFF	clone_282	Mature	St3	TRAV1-2.TRAJ33.TRAC_TRBV20-1.NA.TRBJ2-1.TRBC2	TGTGTTGTCATGGATAGCAACTATCAGTTAATCTGG_TGCAGTGCTAGAACCCTAGCGGGAGAGGGGGGCGGGTACAATGAGCAGTTCTTC
28years_ACGATACGTCGACTGC-1	polyclonal	52	Large (20 < X <= 100)	noncanonical	28years	TRAV12-1	TRAJ29	TRAC	TRBV6-4	NA	TRBJ2-3	TRBC2	CADSGNTPLVF	CASSSGSTDTQYF	clone_75	Mature	St3	TRAV12-1.TRAJ29.TRAC_TRBV6-4.NA.TRBJ2-3.TRBC2	TGTGCGGATTCAGGAAACACACCTCTTGTCTTT_TGTGCCAGCAGTAGCGGGAGCACAGATACGCAGTATTTT
28years_ACGATACGTCTAGTCA-1	MAIT	8	Medium (5 < X <= 20)	canonical	28years	TRAV1-2	TRAJ33	TRAC	TRBV6-2	NA	TRBJ2-3	TRBC2	CAVRDSNYQLIW	CASSYGTSTDTQYF	clone_283	Immature	St2	TRAV1-2.TRAJ33.TRAC_TRBV6-2.NA.TRBJ2-3.TRBC2	TGTGCTGTGAGAGATAGCAACTATCAGTTAATCTGG_TGTGCCAGCAGTTACGGGACTAGCACAGATACGCAGTATTTT
28years_ACGATACGTGGTCCGT-1	MAIT	49	Large (20 < X <= 100)	canonical	28years	TRAV1-2	TRAJ33	TRAC	TRBV6-4	NA	TRBJ2-3	TRBC2	CAVMDSNYQLIW	CASSGGSTDTQYF	clone_32	Mature	St3	TRAV1-2.TRAJ33.TRAC_TRBV6-4.NA.TRBJ2-3.TRBC2	TGTGCTGTGATGGATAGCAACTATCAGTTAATCTGG_TGTGCCAGCAGTGGCGGGAGCACAGATACGCAGTATTTT
28years_ACGATACGTTATGTGC-1	polyclonal	1	Single (0 < X <= 1)	noncanonical	28years	TRAV1-1	TRAJ35	TRAC	TRBV6-2	NA	TRBJ2-7	TRBC2	CAVQRGGFGNVLHC	CASSSPGPSYEQYF	clone_284	Immature	St2	TRAV1-1.TRAJ35.TRAC_TRBV6-2.NA.TRBJ2-7.TRBC2	TGCGCTGTCCAACGTGGGGGCTTTGGGAATGTGCTGCATTGC_TGTGCCAGCAGTTCCCCGGGACCCTCCTACGAGCAGTACTTC
28years_ACGATACGTTATTCTC-1	MAIT	1	Single (0 < X <= 1)	Va.canonical	28years	TRAV1-2	TRAJ33	TRAC	TRBV11-2	NA	TRBJ2-1	TRBC2	CAVLDSNYQLIW	CASSLVGGGQYNEQFF	clone_285	Immature	St2	TRAV1-2.TRAJ33.TRAC_TRBV11-2.NA.TRBJ2-1.TRBC2	TGTGCTGTGCTGGATAGCAACTATCAGTTAATCTGG_TGTGCCAGCAGCTTAGTCGGGGGAGGGCAATACAATGAGCAGTTCTTC
28years_ACGATACTCAAGATCC-1	MAIT	1	Single (0 < X <= 1)	canonical	28years	TRAV1-2	TRAJ33	TRAC	TRBV6-1	NA	TRBJ2-2	TRBC2	CAVRDSNYQLIW	CASSEQGHGELFF	clone_286	Mature	St3	TRAV1-2.TRAJ33.TRAC_TRBV6-1.NA.TRBJ2-2.TRBC2	TGTGCTGTGAGAGATAGCAACTATCAGTTAATCTGG_TGTGCCAGCAGTGAACAGGGGCACGGGGAGCTGTTTTTT
28years_ACGATACTCATTATCC-1	MAIT	2	Small (1 < X <= 5)	canonical	28years	TRAV1-2	TRAJ33	TRAC	TRBV6-4	TRBD1	TRBJ2-2	TRBC2	CAVKDSNYQLIW	CASKGTENTGELFF	clone_207	Mature	St3	TRAV1-2.TRAJ33.TRAC_TRBV6-4.TRBD1.TRBJ2-2.TRBC2	TGTGCTGTGAAGGATAGCAACTATCAGTTAATCTGG_TGTGCCAGCAAGGGGACAGAGAACACCGGGGAGCTGTTTTTT
28years_ACGATACTCCCAAGAT-1	MAIT	5	Small (1 < X <= 5)	canonical	28years	TRAV1-2	TRAJ33	TRAC	TRBV6-4	NA	TRBJ2-3	TRBC2	CALMDSNYQLIW	CASSPTSGSTDTQYF	clone_287	Mature	St3	TRAV1-2.TRAJ33.TRAC_TRBV6-4.NA.TRBJ2-3.TRBC2	TGTGCTCTAATGGATAGCAACTATCAGTTAATCTGG_TGTGCCAGCAGCCCGACTAGCGGAAGCACAGATACGCAGTATTTT
28years_ACGATACTCTGCAAGT-1	MAIT	1	Single (0 < X <= 1)	Va.canonical	28years	TRAV1-2	TRAJ33	TRAC	TRBV28	NA	TRBJ2-7	TRBC2	CAVQDSNYQLIW	CASSLGREPYEQYF	clone_288	Mature	St3	TRAV1-2.TRAJ33.TRAC_TRBV28.NA.TRBJ2-7.TRBC2	TGTGCTGTGCAAGATAGCAACTATCAGTTAATCTGG_TGTGCCAGCAGTTTGGGCAGGGAACCCTACGAGCAGTACTTC
28years_ACGATGTAGATGTCGG-1	polyclonal	1	Single (0 < X <= 1)	noncanonical	28years	TRAV8-1	TRAJ8	TRAC	TRBV18	NA	TRBJ2-2	TRBC2	CAVNPRNTGFQKLVF	CASSPETGSTGELFF	clone_289	Immature	St2	TRAV8-1.TRAJ8.TRAC_TRBV18.NA.TRBJ2-2.TRBC2	TGTGCCGTGAATCCTAGGAACACAGGCTTTCAGAAACTTGTATTT_TGTGCCAGCTCCCCGGAAACCGGTTCCACCGGGGAGCTGTTTTTT
28years_ACGATGTAGCATCATC-1	MAIT	1	Single (0 < X <= 1)	Va.canonical	28years	TRAV1-2	TRAJ33	TRAC	TRBV11-2	NA	TRBJ1-2	TRBC1	CAAVDSNYQLIW	CASSQNTGQAYYGYTF	clone_290	Immature	St2	TRAV1-2.TRAJ33.TRAC_TRBV11-2.NA.TRBJ1-2.TRBC1	TGTGCTGCGGTAGATAGCAACTATCAGTTAATCTGG_TGTGCCAGCAGCCAAAACACGGGACAGGCATACTATGGCTACACCTTC
28years_ACGATGTAGTGGTAGC-1	MAIT	176	Hyperexpanded (100 < X <= 500)	canonical	28years	TRAV1-2	TRAJ20	TRAC	TRBV6-1	NA	TRBJ2-7	TRBC2	CAVRDQNYKLSF	CASEQGETAYEQYF	clone_46	Mature	St3	TRAV1-2.TRAJ20.TRAC_TRBV6-1.NA.TRBJ2-7.TRBC2	TGTGCTGTGAGAGATCAGAACTACAAGCTCAGCTTT_TGTGCCAGCGAACAGGGCGAAACGGCCTACGAGCAGTACTTC
28years_ACGATGTCAAGCGAGT-1	MAIT	12	Medium (5 < X <= 20)	canonical	28years	TRAV1-2	TRAJ33	TRAC	TRBV6-4	TRBD2	TRBJ2-2	TRBC2	CAGMDSNYQLIW	CASSRTSGSTGELFF	clone_117	Mature	St3	TRAV1-2.TRAJ33.TRAC_TRBV6-4.TRBD2.TRBJ2-2.TRBC2	TGTGCTGGAATGGATAGCAACTATCAGTTAATCTGG_TGTGCCAGCAGCCGGACTAGCGGGAGCACCGGGGAGCTGTTTTTT
28years_ACGATGTCACCCAGTG-1	polyclonal	1	Single (0 < X <= 1)	noncanonical	28years	TRAV12-1	TRAJ9	TRAC	TRBV7-2	NA	TRBJ2-1	TRBC2	CAVSHTGGFKTIF	CASSLSGPHYNEQFF	clone_291	Immature	St0	TRAV12-1.TRAJ9.TRAC_TRBV7-2.NA.TRBJ2-1.TRBC2	TGTGCGGTGTCGCATACTGGAGGCTTCAAAACTATCTTT_TGTGCCAGCAGCCTTAGCGGCCCTCACTACAATGAGCAGTTCTTC
28years_ACGATGTCACCTCGGA-1	MAIT	6	Medium (5 < X <= 20)	canonical	28years	TRAV1-2	TRAJ33	TRAC	TRBV6-4	NA	TRBJ2-3	TRBC2	CAVMDSNYQLIW	CASSDSTSGTDTQYF	clone_292	Mature	St3	TRAV1-2.TRAJ33.TRAC_TRBV6-4.NA.TRBJ2-3.TRBC2	TGTGCTGTGATGGATAGCAACTATCAGTTAATCTGG_TGTGCCAGCAGTGACTCGACTAGCGGCACAGATACGCAGTATTTT
28years_ACGATGTGTACTCGCG-1	MAIT	6	Medium (5 < X <= 20)	canonical	28years	TRAV1-2	TRAJ33	TRAC	TRBV20-1	NA	TRBJ2-3	TRBC2	CAVLDSNYQLIW	CSARDVATQIDTQYF	clone_293	Mature	St3	TRAV1-2.TRAJ33.TRAC_TRBV20-1.NA.TRBJ2-3.TRBC2	TGTGCTGTTTTAGATAGCAACTATCAGTTAATCTGG_TGCAGTGCTAGAGATGTTGCGACACAAATCGATACGCAGTATTTT
28years_ACGATGTGTATAGTAG-1	MAIT	2	Small (1 < X <= 5)	canonical	28years	TRAV1-2	TRAJ33	TRAC	TRBV6-4	NA	TRBJ2-2	TRBC2	CAVMDSNYQLIW	CASSTGTSGDNTGELFF	clone_294	Mature	St3	TRAV1-2.TRAJ33.TRAC_TRBV6-4.NA.TRBJ2-2.TRBC2	TGTGCTGTGATGGATAGCAACTATCAGTTAATCTGG_TGTGCCAGCAGCACGGGGACTAGCGGAGATAACACCGGGGAGCTGTTTTTT
28years_ACGATGTGTTATGCGT-1	MAIT	23	Large (20 < X <= 100)	canonical	28years	TRAV1-2	TRAJ33	TRAC	TRBV6-4	NA	TRBJ2-3	TRBC2	CAVRDSNYQLIW	CASSGGRDTDTQYF	clone_273	Mature	St3	TRAV1-2.TRAJ33.TRAC_TRBV6-4.NA.TRBJ2-3.TRBC2	TGTGCTGTGAGAGATAGCAACTATCAGTTAATCTGG_TGTGCCAGCAGTGGCGGGAGGGACACAGATACGCAGTATTTT
28years_ACGATGTGTTCCACTC-1	MAIT	8	Medium (5 < X <= 20)	Va.canonical	28years	TRAV1-2	TRAJ33	TRAC	TRBV3-1	NA	TRBJ2-3	TRBC2	CAVVDSNYQLIW	CASSQEGLITDTQYF	clone_116	Mature	St3	TRAV1-2.TRAJ33.TRAC_TRBV3-1.NA.TRBJ2-3.TRBC2	TGTGCTGTGGTGGATAGCAACTATCAGTTAATCTGG_TGTGCCAGCAGCCAAGAGGGACTTATCACAGATACGCAGTATTTT
28years_ACGATGTTCCTTTACA-1	MAIT	52	Large (20 < X <= 100)	canonical	28years	TRAV1-2	TRAJ33	TRAC	TRBV6-4	NA	TRBJ2-3	TRBC2	CAVMDSNYQLIW	CASSSGSTDTQYF	clone_19	Mature	St3	TRAV1-2.TRAJ33.TRAC_TRBV6-4.NA.TRBJ2-3.TRBC2	TGTGCTGTGATGGATAGCAACTATCAGTTAATCTGG_TGTGCCAGCAGTAGCGGGAGCACAGATACGCAGTATTTT
28years_ACGATGTTCTTGTATC-1	MAIT	17	Medium (5 < X <= 20)	canonical	28years	TRAV1-2	TRAJ20	TRAC	TRBV6-4	NA	TRBJ2-3	TRBC2	CAVLDNDYKLSF	CASSDSSGSTDTQYF	clone_254	Mature	St3	TRAV1-2.TRAJ20.TRAC_TRBV6-4.NA.TRBJ2-3.TRBC2	TGTGCTGTGTTGGATAACGACTACAAGCTCAGCTTT_TGTGCCAGCAGTGACTCTAGCGGGAGCACAGATACGCAGTATTTT
28years_ACGATGTTCTTGTCAT-1	MAIT	5	Small (1 < X <= 5)	canonical	28years	TRAV1-2	TRAJ33	TRAC	TRBV6-4	NA	TRBJ2-3	TRBC2	CAVRDSNYQLIW	CASSDAGGGTDTQYF	clone_295	Mature	St3	TRAV1-2.TRAJ33.TRAC_TRBV6-4.NA.TRBJ2-3.TRBC2	TGTGCTGTGAGAGATAGCAACTATCAGTTAATCTGG_TGTGCCAGCAGTGACGCGGGAGGCGGCACAGATACGCAGTATTTT
28years_ACGCAGCAGATGGGTC-1	MAIT	176	Hyperexpanded (100 < X <= 500)	canonical	28years	TRAV1-2	TRAJ20	TRAC	TRBV6-1	NA	TRBJ2-7	TRBC2	CAVRDQNYKLSF	CASEQGETAYEQYF	clone_46	Mature	St3	TRAV1-2.TRAJ20.TRAC_TRBV6-1.NA.TRBJ2-7.TRBC2	TGTGCTGTGAGAGATCAGAACTACAAGCTCAGCTTT_TGTGCCAGCGAACAGGGCGAAACGGCCTACGAGCAGTACTTC
28years_ACGCAGCAGCCACGTC-1	MAIT	13	Medium (5 < X <= 20)	Va.canonical	28years	TRAV1-2	TRAJ33	TRAC	TRBV30	NA	TRBJ2-2	TRBC2	CAVKDSNYQLIW	CAWSRDPDVGELFF	clone_62	Mature	St3	TRAV1-2.TRAJ33.TRAC_TRBV30.NA.TRBJ2-2.TRBC2	TGTGCTGTGAAGGATAGCAACTATCAGTTAATCTGG_TGTGCCTGGAGCCGGGACCCAGACGTCGGGGAGCTGTTTTTT
28years_ACGCAGCAGTTGAGTA-1	MAIT	1	Single (0 < X <= 1)	canonical	28years	TRAV1-2	TRAJ33	TRAC	TRBV6-1	NA	TRBJ2-1	TRBC2	CAVLDSNYQLIW	CASSSGAYNEQFF	clone_296	Mature	St3	TRAV1-2.TRAJ33.TRAC_TRBV6-1.NA.TRBJ2-1.TRBC2	TGTGCTGTGTTGGATAGCAACTATCAGTTAATCTGG_TGTGCCAGCAGTAGCGGGGCCTACAATGAGCAGTTCTTC
28years_ACGCAGCCAAGTCTGT-1	MAIT	3	Small (1 < X <= 5)	canonical	28years	TRAV1-2	TRAJ12	TRAC	TRBV6-1	NA	TRBJ2-7	TRBC2	CAVMDSSYKLIF	CASSEEVSGSYEQYF	clone_297	Mature	St3	TRAV1-2.TRAJ12.TRAC_TRBV6-1.NA.TRBJ2-7.TRBC2	TGTGCTGTGATGGATAGCAGCTATAAATTGATCTTC_TGTGCCAGCAGTGAAGAAGTTAGCGGCTCCTACGAGCAGTACTTC
28years_ACGCAGCCATGCAACT-1	polyclonal	18	Medium (5 < X <= 20)	noncanonical	28years	TRAV5	TRAJ26	TRAC	TRBV6-4	TRBD2	TRBJ2-2	TRBC2	CAESNDYGQNFVF	CASSRTSGSTGELFF	clone_48	Mature	St3	TRAV5.TRAJ26.TRAC_TRBV6-4.TRBD2.TRBJ2-2.TRBC2	TGTGCAGAGAGTAACGACTATGGTCAGAATTTTGTCTTT_TGTGCCAGCAGCCGGACTAGCGGGAGCACCGGGGAGCTGTTTTTT
28years_ACGCAGCGTATCACCA-1	MAIT	7	Medium (5 < X <= 20)	canonical	28years	TRAV1-2	TRAJ12	TRAC	TRBV6-4	NA	TRBJ2-3	TRBC2	CAVMDSSYKLIF	CASSDSRETDTQYF	clone_298	Mature	St3	TRAV1-2.TRAJ12.TRAC_TRBV6-4.NA.TRBJ2-3.TRBC2	TGTGCTGTGATGGATAGCAGCTATAAATTGATCTTC_TGTGCCAGCAGTGACTCGCGGGAGACAGATACGCAGTATTTT
28years_ACGCAGCGTTCGAATC-1	polyclonal	1	Single (0 < X <= 1)	noncanonical	28years	TRAV23/DV6	TRAJ58	TRAC	TRBV7-9	NA	TRBJ2-6	TRBC2	CAARQYSSGSRLTF	CASSHTGGGPGAGANVLTF	clone_299	Immature	St2	TRAV23/DV6.TRAJ58.TRAC_TRBV7-9.NA.TRBJ2-6.TRBC2	TGTGCAGCAAGGCAGTACTCTTCTGGCTCTAGGTTGACCTTT_TGTGCCAGCAGCCATACAGGGGGAGGCCCGGGAGCTGGGGCCAACGTCCTGACTTTC
28years_ACGCAGCGTTCGCGAC-1	MAIT	1	Single (0 < X <= 1)	canonical	28years	TRAV1-2	TRAJ33	TRAC	TRBV20-1	NA	TRBJ1-3	TRBC1	CAVKNSNYQLIW	CSARGLTGNTIYF	clone_300	Immature	St2	TRAV1-2.TRAJ33.TRAC_TRBV20-1.NA.TRBJ1-3.TRBC1	TGTGCTGTGAAGAATAGCAACTATCAGTTAATCTGG_TGCAGTGCTAGGGGGCTAACTGGAAACACCATATATTTT
28years_ACGCAGCTCATGCAAC-1	MAIT	15	Medium (5 < X <= 20)	canonical	28years	TRAV1-2	TRAJ20	TRAC	TRBV6-4	NA	TRBJ2-3	TRBC2	CAVRDGDYKLSF	CASSVSGTDTQYF	clone_301	Mature	St3	TRAV1-2.TRAJ20.TRAC_TRBV6-4.NA.TRBJ2-3.TRBC2	TGTGCTGTGAGAGATGGCGACTACAAGCTCAGCTTT_TGTGCCAGCAGTGTTAGCGGCACAGATACGCAGTATTTT
28years_ACGCAGCTCCAAATGC-1	MAIT	110	Hyperexpanded (100 < X <= 500)	canonical	28years	TRAV1-2	TRAJ20	TRAC	TRBV6-4	NA	TRBJ2-2	TRBC2	CAVRDSDYKLSF	CASSAGDTGELFF	clone_71	Mature	St3	TRAV1-2.TRAJ20.TRAC_TRBV6-4.NA.TRBJ2-2.TRBC2	TGTGCTGTGAGAGATAGCGACTACAAGCTCAGCTTT_TGTGCCAGCAGTGCAGGGGACACCGGGGAGCTGTTTTTT
28years_ACGCAGCTCCTTGGTC-1	MAIT	31	Large (20 < X <= 100)	canonical	28years	TRAV1-2	TRAJ33	TRAC	TRBV6-4	NA	TRBJ2-3	TRBC2	CAVMDSNYQLIW	CASSERESTDTQYF	clone_178	Mature	St3	TRAV1-2.TRAJ33.TRAC_TRBV6-4.NA.TRBJ2-3.TRBC2	TGTGCTGTGATGGATAGCAACTATCAGTTAATCTGG_TGTGCCAGCAGTGAGCGGGAGAGCACAGATACGCAGTATTTT
28years_ACGCAGCTCTGCGTAA-1	polyclonal	4	Small (1 < X <= 5)	noncanonical	28years	TRAV8-1	TRAJ27	TRAC	TRBV20-1	NA	TRBJ1-6	TRBC1	CAVTSLSNAGKSTF	CSARESGDSAPLHF	clone_302	Mature	St3	TRAV8-1.TRAJ27.TRAC_TRBV20-1.NA.TRBJ1-6.TRBC1	TGTGCCGTGACTTCGCTCTCCAATGCAGGCAAATCAACCTTT_TGCAGTGCTAGAGAGTCCGGAGATTCGGCACCCCTCCACTTT
28years_ACGCCAGAGAGCAATT-1	MAIT	1	Single (0 < X <= 1)	canonical	28years	TRAV1-2	TRAJ33	TRAC	TRBV6-1	NA	TRBJ2-3	TRBC2	CAVIDSNYQLIW	CASSESPFTDTQYF	clone_303	Mature	St3	TRAV1-2.TRAJ33.TRAC_TRBV6-1.NA.TRBJ2-3.TRBC2	TGTGCTGTGATCGATAGCAACTATCAGTTAATCTGG_TGTGCCAGCAGTGAATCTCCCTTCACAGATACGCAGTATTTT
28years_ACGCCAGCACACCGAC-1	MAIT	1	Single (0 < X <= 1)	canonical	28years	TRAV1-2	TRAJ33	TRAC	TRBV6-4	TRBD1	TRBJ2-2	TRBC2	CAVMDSNYQLIW	CASSGQGATNTGELFF	clone_304	Immature	St2	TRAV1-2.TRAJ33.TRAC_TRBV6-4.TRBD1.TRBJ2-2.TRBC2	TGTGCTGTCATGGATAGCAACTATCAGTTAATCTGG_TGTGCCAGCAGTGGACAGGGGGCGACGAACACCGGGGAGCTGTTTTTT
28years_ACGCCAGCAGGAATCG-1	MAIT	3	Small (1 < X <= 5)	Va.canonical	28years	TRAV1-2	TRAJ33	TRAC	TRBV30	NA	TRBJ2-2	TRBC2	CAGTDSNYQLIW	CAWRAAGADTGELFF	clone_305	Mature	St3	TRAV1-2.TRAJ33.TRAC_TRBV30.NA.TRBJ2-2.TRBC2	TGTGCTGGGACCGATAGCAACTATCAGTTAATCTGG_TGTGCCTGGAGAGCAGCAGGGGCGGACACCGGGGAGCTGTTTTTT
28years_ACGCCAGGTAAGGGCT-1	MAIT	1	Single (0 < X <= 1)	canonical	28years	TRAV1-2	TRAJ12	TRAC	TRBV6-4	NA	TRBJ2-2	TRBC2	CAVLDSSYKLIF	CASSESTSNTGELFF	clone_306	Mature	St3	TRAV1-2.TRAJ12.TRAC_TRBV6-4.NA.TRBJ2-2.TRBC2	TGTGCTGTTTTGGATAGCAGCTATAAATTGATCTTC_TGTGCCAGCAGTGAGTCCACCTCGAACACCGGGGAGCTGTTTTTT
28years_ACGCCAGGTGTCAATC-1	MAIT	4	Small (1 < X <= 5)	Va.canonical	28years	TRAV1-2	TRAJ33	TRAC	TRBV29-1	NA	TRBJ2-1	TRBC2	CAVIDSNYQLIW	CSGGSEVYNEQFF	clone_307	Mature	St3	TRAV1-2.TRAJ33.TRAC_TRBV29-1.NA.TRBJ2-1.TRBC2	TGTGCTGTGATTGATAGCAACTATCAGTTAATCTGG_TGCAGCGGCGGGAGTGAGGTCTACAATGAGCAGTTCTTC
28years_ACGCCAGTCGAATGCT-1	MAIT	2	Small (1 < X <= 5)	canonical	28years	TRAV1-2	TRAJ20	TRAC	TRBV6-1	NA	TRBJ2-5	TRBC2	CAVRDNDYKLSF	CASSEVAGGQETQYF	clone_308	Mature	St3	TRAV1-2.TRAJ20.TRAC_TRBV6-1.NA.TRBJ2-5.TRBC2	TGTGCTGTGAGAGATAACGACTACAAGCTCAGCTTT_TGTGCCAGCAGTGAAGTAGCGGGAGGTCAAGAGACCCAGTACTTC
28years_ACGCCAGTCGAGAGCA-1	MAIT	56	Large (20 < X <= 100)	Va.canonical	28years	TRAV1-2	TRAJ33	TRAC	TRBV19	NA	TRBJ2-3	TRBC2	CAVMDSNYQLIW	CASSILAGGPTDTQYF	clone_14	Mature	St3	TRAV1-2.TRAJ33.TRAC_TRBV19.NA.TRBJ2-3.TRBC2	TGTGCTGTGATGGATAGCAACTATCAGTTAATCTGG_TGTGCCAGTAGTATATTAGCGGGAGGCCCCACAGATACGCAGTATTTT
28years_ACGCCAGTCGGCGCAT-1	NKT	1	Single (0 < X <= 1)	canonical	28years	TRAV10	TRAJ18	TRAC	TRBV25-1	NA	TRBJ2-3	TRBC2	CVVSDRGSTLGRLYF	CASSERIHTDTQYF	clone_309	Mature	St3	TRAV10.TRAJ18.TRAC_TRBV25-1.NA.TRBJ2-3.TRBC2	TGTGTGGTGAGCGACAGAGGCTCAACCCTGGGGAGGCTATACTTT_TGTGCCAGCAGTGAACGGATCCACACAGATACGCAGTATTTT
28years_ACGCCAGTCGTCACGG-1	MAIT	6	Medium (5 < X <= 20)	canonical	28years	TRAV1-2	TRAJ12	TRAC	TRBV6-1	NA	TRBJ2-1	TRBC2	CAVMDSSYKLIF	CASSEEAGSYNEQFF	clone_119	Mature	St3	TRAV1-2.TRAJ12.TRAC_TRBV6-1.NA.TRBJ2-1.TRBC2	TGTGCTGTGATGGATAGCAGCTATAAATTGATCTTC_TGTGCCAGCAGTGAAGAAGCGGGATCCTACAATGAGCAGTTCTTC
28years_ACGCCAGTCTCTGAGA-1	MAIT	3	Small (1 < X <= 5)	Va.canonical	28years	TRAV1-2	TRAJ33	TRAC	TRBV25-1	TRBD1	TRBJ2-2	TRBC2	CAVIDSNYQLIW	CASSDPDRGDTGELFF	clone_310	Mature	St3	TRAV1-2.TRAJ33.TRAC_TRBV25-1.TRBD1.TRBJ2-2.TRBC2	TGTGCTGTAATTGATAGCAACTATCAGTTAATCTGG_TGTGCCAGCAGTGACCCGGACAGGGGAGACACCGGGGAGCTGTTTTTT
28years_ACGCCGAAGACGCACA-1	MAIT	9	Medium (5 < X <= 20)	canonical	28years	TRAV1-2	TRAJ33	TRAC	TRBV6-1	NA	TRBJ2-3	TRBC2	CAAMDSNYQLIW	CASNIRFTDTQYF	clone_90	Mature	St3	TRAV1-2.TRAJ33.TRAC_TRBV6-1.NA.TRBJ2-3.TRBC2	TGTGCTGCCATGGATAGCAACTATCAGTTAATCTGG_TGTGCCAGCAATATTAGATTCACAGATACGCAGTATTTT
28years_ACGCCGAAGAGAGCTC-1	MAIT	6	Medium (5 < X <= 20)	canonical	28years	TRAV1-2	TRAJ33	TRAC	TRBV6-4	NA	TRBJ2-3	TRBC2	CAVRDSNYQLIW	CASSDGSTDTQYF	clone_311	Mature	St3	TRAV1-2.TRAJ33.TRAC_TRBV6-4.NA.TRBJ2-3.TRBC2	TGTGCTGTGAGAGATAGCAACTATCAGTTAATCTGG_TGTGCCAGCAGTGACGGGAGCACAGATACGCAGTATTTT
28years_ACGCCGAAGCACCGCT-1	MAIT	1	Single (0 < X <= 1)	Va.canonical	28years	TRAV1-2	TRAJ33	TRAC	TRBV28	NA	TRBJ1-2	TRBC1	CAVRDSNYQLIW	CASSPRGGYGYTF	clone_312	Immature	St1	TRAV1-2.TRAJ33.TRAC_TRBV28.NA.TRBJ1-2.TRBC1	TGTGCTGTGAGAGATAGCAACTATCAGTTAATCTGG_TGTGCCAGCAGTCCCCGGGGCGGCTATGGCTACACCTTC
28years_ACGCCGAAGTGGTAAT-1	MAIT	62	Large (20 < X <= 100)	canonical	28years	TRAV1-2	TRAJ33	TRAC	TRBV6-4	NA	TRBJ2-3	TRBC2	CAVKDSNYQLIW	CASSDGTSGTDTQYF	clone_57	Mature	St3	TRAV1-2.TRAJ33.TRAC_TRBV6-4.NA.TRBJ2-3.TRBC2	TGTGCTGTGAAGGATAGCAACTATCAGTTAATCTGG_TGTGCCAGCAGTGACGGGACTAGCGGCACAGATACGCAGTATTTT
28years_ACGCCGAGTACAGACG-1	MAIT	11	Medium (5 < X <= 20)	canonical	28years	TRAV1-2	TRAJ33	TRAC	TRBV6-4	NA	TRBJ2-2	TRBC2	CAVRDSNYQLIW	CASSDSSDTGELFF	clone_169	Mature	St3	TRAV1-2.TRAJ33.TRAC_TRBV6-4.NA.TRBJ2-2.TRBC2	TGTGCTGTGAGAGATAGCAACTATCAGTTAATCTGG_TGTGCCAGCAGTGACTCTAGCGACACCGGGGAGCTGTTTTTT
28years_ACGCCGAGTCCGAAGA-1	MAIT	1	Single (0 < X <= 1)	canonical	28years	TRAV1-2	TRAJ33	TRAC	TRBV6-1	TRBD1	TRBJ2-3	TRBC2	CAATDSNYQLIW	CASSVGQGGGTDTQYF	clone_313	Mature	St3	TRAV1-2.TRAJ33.TRAC_TRBV6-1.TRBD1.TRBJ2-3.TRBC2	TGTGCTGCCACGGATAGCAACTATCAGTTAATCTGG_TGTGCCAGCAGTGTCGGACAGGGGGGGGGCACAGATACGCAGTATTTT
28years_ACGCCGATCCAATGGT-1	MAIT	30	Large (20 < X <= 100)	Va.canonical	28years	TRAV1-2	TRAJ33	TRAC	TRBV30	NA	TRBJ2-2	TRBC2	CVLMDSNYQLIW	CAWKGFEDTGELFF	clone_13	Mature	St3	TRAV1-2.TRAJ33.TRAC_TRBV30.NA.TRBJ2-2.TRBC2	TGTGTCCTCATGGATAGCAACTATCAGTTAATCTGG_TGTGCCTGGAAGGGTTTTGAGGATACCGGGGAGCTGTTTTTT
28years_ACGCCGATCCTATTCA-1	MAIT	1	Single (0 < X <= 1)	canonical	28years	TRAV1-2	TRAJ33	TRAC	TRBV6-2	NA	TRBJ2-1	TRBC2	CASLDSNYQLIW	CASSFRGHEKNFF	clone_314	Immature	St2	TRAV1-2.TRAJ33.TRAC_TRBV6-2.NA.TRBJ2-1.TRBC2	TGTGCTTCTTTGGATAGCAACTATCAGTTAATCTGG_TGTGCCAGCAGTTTCCGCGGGCATGAGAAAAACTTCTTC
28years_ACGGAGACAACGCACC-1	MAIT	8	Medium (5 < X <= 20)	canonical	28years	TRAV1-2	TRAJ33	TRAC	TRBV6-4	NA	TRBJ2-3	TRBC2	CAVRDSNYQLIW	CASSVSSGSTDTQYF	clone_315	Mature	St3	TRAV1-2.TRAJ33.TRAC_TRBV6-4.NA.TRBJ2-3.TRBC2	TGTGCTGTGAGAGATAGCAACTATCAGTTAATCTGG_TGTGCCAGCAGTGTGTCTAGCGGGAGCACAGATACGCAGTATTTT
28years_ACGGAGACATATACCG-1	MAIT	1	Single (0 < X <= 1)	canonical	28years	TRAV1-2	TRAJ33	TRAC	TRBV6-4	NA	TRBJ2-3	TRBC2	CAVRDSNYQLIW	CASSDSAGGQDTQYF	clone_316	Mature	St3	TRAV1-2.TRAJ33.TRAC_TRBV6-4.NA.TRBJ2-3.TRBC2	TGTGCTGTGAGAGATAGCAACTATCAGTTAATCTGG_TGTGCCAGCAGTGACTCAGCGGGAGGGCAAGATACGCAGTATTTT
28years_ACGGAGACATCGGACC-1	MAIT	1	Single (0 < X <= 1)	canonical	28years	TRAV1-2	TRAJ33	TRAC	TRBV20-1	TRBD2	TRBJ2-7	TRBC2	CAVIDSNYQLIW	CSARLAGGPSYEQYF	clone_317	Immature	St2	TRAV1-2.TRAJ33.TRAC_TRBV20-1.TRBD2.TRBJ2-7.TRBC2	TGTGCTGTGATAGACAGCAACTATCAGTTAATCTGG_TGCAGTGCAAGACTAGCGGGAGGGCCCTCCTACGAGCAGTACTTC
28years_ACGGAGAGTCGATTGT-1	MAIT	23	Large (20 < X <= 100)	canonical	28years	TRAV1-2	TRAJ33	TRAC	TRBV6-4	NA	TRBJ2-3	TRBC2	CAVRDSNYQLIW	CASSGGRDTDTQYF	clone_273	Mature	St3	TRAV1-2.TRAJ33.TRAC_TRBV6-4.NA.TRBJ2-3.TRBC2	TGTGCTGTGAGAGATAGCAACTATCAGTTAATCTGG_TGTGCCAGCAGTGGCGGGAGGGACACAGATACGCAGTATTTT
28years_ACGGAGATCAAAGACA-1	MAIT	2	Small (1 < X <= 5)	canonical	28years	TRAV1-2	TRAJ33	TRAC	TRBV6-4	NA	TRBJ2-2	TRBC2	CAVRDSNYQLIW	CASSDSGDAGELFF	clone_318	Mature	St3	TRAV1-2.TRAJ33.TRAC_TRBV6-4.NA.TRBJ2-2.TRBC2	TGTGCTGTGAGAGATAGCAACTATCAGTTAATCTGG_TGTGCCAGCAGTGACTCGGGGGATGCCGGGGAGCTGTTTTTT
28years_ACGGCCAAGAAAGTGG-1	MAIT	1	Single (0 < X <= 1)	Va.canonical	28years	TRAV1-2	TRAJ33	TRAC	TRBV4-2	NA	TRBJ2-7	TRBC2	CAVRDSNYQLIW	CASSSRLEPSYEQYF	clone_319	Mature	St3	TRAV1-2.TRAJ33.TRAC_TRBV4-2.NA.TRBJ2-7.TRBC2	TGTGCTGTGAGAGATAGCAACTATCAGTTAATCTGG_TGTGCCAGCAGCAGTCGACTAGAGCCCTCCTACGAGCAGTACTTC
28years_ACGGCCAAGCGATATA-1	MAIT	1	Single (0 < X <= 1)	Va.canonical	28years	TRAV1-2	TRAJ33	TRAC	TRBV7-6	TRBD1	TRBJ2-3	TRBC2	CAVLDSNYQLIW	CASSLGTGHTDTQYF	clone_320	Mature	St3	TRAV1-2.TRAJ33.TRAC_TRBV7-6.TRBD1.TRBJ2-3.TRBC2	TGTGCTGTGTTGGATAGCAACTATCAGTTAATCTGG_TGTGCCAGCAGCTTAGGGACAGGGCACACAGATACGCAGTATTTT
28years_ACGGCCACAAGACACG-1	MAIT	7	Medium (5 < X <= 20)	canonical	28years	TRAV1-2	TRAJ33	TRAC	TRBV6-2	NA	TRBJ2-7	TRBC2	CAVRDSNYQLIW	CASSYAESYEQYF	clone_321	Mature	St3	TRAV1-2.TRAJ33.TRAC_TRBV6-2.NA.TRBJ2-7.TRBC2	TGTGCTGTGAGGGATAGCAACTATCAGTTAATCTGG_TGTGCCAGCAGTTACGCGGAATCCTACGAGCAGTACTTC
28years_ACGGCCACATGACGGA-1	MAIT	110	Hyperexpanded (100 < X <= 500)	canonical	28years	TRAV1-2	TRAJ20	TRAC	TRBV6-4	NA	TRBJ2-2	TRBC2	CAVRDSDYKLSF	CASSAGDTGELFF	clone_71	Mature	St3	TRAV1-2.TRAJ20.TRAC_TRBV6-4.NA.TRBJ2-2.TRBC2	TGTGCTGTGAGAGATAGCGACTACAAGCTCAGCTTT_TGTGCCAGCAGTGCAGGGGACACCGGGGAGCTGTTTTTT
28years_ACGGCCAGTACATCCA-1	MAIT	2	Small (1 < X <= 5)	canonical	28years	TRAV1-2	TRAJ33	TRAC	TRBV20-1	NA	TRBJ2-2	TRBC2	CAVMDSNYQLIW	CSARDLAGDTGELFF	clone_322	Mature	St3	TRAV1-2.TRAJ33.TRAC_TRBV20-1.NA.TRBJ2-2.TRBC2	TGTGCTGTGATGGATAGCAACTATCAGTTAATCTGG_TGCAGTGCTAGAGATCTAGCGGGAGACACCGGGGAGCTGTTTTTT
28years_ACGGCCAGTGGTACAG-1	MAIT	33	Large (20 < X <= 100)	canonical	28years	TRAV1-2	TRAJ33	TRAC	TRBV6-4	NA	TRBJ2-3	TRBC2	CAVMDSNYQLIW	CASSVSGTDTQYF	clone_23	Mature	St3	TRAV1-2.TRAJ33.TRAC_TRBV6-4.NA.TRBJ2-3.TRBC2	TGTGCTGTGATGGATAGCAACTATCAGTTAATCTGG_TGTGCCAGCAGTGTTAGCGGCACAGATACGCAGTATTTT
28years_ACGGCCAGTTAAGGGC-1	polyclonal	1	Single (0 < X <= 1)	noncanonical	28years	TRAV13-1	TRAJ31	TRAC	TRBV20-1	NA	TRBJ2-7	TRBC2	CAARRFARLMF	CSAPANRDYEQYF	clone_323	Immature	St2	TRAV13-1.TRAJ31.TRAC_TRBV20-1.NA.TRBJ2-7.TRBC2	TGTGCAGCAAGGCGTTTTGCCAGACTCATGTTT_TGCAGTGCTCCCGCCAACAGGGACTACGAGCAGTACTTC
28years_ACGGCCAGTTATTCTC-1	MAIT	1	Single (0 < X <= 1)	canonical	28years	TRAV1-2	TRAJ33	TRAC	TRBV20-1	NA	TRBJ2-1	TRBC2	CAALDSNYQLIW	CSAPLADHNEQFF	clone_324	Mature	St3	TRAV1-2.TRAJ33.TRAC_TRBV20-1.NA.TRBJ2-1.TRBC2	TGTGCTGCCTTAGATAGCAACTATCAGTTAATCTGG_TGCAGTGCCCCACTAGCCGACCACAATGAGCAGTTCTTC
28years_ACGGCCATCAGCAACT-1	MAIT	52	Large (20 < X <= 100)	canonical	28years	TRAV1-2	TRAJ33	TRAC	TRBV6-4	NA	TRBJ2-3	TRBC2	CAVMDSNYQLIW	CASSSGSTDTQYF	clone_19	Mature	St3	TRAV1-2.TRAJ33.TRAC_TRBV6-4.NA.TRBJ2-3.TRBC2	TGTGCTGTGATGGATAGCAACTATCAGTTAATCTGG_TGTGCCAGCAGTAGCGGGAGCACAGATACGCAGTATTTT
28years_ACGGCCATCTACTATC-1	MAIT	1	Single (0 < X <= 1)	canonical	28years	TRAV1-2	TRAJ12	TRAC	TRBV6-2	NA	TRBJ1-5	TRBC1	CAVMDSSYKLIF	CASNLDETALQHF	clone_325	Mature	St3	TRAV1-2.TRAJ12.TRAC_TRBV6-2.NA.TRBJ1-5.TRBC1	TGTGCTGTGATGGATAGCAGCTATAAATTGATCTTC_TGTGCCAGCAATCTAGATGAGACAGCGCTCCAGCATTTT
28years_ACGGGCTAGGCGCTCT-1	MAIT	47	Large (20 < X <= 100)	canonical	28years	TRAV1-2	TRAJ33	TRAC	TRBV6-1	NA	TRBJ2-1	TRBC2	CAVKNSNYQLIW	CASSELAGSYNEQFF	clone_76	Mature	St3	TRAV1-2.TRAJ33.TRAC_TRBV6-1.NA.TRBJ2-1.TRBC2	TGTGCTGTGAAAAATAGCAACTATCAGTTAATCTGG_TGTGCCAGCAGTGAACTAGCGGGAAGCTACAATGAGCAGTTCTTC
28years_ACGGGCTAGGTGTTAA-1	NKT	1	Single (0 < X <= 1)	canonical	28years	TRAV10	TRAJ18	TRAC	TRBV25-1	TRBD1	TRBJ2-1	TRBC2	CVLADRGSTLGRLYF	CASSEDRESYNEQFF	clone_326	Mature	St3	TRAV10.TRAJ18.TRAC_TRBV25-1.TRBD1.TRBJ2-1.TRBC2	TGTGTACTGGCCGACAGAGGCTCAACCCTGGGGAGGCTATACTTT_TGTGCCAGCAGTGAGGACAGGGAGTCCTACAATGAGCAGTTCTTC
28years_ACGGGCTCAACAACCT-1	MAIT	6	Medium (5 < X <= 20)	Va.canonical	28years	TRAV1-2	TRAJ33	TRAC	TRBV4-2	TRBD1	TRBJ2-2	TRBC2	CAVMDSNYQLIW	CASSQGTGDTGELFF	clone_327	Mature	St3	TRAV1-2.TRAJ33.TRAC_TRBV4-2.TRBD1.TRBJ2-2.TRBC2	TGTGCTGTGATGGATAGCAACTATCAGTTAATCTGG_TGTGCCAGCAGCCAAGGGACAGGGGACACCGGGGAGCTGTTTTTT
28years_ACGGGCTCAGAGCCAA-1	MAIT	6	Medium (5 < X <= 20)	canonical	28years	TRAV1-2	TRAJ20	TRAC	TRBV6-4	TRBD2	TRBJ2-3	TRBC2	CAVRDNDYKLSF	CASSVTSGSSDTQYF	clone_328	Mature	St3	TRAV1-2.TRAJ20.TRAC_TRBV6-4.TRBD2.TRBJ2-3.TRBC2	TGTGCTGTGAGAGATAACGACTACAAGCTCAGCTTT_TGTGCCAGCAGTGTGACTAGCGGGAGCTCAGATACGCAGTATTTT
28years_ACGGGCTCAGCCTGTG-1	MAIT	11	Medium (5 < X <= 20)	canonical	28years	TRAV1-2	TRAJ33	TRAC	TRBV6-4	TRBD1	TRBJ2-1	TRBC2	CAVRDSNYQLIW	CASSAGTGANEQFF	clone_329	Mature	St3	TRAV1-2.TRAJ33.TRAC_TRBV6-4.TRBD1.TRBJ2-1.TRBC2	TGTGCTGTGAGAGATAGCAACTATCAGTTAATCTGG_TGTGCCAGCAGTGCCGGGACAGGGGCCAATGAGCAGTTCTTC
28years_ACGGGCTCAGCGAACA-1	MAIT	5	Small (1 < X <= 5)	canonical	28years	TRAV1-2	TRAJ33	TRAC	TRBV6-4	TRBD1	TRBJ2-3	TRBC2	CAVRDSNYQLIW	CASSEGTGADTQYF	clone_143	Mature	St3	TRAV1-2.TRAJ33.TRAC_TRBV6-4.TRBD1.TRBJ2-3.TRBC2	TGTGCTGTGAGGGATAGCAACTATCAGTTAATCTGG_TGTGCCAGCAGTGAAGGGACAGGGGCCGATACGCAGTATTTT
28years_ACGGGCTCAGCGTAAG-1	MAIT	5	Small (1 < X <= 5)	canonical	28years	TRAV1-2	TRAJ33	TRAC	TRBV6-4	NA	TRBJ2-1	TRBC2	CAVRDSNYQLIW	CASSDSTSGNNEQFF	clone_330	Mature	St3	TRAV1-2.TRAJ33.TRAC_TRBV6-4.NA.TRBJ2-1.TRBC2	TGTGCTGTGAGAGATAGCAACTATCAGTTAATCTGG_TGTGCCAGCAGTGACTCGACTAGCGGGAACAATGAGCAGTTCTTC
28years_ACGGGCTCATGCATGT-1	MAIT	1	Single (0 < X <= 1)	canonical	28years	TRAV1-2	TRAJ33	TRAC	TRBV6-4	NA	TRBJ2-3	TRBC2	CAVRDSNYQLIW	CASSDSAGGTDTQYF	clone_331	Mature	St3	TRAV1-2.TRAJ33.TRAC_TRBV6-4.NA.TRBJ2-3.TRBC2	TGTGCTGTGAGAGATAGCAACTATCAGTTAATCTGG_TGTGCCAGCAGTGACTCAGCGGGAGGCACAGATACGCAGTATTTT
28years_ACGGGCTGTGCACCAC-1	polyclonal	1	Single (0 < X <= 1)	noncanonical	28years	TRAV26-1	TRAJ28	TRAC	TRBV7-6	NA	TRBJ2-7	TRBC2	CIVIFGAGSYQLTF	CASSFKGLSEQYF	clone_332	Immature	St2	TRAV26-1.TRAJ28.TRAC_TRBV7-6.NA.TRBJ2-7.TRBC2	TGCATCGTCATTTTTGGGGCTGGGAGTTACCAACTCACTTTC_TGTGCCAGCAGCTTCAAAGGGTTGAGCGAGCAGTACTTC
28years_ACGGGCTGTGTCAATC-1	MAIT	5	Small (1 < X <= 5)	canonical	28years	TRAV1-2	TRAJ33	TRAC	TRBV6-2	NA	TRBJ1-2	TRBC1	CAPLDSNYQLIW	CASSALLDRGHTYGYTF	clone_333	Mature	St3	TRAV1-2.TRAJ33.TRAC_TRBV6-2.NA.TRBJ1-2.TRBC1	TGTGCTCCCCTGGATAGCAACTATCAGTTAATCTGG_TGTGCCAGCAGTGCCCTGCTGGACCGTGGACATACCTATGGCTACACCTTC
28years_ACGGGCTTCACAATGC-1	MAIT	6	Medium (5 < X <= 20)	canonical	28years	TRAV1-2	TRAJ20	TRAC	TRBV6-4	TRBD2	TRBJ2-3	TRBC2	CAVRDNDYKLSF	CASSVTSGSSDTQYF	clone_328	Mature	St3	TRAV1-2.TRAJ20.TRAC_TRBV6-4.TRBD2.TRBJ2-3.TRBC2	TGTGCTGTGAGAGATAACGACTACAAGCTCAGCTTT_TGTGCCAGCAGTGTGACTAGCGGGAGCTCAGATACGCAGTATTTT
28years_ACGGGCTTCAGAGCTT-1	MAIT	22	Large (20 < X <= 100)	canonical	28years	TRAV1-2	TRAJ33	TRAC	TRBV6-4	TRBD1	TRBJ2-2	TRBC2	CAVKDSNYQLIW	CASSEGQGRTGELFF	clone_334	Mature	St3	TRAV1-2.TRAJ33.TRAC_TRBV6-4.TRBD1.TRBJ2-2.TRBC2	TGTGCTGTGAAGGATAGCAACTATCAGTTAATCTGG_TGTGCCAGCAGTGAGGGACAGGGACGTACCGGGGAGCTGTTTTTT
28years_ACGGGCTTCAGCTGGC-1	MAIT	2	Small (1 < X <= 5)	canonical	28years	TRAV1-2	TRAJ33	TRAC	TRBV6-2	TRBD1	TRBJ2-2	TRBC2	CAVRDGEYQLIW	CAIASGTGVGELFF	clone_335	Mature	St3	TRAV1-2.TRAJ33.TRAC_TRBV6-2.TRBD1.TRBJ2-2.TRBC2	TGTGCTGTGAGAGACGGAGAGTATCAGTTAATCTGG_TGTGCCATAGCAAGCGGGACAGGGGTCGGGGAGCTGTTTTTT
28years_ACGGGCTTCGCGTTTC-1	MAIT	110	Hyperexpanded (100 < X <= 500)	canonical	28years	TRAV1-2	TRAJ20	TRAC	TRBV6-4	NA	TRBJ2-2	TRBC2	CAVRDSDYKLSF	CASSAGDTGELFF	clone_71	Mature	St3	TRAV1-2.TRAJ20.TRAC_TRBV6-4.NA.TRBJ2-2.TRBC2	TGTGCTGTGAGAGATAGCGACTACAAGCTCAGCTTT_TGTGCCAGCAGTGCAGGGGACACCGGGGAGCTGTTTTTT
28years_ACGGGCTTCTACGAGT-1	MAIT	15	Medium (5 < X <= 20)	canonical	28years	TRAV1-2	TRAJ20	TRAC	TRBV6-4	NA	TRBJ2-3	TRBC2	CAVRDGDYKLSF	CASSVSGTDTQYF	clone_301	Mature	St3	TRAV1-2.TRAJ20.TRAC_TRBV6-4.NA.TRBJ2-3.TRBC2	TGTGCTGTGAGAGATGGCGACTACAAGCTCAGCTTT_TGTGCCAGCAGTGTTAGCGGCACAGATACGCAGTATTTT
28years_ACGGGTCAGCCGTCGT-1	polyclonal	2	Small (1 < X <= 5)	noncanonical	28years	TRAV8-2	TRAJ31	TRAC	TRBV6-4	NA	TRBJ2-3	TRBC2	CVVSDNARLMF	CASSDSSGTDTQYF	clone_336	Mature	St3	TRAV8-2.TRAJ31.TRAC_TRBV6-4.NA.TRBJ2-3.TRBC2	TGTGTTGTGAGTGACAATGCCAGACTCATGTTT_TGTGCCAGCAGTGACTCTAGCGGGACAGATACGCAGTATTTT
28years_ACGGGTCCAAGCGTAG-1	MAIT	39	Large (20 < X <= 100)	Va.canonical	28years	TRAV1-2	TRAJ33	TRAC	TRBV28	NA	TRBJ1-6	TRBC1	CASMDSNYQLIW	CASSLVGVSSPLHF	clone_1	Mature	St3	TRAV1-2.TRAJ33.TRAC_TRBV28.NA.TRBJ1-6.TRBC1	TGTGCCTCCATGGATAGCAACTATCAGTTAATCTGG_TGTGCCAGCAGTTTAGTGGGGGTTAGCTCACCCCTCCACTTT
28years_ACGGGTCCACAACTGT-1	MAIT	176	Hyperexpanded (100 < X <= 500)	canonical	28years	TRAV1-2	TRAJ20	TRAC	TRBV6-1	NA	TRBJ2-7	TRBC2	CAVRDQNYKLSF	CASEQGETAYEQYF	clone_46	Mature	St3	TRAV1-2.TRAJ20.TRAC_TRBV6-1.NA.TRBJ2-7.TRBC2	TGTGCTGTGAGAGATCAGAACTACAAGCTCAGCTTT_TGTGCCAGCGAACAGGGCGAAACGGCCTACGAGCAGTACTTC
28years_ACGGGTCGTAAGTAGT-1	polyclonal	1	Single (0 < X <= 1)	noncanonical	28years	TRAV9-2	TRAJ10	TRAC	TRBV6-4	NA	TRBJ1-6	TRBC1	CAPSTGGGNKLTF	CASSDSNQGGSPLHF	clone_337	Mature	St3	TRAV9-2.TRAJ10.TRAC_TRBV6-4.NA.TRBJ1-6.TRBC1	TGTGCTCCCAGCACGGGAGGAGGAAACAAACTCACCTTT_TGTGCCAGCAGTGACTCGAACCAGGGTGGTTCACCCCTCCACTTT
28years_ACGGGTCGTAATCACC-1	MAIT	4	Small (1 < X <= 5)	canonical	28years	TRAV1-2	TRAJ33	TRAC	TRBV6-4	NA	TRBJ2-3	TRBC2	CAVRDSNYQLIW	CASSDSSGTDTQYF	clone_194	Mature	St3	TRAV1-2.TRAJ33.TRAC_TRBV6-4.NA.TRBJ2-3.TRBC2	TGTGCTGTGAGAGATAGCAACTATCAGTTAATCTGG_TGTGCCAGCAGTGACTCTAGCGGCACAGATACGCAGTATTTT
28years_ACGGGTCGTACTCGCG-1	MAIT	5	Small (1 < X <= 5)	Va.canonical	28years	TRAV1-2	TRAJ33	TRAC	TRBV4-2	NA	TRBJ2-6	TRBC2	CAVSESNYQLIW	CASSQREGSGANVLTF	clone_86	Mature	St3	TRAV1-2.TRAJ33.TRAC_TRBV4-2.NA.TRBJ2-6.TRBC2	TGTGCTGTGAGTGAAAGCAACTATCAGTTAATCTGG_TGTGCCAGCAGCCAGCGGGAGGGCTCTGGGGCCAACGTCCTGACTTTC
28years_ACGGGTCTCAATAAGG-1	MAIT	1	Single (0 < X <= 1)	Va.canonical	28years	TRAV1-2	TRAJ33	TRAC	TRBV6-6	NA	TRBJ2-2	TRBC2	CAVRDSNYQLIW	CASSYGENGELFF	clone_338	Mature	St3	TRAV1-2.TRAJ33.TRAC_TRBV6-6.NA.TRBJ2-2.TRBC2	TGTGCTGTCCGAGATAGCAACTATCAGTTAATCTGG_TGTGCCAGCAGTTACGGGGAGAACGGGGAGCTGTTTTTT
28years_ACGGGTCTCTTGCATT-1	MAIT	3	Small (1 < X <= 5)	canonical	28years	TRAV1-2	TRAJ33	TRAC	TRBV6-4	TRBD1	TRBJ2-3	TRBC2	CAVRDSNYQLIW	CASSDSGTGGDTQYF	clone_339	Mature	St3	TRAV1-2.TRAJ33.TRAC_TRBV6-4.TRBD1.TRBJ2-3.TRBC2	TGTGCTGTGAGAGATAGCAACTATCAGTTAATCTGG_TGTGCCAGCAGTGACTCCGGGACAGGGGGCGATACGCAGTATTTT
28years_ACGTCAAAGACAGACC-1	MAIT	3	Small (1 < X <= 5)	Va.canonical	28years	TRAV1-2	TRAJ33	TRAC	TRBV4-2	NA	TRBJ2-7	TRBC2	CAVRDSNYQLIW	CASSQDLENYEQYF	clone_340	Mature	St3	TRAV1-2.TRAJ33.TRAC_TRBV4-2.NA.TRBJ2-7.TRBC2	TGTGCTGTGAGAGATAGCAACTATCAGTTAATCTGG_TGTGCCAGCAGCCAAGATCTTGAGAACTACGAGCAGTACTTC
28years_ACGTCAACAAACGTGG-1	MAIT	12	Medium (5 < X <= 20)	canonical	28years	TRAV1-2	TRAJ20	TRAC	TRBV6-4	NA	TRBJ2-1	TRBC2	CAVRDGDYKLSF	CASSDSASNEQFF	clone_341	Mature	St3	TRAV1-2.TRAJ20.TRAC_TRBV6-4.NA.TRBJ2-1.TRBC2	TGTGCTGTGAGAGATGGGGACTACAAGCTCAGCTTT_TGTGCCAGCAGTGACTCGGCTTCCAATGAGCAGTTCTTC
28years_ACGTCAAGTACGCACC-1	polyclonal	4	Small (1 < X <= 5)	noncanonical	28years	TRAV14/DV4	TRAJ16	TRAC	TRBV20-1	NA	TRBJ2-3	TRBC2	CAIIKPGGQKLLF	CSARDVATQIDTQYF	clone_342	Mature	St3	TRAV14/DV4.TRAJ16.TRAC_TRBV20-1.NA.TRBJ2-3.TRBC2	TGTGCAATTATCAAACCGGGGGGCCAGAAGCTGCTCTTT_TGCAGTGCTAGAGATGTTGCGACACAAATCGATACGCAGTATTTT
28years_ACGTCAAGTCTAACGT-1	MAIT	2	Small (1 < X <= 5)	canonical	28years	TRAV1-2	TRAJ33	TRAC	TRBV6-4	NA	TRBJ2-1	TRBC2	CAVRDRDYQLIW	CASSDRLAGGNEQFF	clone_58	Mature	St3	TRAV1-2.TRAJ33.TRAC_TRBV6-4.NA.TRBJ2-1.TRBC2	TGTGCTGTGAGAGATCGGGACTATCAGTTAATCTGG_TGTGCCAGCAGTGACCGTCTAGCGGGAGGCAATGAGCAGTTCTTC
28years_ACGTCAAGTGGCTCCA-1	MAIT	8	Medium (5 < X <= 20)	canonical	28years	TRAV1-2	TRAJ33	TRAC	TRBV6-4	NA	TRBJ2-3	TRBC2	CAVRDSNYQLIW	CASSVSSGSTDTQYF	clone_315	Mature	St3	TRAV1-2.TRAJ33.TRAC_TRBV6-4.NA.TRBJ2-3.TRBC2	TGTGCTGTGAGAGATAGCAACTATCAGTTAATCTGG_TGTGCCAGCAGTGTGTCTAGCGGGAGCACAGATACGCAGTATTTT
28years_ACGTCAATCCTTAATC-1	MAIT	3	Small (1 < X <= 5)	canonical	28years	TRAV1-2	TRAJ33	TRAC	TRBV6-4	NA	TRBJ2-3	TRBC2	CAVRDSNYQLIW	CASSDSPGGTDTQYF	clone_343	Mature	St3	TRAV1-2.TRAJ33.TRAC_TRBV6-4.NA.TRBJ2-3.TRBC2	TGTGCTGTGAGAGATAGCAACTATCAGTTAATCTGG_TGTGCCAGCAGTGACTCGCCGGGGGGCACAGATACGCAGTATTTT
28years_ACGTCAATCGAATCCA-1	NKT	1	Single (0 < X <= 1)	Va.canonical	28years	TRAV10	TRAJ18	TRAC	TRBV4-2	NA	TRBJ2-2	TRBC2	CVVYDRGSTLGRLYF	CASSHEEGGTGELFF	clone_344	Mature	St3	TRAV10.TRAJ18.TRAC_TRBV4-2.NA.TRBJ2-2.TRBC2	TGTGTGGTGTACGACAGAGGCTCAACCCTGGGGAGGCTATACTTT_TGTGCCAGCAGCCATGAGGAGGGGGGCACCGGGGAGCTGTTTTTT
28years_ACGTCAATCGGCGGTT-1	MAIT	176	Hyperexpanded (100 < X <= 500)	canonical	28years	TRAV1-2	TRAJ20	TRAC	TRBV6-1	NA	TRBJ2-7	TRBC2	CAVRDQNYKLSF	CASEQGETAYEQYF	clone_46	Mature	St3	TRAV1-2.TRAJ20.TRAC_TRBV6-1.NA.TRBJ2-7.TRBC2	TGTGCTGTGAGAGATCAGAACTACAAGCTCAGCTTT_TGTGCCAGCGAACAGGGCGAAACGGCCTACGAGCAGTACTTC
28years_ACGTCAATCGGTCCGA-1	MAIT	3	Small (1 < X <= 5)	canonical	28years	TRAV1-2	TRAJ33	TRAC	TRBV20-1	NA	TRBJ2-1	TRBC2	CAAMDSNYQLIW	CSARERDNEQFF	clone_345	Mature	St3	TRAV1-2.TRAJ33.TRAC_TRBV20-1.NA.TRBJ2-1.TRBC2	TGTGCTGCCATGGATAGCAACTATCAGTTAATCTGG_TGCAGTGCTAGAGAGCGGGACAATGAGCAGTTCTTC
28years_ACTATCTCAAGCGTAG-1	MAIT	1	Single (0 < X <= 1)	canonical	28years	TRAV1-2	TRAJ33	TRAC	TRBV20-1	TRBD2	TRBJ2-3	TRBC2	CAGLDSNYQLIW	CSAPGLAGESDTQYF	clone_346	Mature	St3	TRAV1-2.TRAJ33.TRAC_TRBV20-1.TRBD2.TRBJ2-3.TRBC2	TGTGCTGGATTGGATAGCAACTATCAGTTAATCTGG_TGCAGTGCTCCGGGACTAGCGGGCGAATCAGATACGCAGTATTTT
28years_ACTATCTCATTAGGCT-1	MAIT	42	Large (20 < X <= 100)	canonical	28years	TRAV1-2	TRAJ33	TRAC	TRBV6-4	NA	TRBJ2-1	TRBC2	CAVLDSNYQLIW	CASSEGASSYNEQFF	clone_267	Mature	St3	TRAV1-2.TRAJ33.TRAC_TRBV6-4.NA.TRBJ2-1.TRBC2	TGTGCTGTATTGGATAGCAACTATCAGTTAATCTGG_TGTGCCAGCAGTGAAGGCGCGAGCTCCTACAATGAGCAGTTCTTC
28years_ACTATCTGTCCAAGTT-1	MAIT	47	Large (20 < X <= 100)	canonical	28years	TRAV1-2	TRAJ33	TRAC	TRBV6-1	NA	TRBJ2-1	TRBC2	CAVKNSNYQLIW	CASSELAGSYNEQFF	clone_76	Mature	St3	TRAV1-2.TRAJ33.TRAC_TRBV6-1.NA.TRBJ2-1.TRBC2	TGTGCTGTGAAAAATAGCAACTATCAGTTAATCTGG_TGTGCCAGCAGTGAACTAGCGGGAAGCTACAATGAGCAGTTCTTC
28years_ACTATCTGTCTGGTCG-1	MAIT	1	Single (0 < X <= 1)	canonical	28years	TRAV1-2	TRAJ12	TRAC	TRBV6-4	NA	TRBJ2-1	TRBC2	CAVMDSSYKLIF	CASSDSSGSYNEQFF	clone_347	Mature	St3	TRAV1-2.TRAJ12.TRAC_TRBV6-4.NA.TRBJ2-1.TRBC2	TGTGCTGTGATGGATAGCAGCTATAAATTGATCTTC_TGTGCCAGCAGTGACTCAAGCGGCTCCTACAATGAGCAGTTCTTC
28years_ACTATCTGTGCGCTTG-1	MAIT	2	Small (1 < X <= 5)	Va.canonical	28years	TRAV1-2	TRAJ33	TRAC	TRBV24-1	TRBD1	TRBJ2-2	TRBC2	CAVMDSNYQLIW	CATRGDRVTGELFF	clone_348	Mature	St3	TRAV1-2.TRAJ33.TRAC_TRBV24-1.TRBD1.TRBJ2-2.TRBC2	TGTGCTGTAATGGATAGCAACTATCAGTTAATCTGG_TGTGCCACCCGCGGGGACAGGGTTACCGGGGAGCTGTTTTTT
28years_ACTATCTGTGTGAATA-1	MAIT	1	Single (0 < X <= 1)	canonical	28years	TRAV1-2	TRAJ33	TRAC	TRBV6-1	TRBD2	TRBJ2-2	TRBC2	CAVLDSNYQLIW	CASRGLAGGTGELFF	clone_349	Mature	St3	TRAV1-2.TRAJ33.TRAC_TRBV6-1.TRBD2.TRBJ2-2.TRBC2	TGTGCTGTGCTCGATAGCAACTATCAGTTAATCTGG_TGTGCCAGCAGGGGACTAGCGGGAGGTACCGGGGAGCTGTTTTTT
28years_ACTATCTGTTATTCTC-1	MAIT	2	Small (1 < X <= 5)	canonical	28years	TRAV1-2	TRAJ33	TRAC	TRBV6-4	NA	TRBJ2-1	TRBC2	CAATDSNYQLIW	CASSQTSGDNNEQFF	clone_350	Mature	St3	TRAV1-2.TRAJ33.TRAC_TRBV6-4.NA.TRBJ2-1.TRBC2	TGTGCTGCCACGGATAGCAACTATCAGTTAATCTGG_TGTGCCAGCAGTCAGACTAGCGGAGACAACAATGAGCAGTTCTTC
28years_ACTATCTGTTGACGTT-1	MAIT	8	Medium (5 < X <= 20)	canonical	28years	TRAV1-2	TRAJ33	TRAC	TRBV6-1	TRBD1	TRBJ2-3	TRBC2	CAVMDSNYQLIW	CASSEGGQGADTQYF	clone_221	Mature	St3	TRAV1-2.TRAJ33.TRAC_TRBV6-1.TRBD1.TRBJ2-3.TRBC2	TGTGCTGTGATGGATAGCAACTATCAGTTAATCTGG_TGTGCCAGCAGTGAAGGGGGACAGGGGGCAGATACGCAGTATTTT
28years_ACTATCTTCGTCCAGG-1	MAIT	14	Medium (5 < X <= 20)	canonical	28years	TRAV1-2	TRAJ33	TRAC	TRBV6-4	NA	TRBJ2-1	TRBC2	CAALDSNYQLIW	CASSDSTSGSYNEQFF	clone_9	Mature	St3	TRAV1-2.TRAJ33.TRAC_TRBV6-4.NA.TRBJ2-1.TRBC2	TGTGCTGCCTTGGATAGCAACTATCAGTTAATCTGG_TGTGCCAGCAGTGACTCGACTAGCGGCTCCTACAATGAGCAGTTCTTC
28years_ACTGAACAGCCTATGT-1	MAIT	1	Single (0 < X <= 1)	Va.canonical	28years	TRAV1-2	TRAJ33	TRAC	TRBV29-1	TRBD1	TRBJ2-7	TRBC2	CAVLDSNYQLIW	CSAQDRDGGPYEQYF	clone_351	Mature	St3	TRAV1-2.TRAJ33.TRAC_TRBV29-1.TRBD1.TRBJ2-7.TRBC2	TGTGCTGTCCTGGATAGCAACTATCAGTTAATCTGG_TGCAGCGCTCAAGACAGGGATGGGGGGCCCTACGAGCAGTACTTC
28years_ACTGAACAGCCTTGAT-1	MAIT	52	Large (20 < X <= 100)	canonical	28years	TRAV1-2	TRAJ33	TRAC	TRBV6-4	NA	TRBJ2-3	TRBC2	CAVMDSNYQLIW	CASSSGSTDTQYF	clone_19	Mature	St3	TRAV1-2.TRAJ33.TRAC_TRBV6-4.NA.TRBJ2-3.TRBC2	TGTGCTGTGATGGATAGCAACTATCAGTTAATCTGG_TGTGCCAGCAGTAGCGGGAGCACAGATACGCAGTATTTT
28years_ACTGAACAGTAGCGGT-1	MAIT	22	Large (20 < X <= 100)	canonical	28years	TRAV1-2	TRAJ33	TRAC	TRBV6-4	TRBD1	TRBJ2-2	TRBC2	CAVKDSNYQLIW	CASSEGQGRTGELFF	clone_334	Mature	St3	TRAV1-2.TRAJ33.TRAC_TRBV6-4.TRBD1.TRBJ2-2.TRBC2	TGTGCTGTGAAGGATAGCAACTATCAGTTAATCTGG_TGTGCCAGCAGTGAGGGACAGGGACGTACCGGGGAGCTGTTTTTT
28years_ACTGAACAGTCCATAC-1	MAIT	4	Small (1 < X <= 5)	Va.canonical	28years	TRAV1-2	TRAJ33	TRAC	TRBV4-2	NA	TRBJ2-2	TRBC2	CAVMDSNYQLIW	CASSQVETPTGELFF	clone_352	Mature	St3	TRAV1-2.TRAJ33.TRAC_TRBV4-2.NA.TRBJ2-2.TRBC2	TGTGCTGTGATGGATAGCAACTATCAGTTAATCTGG_TGTGCCAGCAGCCAAGTAGAGACCCCCACCGGGGAGCTGTTTTTT
28years_ACTGAACCAGGAACGT-1	MAIT	1	Single (0 < X <= 1)	canonical	28years	TRAV1-2	TRAJ33	TRAC	TRBV6-4	NA	TRBJ2-1	TRBC2	CAFMDSNYQLIW	CASSDSDSNEQFF	clone_353	Mature	St3	TRAV1-2.TRAJ33.TRAC_TRBV6-4.NA.TRBJ2-1.TRBC2	TGTGCTTTCATGGATAGCAACTATCAGTTAATCTGG_TGTGCCAGCAGTGACTCGGACAGCAATGAGCAGTTCTTC
28years_ACTGAACGTAAGTTCC-1	MAIT	2	Small (1 < X <= 5)	canonical	28years	TRAV1-2	TRAJ33	TRAC	TRBV6-4	NA	TRBJ2-2	TRBC2	CAVRDSNYQLIW	CASSDSGDAGELFF	clone_318	Mature	St3	TRAV1-2.TRAJ33.TRAC_TRBV6-4.NA.TRBJ2-2.TRBC2	TGTGCTGTGAGAGATAGCAACTATCAGTTAATCTGG_TGTGCCAGCAGTGACTCGGGGGATGCCGGGGAGCTGTTTTTT
28years_ACTGAACGTCTCTCTG-1	polyclonal	52	Large (20 < X <= 100)	noncanonical	28years	TRAV12-1	TRAJ29	TRAC	TRBV6-4	NA	TRBJ2-3	TRBC2	CADSGNTPLVF	CASSSGSTDTQYF	clone_75	Mature	St3	TRAV12-1.TRAJ29.TRAC_TRBV6-4.NA.TRBJ2-3.TRBC2	TGTGCGGATTCAGGAAACACACCTCTTGTCTTT_TGTGCCAGCAGTAGCGGGAGCACAGATACGCAGTATTTT
28years_ACTGAACGTTATGCGT-1	MAIT	23	Large (20 < X <= 100)	canonical	28years	TRAV1-2	TRAJ33	TRAC	TRBV6-4	NA	TRBJ2-3	TRBC2	CAVRDSNYQLIW	CASSGGRDTDTQYF	clone_273	Mature	St3	TRAV1-2.TRAJ33.TRAC_TRBV6-4.NA.TRBJ2-3.TRBC2	TGTGCTGTGAGAGATAGCAACTATCAGTTAATCTGG_TGTGCCAGCAGTGGCGGGAGGGACACAGATACGCAGTATTTT
28years_ACTGAACGTTCTGAAC-1	MAIT	2	Small (1 < X <= 5)	canonical	28years	TRAV1-2	TRAJ33	TRAC	TRBV6-1	NA	TRBJ2-4	TRBC2	CAVPDSNYQLIW	CASSEKVGGSDIQYF	clone_354	Mature	St3	TRAV1-2.TRAJ33.TRAC_TRBV6-1.NA.TRBJ2-4.TRBC2	TGTGCTGTACCGGATAGCAACTATCAGTTAATCTGG_TGTGCCAGCAGTGAAAAGGTGGGAGGATCAGACATTCAGTACTTC
28years_ACTGAACTCCATGAGT-1	MAIT	8	Medium (5 < X <= 20)	canonical	28years	TRAV1-2	TRAJ33	TRAC	TRBV6-4	NA	TRBJ2-3	TRBC2	CAVRDSNYQLIW	CASSVSSGSTDTQYF	clone_315	Mature	St3	TRAV1-2.TRAJ33.TRAC_TRBV6-4.NA.TRBJ2-3.TRBC2	TGTGCTGTGAGAGATAGCAACTATCAGTTAATCTGG_TGTGCCAGCAGTGTGTCTAGCGGGAGCACAGATACGCAGTATTTT
28years_ACTGAACTCTAGAGTC-1	MAIT	4	Small (1 < X <= 5)	canonical	28years	TRAV1-2	TRAJ33	TRAC	TRBV6-4	NA	TRBJ2-1	TRBC2	CAGMDSNYQLIW	CASSDSSYNEQFF	clone_355	Mature	St3	TRAV1-2.TRAJ33.TRAC_TRBV6-4.NA.TRBJ2-1.TRBC2	TGTGCTGGCATGGATAGCAACTATCAGTTAATCTGG_TGTGCCAGCAGTGACAGCTCCTACAATGAGCAGTTCTTC
28years_ACTGAGTAGCGACGTA-1	MAIT	7	Medium (5 < X <= 20)	canonical	28years	TRAV1-2	TRAJ12	TRAC	TRBV6-4	NA	TRBJ2-1	TRBC2	CAVMDSSYKLIF	CASSDSDNNEQFF	clone_356	Mature	St3	TRAV1-2.TRAJ12.TRAC_TRBV6-4.NA.TRBJ2-1.TRBC2	TGTGCTGTGATGGATAGCAGCTATAAATTGATCTTC_TGTGCCAGCAGTGACTCGGACAACAATGAGCAGTTCTTC
28years_ACTGAGTAGTCAATAG-1	MAIT	13	Medium (5 < X <= 20)	Va.canonical	28years	TRAV1-2	TRAJ33	TRAC	TRBV30	NA	TRBJ2-2	TRBC2	CAVKDSNYQLIW	CAWSRDPDVGELFF	clone_62	Mature	St3	TRAV1-2.TRAJ33.TRAC_TRBV30.NA.TRBJ2-2.TRBC2	TGTGCTGTGAAGGATAGCAACTATCAGTTAATCTGG_TGTGCCTGGAGCCGGGACCCAGACGTCGGGGAGCTGTTTTTT
28years_ACTGAGTCAGTCGTGC-1	MAIT	30	Large (20 < X <= 100)	Va.canonical	28years	TRAV1-2	TRAJ33	TRAC	TRBV30	NA	TRBJ2-2	TRBC2	CVLMDSNYQLIW	CAWKGFEDTGELFF	clone_13	Mature	St3	TRAV1-2.TRAJ33.TRAC_TRBV30.NA.TRBJ2-2.TRBC2	TGTGTCCTCATGGATAGCAACTATCAGTTAATCTGG_TGTGCCTGGAAGGGTTTTGAGGATACCGGGGAGCTGTTTTTT
28years_ACTGAGTCATCCGTGG-1	MAIT	2	Small (1 < X <= 5)	canonical	28years	TRAV1-2	TRAJ33	TRAC	TRBV6-2	NA	TRBJ2-1	TRBC2	CAVRDSNYQLIW	CASSSGSSYNEQFF	clone_357	Mature	St3	TRAV1-2.TRAJ33.TRAC_TRBV6-2.NA.TRBJ2-1.TRBC2	TGTGCTGTGAGAGATAGCAACTATCAGTTAATCTGG_TGTGCCAGCAGTAGCGGGAGCTCCTACAATGAGCAGTTCTTC
28years_ACTGAGTGTCAACATC-1	MAIT	1	Single (0 < X <= 1)	canonical	28years	TRAV1-2	TRAJ33	TRAC	TRBV20-1	NA	TRBJ2-1	TRBC2	CAVMDSNYQFIW	CSARGGKDYNEQFF	clone_358	Mature	St3	TRAV1-2.TRAJ33.TRAC_TRBV20-1.NA.TRBJ2-1.TRBC2	TGTGCTGTCATGGATAGCAACTATCAGTTCATCTGG_TGCAGTGCTAGAGGCGGGAAGGATTACAATGAGCAGTTCTTC
28years_ACTGAGTGTCAGCTAT-1	MAIT	13	Medium (5 < X <= 20)	canonical	28years	TRAV1-2	TRAJ33	TRAC	TRBV6-1	TRBD2	TRBJ2-7	TRBC2	CAVRDSNYQLIW	CASSERTSGSYEQYF	clone_359	Mature	St3	TRAV1-2.TRAJ33.TRAC_TRBV6-1.TRBD2.TRBJ2-7.TRBC2	TGTGCTGTGAGAGATAGCAACTATCAGTTAATCTGG_TGTGCCAGCAGTGAAAGGACTAGCGGGAGCTACGAGCAGTACTTC
28years_ACTGAGTTCCCTGACT-1	MAIT	1	Single (0 < X <= 1)	canonical	28years	TRAV1-2	TRAJ33	TRAC	TRBV6-2	NA	TRBJ2-7	TRBC2	CAVLDSNYQLIW	CASSYSDSYEQYF	clone_360	Mature	St3	TRAV1-2.TRAJ33.TRAC_TRBV6-2.NA.TRBJ2-7.TRBC2	TGTGCTGTGTTGGATAGCAACTATCAGTTAATCTGG_TGTGCCAGCAGTTACTCGGACTCCTACGAGCAGTACTTC
28years_ACTGAGTTCCTGCCAT-1	MAIT	12	Medium (5 < X <= 20)	canonical	28years	TRAV1-2	TRAJ33	TRAC	TRBV6-4	TRBD2	TRBJ2-2	TRBC2	CAGMDSNYQLIW	CASSRTSGSTGELFF	clone_117	Mature	St3	TRAV1-2.TRAJ33.TRAC_TRBV6-4.TRBD2.TRBJ2-2.TRBC2	TGTGCTGGAATGGATAGCAACTATCAGTTAATCTGG_TGTGCCAGCAGCCGGACTAGCGGGAGCACCGGGGAGCTGTTTTTT
28years_ACTGAGTTCTCTTATG-1	MAIT	12	Medium (5 < X <= 20)	canonical	28years	TRAV1-2	TRAJ12	TRAC	TRBV6-4	TRBD2	TRBJ2-3	TRBC2	CAVMDSSYKLIF	CASSGTSGSTDTQYF	clone_82	Mature	St3	TRAV1-2.TRAJ12.TRAC_TRBV6-4.TRBD2.TRBJ2-3.TRBC2	TGTGCTGTGATGGATAGCAGCTATAAATTGATCTTC_TGTGCCAGCAGTGGGACTAGCGGGAGCACAGATACGCAGTATTTT
28years_ACTGAGTTCTTAACCT-1	MAIT	1	Single (0 < X <= 1)	canonical	28years	TRAV1-2	TRAJ33	TRAC	TRBV20-1	NA	TRBJ2-2	TRBC2	CAVMDSNYQLIW	CSAKTSGDTGELFF	clone_361	Mature	St3	TRAV1-2.TRAJ33.TRAC_TRBV20-1.NA.TRBJ2-2.TRBC2	TGTGCTGTCATGGATAGCAACTATCAGTTAATCTGG_TGCAGTGCTAAAACTAGCGGTGACACCGGGGAGCTGTTTTTT
28years_ACTGATGAGGGAACGG-1	MAIT	5	Small (1 < X <= 5)	canonical	28years	TRAV1-2	TRAJ33	TRAC	TRBV6-4	NA	TRBJ2-3	TRBC2	CAYMDSNYQLIW	CASSDGTRSTDTQYF	clone_362	Mature	St3	TRAV1-2.TRAJ33.TRAC_TRBV6-4.NA.TRBJ2-3.TRBC2	TGTGCTTACATGGATAGCAACTATCAGTTAATCTGG_TGTGCCAGCAGTGACGGGACTAGAAGCACAGATACGCAGTATTTT
28years_ACTGATGAGGGCTCTC-1	MAIT	2	Small (1 < X <= 5)	canonical	28years	TRAV1-2	TRAJ33	TRAC	TRBV20-1	TRBD2	TRBJ2-7	TRBC2	CAVKDSNYQLIW	CSARGTSGSENEQYF	clone_363	Mature	St3	TRAV1-2.TRAJ33.TRAC_TRBV20-1.TRBD2.TRBJ2-7.TRBC2	TGTGCTGTGAAGGATAGCAACTATCAGTTAATCTGG_TGCAGTGCTAGAGGGACTAGCGGGAGCGAAAACGAGCAGTACTTC
28years_ACTGATGAGTCGTTTG-1	MAIT	5	Small (1 < X <= 5)	canonical	28years	TRAV1-2	TRAJ20	TRAC	TRBV6-4	NA	TRBJ2-3	TRBC2	CAVRDGDYKLSF	CASSDGSTDTQYF	clone_364	Mature	St3	TRAV1-2.TRAJ20.TRAC_TRBV6-4.NA.TRBJ2-3.TRBC2	TGTGCTGTGAGAGATGGGGACTACAAGCTCAGCTTT_TGTGCCAGCAGTGACGGGAGCACAGATACGCAGTATTTT
28years_ACTGATGCAAGCCGTC-1	MAIT	7	Medium (5 < X <= 20)	canonical	28years	TRAV1-2	TRAJ33	TRAC	TRBV20-1	NA	TRBJ2-5	TRBC2	CAVLDSNYQLIW	CSARTGTSEETQYF	clone_365	Mature	St3	TRAV1-2.TRAJ33.TRAC_TRBV20-1.NA.TRBJ2-5.TRBC2	TGTGCTGTCCTGGATAGCAACTATCAGTTAATCTGG_TGCAGTGCTAGAACCGGGACTAGCGAAGAGACCCAGTACTTC
28years_ACTGATGCAGAGTGTG-1	MAIT	56	Large (20 < X <= 100)	Va.canonical	28years	TRAV1-2	TRAJ33	TRAC	TRBV19	NA	TRBJ2-3	TRBC2	CAVMDSNYQLIW	CASSILAGGPTDTQYF	clone_14	Mature	St3	TRAV1-2.TRAJ33.TRAC_TRBV19.NA.TRBJ2-3.TRBC2	TGTGCTGTGATGGATAGCAACTATCAGTTAATCTGG_TGTGCCAGTAGTATATTAGCGGGAGGCCCCACAGATACGCAGTATTTT
28years_ACTGATGGTGACCAAG-1	MAIT	14	Medium (5 < X <= 20)	canonical	28years	TRAV1-2	TRAJ33	TRAC	TRBV6-2	NA	TRBJ2-2	TRBC2	CAVMDSNYQLIW	CASRLAETGELFF	clone_105	Mature	St3	TRAV1-2.TRAJ33.TRAC_TRBV6-2.NA.TRBJ2-2.TRBC2	TGTGCTGTGATGGATAGCAACTATCAGTTAATCTGG_TGTGCGTCGCGACTAGCGGAGACCGGGGAGCTGTTTTTT
28years_ACTGATGGTGACTACT-1	polyclonal	1	Single (0 < X <= 1)	noncanonical	28years	TRAV17	TRAJ16	TRAC	TRBV6-1	NA	TRBJ1-5	TRBC1	CAPFPGQKLLF	CASSEQGSHQPQHF	clone_366	Mature	St3	TRAV17.TRAJ16.TRAC_TRBV6-1.NA.TRBJ1-5.TRBC1	TGTGCTCCCTTCCCCGGCCAGAAGCTGCTCTTT_TGTGCCAGCAGTGAACAGGGTTCACATCAGCCCCAGCATTTT
28years_ACTGATGTCAAGAAGT-1	MAIT	5	Small (1 < X <= 5)	canonical	28years	TRAV1-2	TRAJ33	TRAC	TRBV6-1	NA	TRBJ2-5	TRBC2	CAVKDSNYQLIW	CASSEAESVSRGEYF	clone_367	Mature	St3	TRAV1-2.TRAJ33.TRAC_TRBV6-1.NA.TRBJ2-5.TRBC2	TGTGCTGTGAAGGATAGCAACTATCAGTTAATCTGG_TGTGCCAGCAGTGAAGCGGAATCAGTGTCTCGGGGGGAGTACTTC
28years_ACTGATGTCCTCATTA-1	MAIT	62	Large (20 < X <= 100)	canonical	28years	TRAV1-2	TRAJ33	TRAC	TRBV6-4	NA	TRBJ2-3	TRBC2	CAVKDSNYQLIW	CASSDGTSGTDTQYF	clone_57	Mature	St3	TRAV1-2.TRAJ33.TRAC_TRBV6-4.NA.TRBJ2-3.TRBC2	TGTGCTGTGAAGGATAGCAACTATCAGTTAATCTGG_TGTGCCAGCAGTGACGGGACTAGCGGCACAGATACGCAGTATTTT
28years_ACTGATGTCCTTTACA-1	MAIT	1	Single (0 < X <= 1)	canonical	28years	TRAV1-2	TRAJ33	TRAC	TRBV6-1	NA	TRBJ2-5	TRBC2	CAVIDSNYQLIW	CASSVSPGSSETQYF	clone_368	Mature	St3	TRAV1-2.TRAJ33.TRAC_TRBV6-1.NA.TRBJ2-5.TRBC2	TGTGCTGTGATAGATAGCAACTATCAGTTAATCTGG_TGTGCCAGCAGTGTATCTCCGGGATCCTCAGAGACCCAGTACTTC
28years_ACTGATGTCGTCTGAA-1	MAIT	5	Small (1 < X <= 5)	canonical	28years	TRAV1-2	TRAJ33	TRAC	TRBV6-1	TRBD2	TRBJ2-3	TRBC2	CAVMDSNYQLIW	CASSGTSGSTDTQYF	clone_258	Mature	St3	TRAV1-2.TRAJ33.TRAC_TRBV6-1.TRBD2.TRBJ2-3.TRBC2	TGTGCTGTGATGGATAGCAACTATCAGTTAATCTGG_TGTGCCAGCAGTGGGACTAGCGGGAGCACAGATACGCAGTATTTT
28years_ACTGATGTCTTCTGGC-1	MAIT	22	Large (20 < X <= 100)	canonical	28years	TRAV1-2	TRAJ33	TRAC	TRBV6-4	TRBD1	TRBJ2-2	TRBC2	CAVKDSNYQLIW	CASSEGQGRTGELFF	clone_334	Mature	St3	TRAV1-2.TRAJ33.TRAC_TRBV6-4.TRBD1.TRBJ2-2.TRBC2	TGTGCTGTGAAGGATAGCAACTATCAGTTAATCTGG_TGTGCCAGCAGTGAGGGACAGGGACGTACCGGGGAGCTGTTTTTT
28years_ACTGCTCAGAGACTTA-1	NKT	1	Single (0 < X <= 1)	canonical	28years	TRAV10	TRAJ18	TRAC	TRBV25-1	NA	TRBJ1-4	TRBC1	CVVSDRGSTLGRLYF	CASSESAATNEKLFF	clone_369	Mature	St3	TRAV10.TRAJ18.TRAC_TRBV25-1.NA.TRBJ1-4.TRBC1	TGTGTGGTGAGCGACAGAGGCTCAACCCTGGGGAGGCTATACTTT_TGTGCCAGCAGTGAATCGGCGGCGACTAATGAAAAACTGTTTTTT
28years_ACTGCTCAGTCAAGGC-1	MAIT	7	Medium (5 < X <= 20)	canonical	28years	TRAV1-2	TRAJ33	TRAC	TRBV20-1	NA	TRBJ2-5	TRBC2	CAVLDSNYQLIW	CSARTGTSEETQYF	clone_365	Mature	St3	TRAV1-2.TRAJ33.TRAC_TRBV20-1.NA.TRBJ2-5.TRBC2	TGTGCTGTCCTGGATAGCAACTATCAGTTAATCTGG_TGCAGTGCTAGAACCGGGACTAGCGAAGAGACCCAGTACTTC
28years_ACTGCTCCACAACTGT-1	MAIT	2	Small (1 < X <= 5)	canonical	28years	TRAV1-2	TRAJ20	TRAC	TRBV20-1	NA	TRBJ1-3	TRBC1	CAVNDGDYKLSF	CSARDLRGTTIYF	clone_370	Mature	St3	TRAV1-2.TRAJ20.TRAC_TRBV20-1.NA.TRBJ1-3.TRBC1	TGTGCTGTGAACGACGGCGACTACAAGCTCAGCTTT_TGCAGTGCTAGAGATCTAAGGGGGACCACCATATATTTT
28years_ACTGCTCCACAGACAG-1	MAIT	3	Small (1 < X <= 5)	canonical	28years	TRAV1-2	TRAJ33	TRAC	TRBV6-4	NA	TRBJ2-1	TRBC2	CAVTDSNYQLIW	CASSEGAGENEQFF	clone_371	Mature	St3	TRAV1-2.TRAJ33.TRAC_TRBV6-4.NA.TRBJ2-1.TRBC2	TGTGCTGTGACGGATAGCAACTATCAGTTAATCTGG_TGTGCCAGCAGTGAAGGGGCTGGGGAAAATGAGCAGTTCTTC
28years_ACTGCTCCACCGGAAA-1	MAIT	23	Large (20 < X <= 100)	canonical	28years	TRAV1-2	TRAJ33	TRAC	TRBV6-4	NA	TRBJ2-3	TRBC2	CAVMDSNYQLIW	CASSDSSTDTQYF	clone_113	Mature	St3	TRAV1-2.TRAJ33.TRAC_TRBV6-4.NA.TRBJ2-3.TRBC2	TGTGCTGTGATGGATAGCAACTATCAGTTAATCTGG_TGTGCCAGCAGTGACTCTAGCACAGATACGCAGTATTTT
28years_ACTGCTCGTAAGTAGT-1	MAIT	8	Medium (5 < X <= 20)	Va.canonical	28years	TRAV1-2	TRAJ20	TRAC	TRBV4-2	NA	TRBJ2-7	TRBC2	CAVRDGDYKLSF	CASSQDGTSGSYEQYF	clone_372	Mature	St3	TRAV1-2.TRAJ20.TRAC_TRBV4-2.NA.TRBJ2-7.TRBC2	TGTGCTGTGAGAGATGGGGACTACAAGCTCAGCTTT_TGTGCCAGCAGCCAAGATGGGACTAGCGGCTCCTACGAGCAGTACTTC
28years_ACTGCTCGTGTTAAGA-1	MAIT	1	Single (0 < X <= 1)	canonical	28years	TRAV1-2	TRAJ20	TRAC	TRBV6-4	NA	TRBJ2-2	TRBC2	CAVREGDYKLSF	CASSSTGDTGELFF	clone_373	Mature	St3	TRAV1-2.TRAJ20.TRAC_TRBV6-4.NA.TRBJ2-2.TRBC2	TGTGCTGTGAGAGAAGGCGACTACAAGCTCAGCTTT_TGTGCCAGCAGTTCCACAGGGGACACCGGGGAGCTGTTTTTT
28years_ACTGCTCGTTAAGGGC-1	NKT	1	Single (0 < X <= 1)	canonical	28years	TRAV10	TRAJ18	TRAC	TRBV25-1	NA	TRBJ1-5	TRBC1	CVVSDRGSTLGRLYF	CASSDIGGRQPQHF	clone_374	Immature	St2	TRAV10.TRAJ18.TRAC_TRBV25-1.NA.TRBJ1-5.TRBC1	TGTGTGGTGAGCGACAGAGGCTCAACCCTGGGGAGGCTATACTTT_TGTGCCAGCAGTGATATCGGGGGAAGGCAGCCCCAGCATTTT
28years_ACTGCTCGTTCGTGAT-1	MAIT	3	Small (1 < X <= 5)	canonical	28years	TRAV1-2	TRAJ33	TRAC	TRBV6-4	TRBD1	TRBJ2-1	TRBC2	CAVMDSNYQLIW	CASSDRGSGYNEQFF	clone_375	Mature	St3	TRAV1-2.TRAJ33.TRAC_TRBV6-4.TRBD1.TRBJ2-1.TRBC2	TGTGCTGTGATGGATAGCAACTATCAGTTAATCTGG_TGTGCCAGCAGTGACAGGGGGAGCGGCTACAATGAGCAGTTCTTC
28years_ACTGCTCGTTTGTTGG-1	MAIT	6	Medium (5 < X <= 20)	canonical	28years	TRAV1-2	TRAJ33	TRAC	TRBV6-4	NA	TRBJ2-1	TRBC2	CAVMDSNYQLIW	CASSASGNNEQFF	clone_376	Mature	St3	TRAV1-2.TRAJ33.TRAC_TRBV6-4.NA.TRBJ2-1.TRBC2	TGTGCTGTGATGGATAGCAACTATCAGTTAATCTGG_TGTGCCAGCAGTGCCAGCGGGAACAATGAGCAGTTCTTC
28years_ACTGCTCTCCTACAGA-1	MAIT	8	Medium (5 < X <= 20)	Va.canonical	28years	TRAV1-2	TRAJ16	TRAC	TRBV6-4	NA	TRBJ1-5	TRBC1	CAVRDPSDGQKLLF	CASSEGSNQPQHF	clone_377	Mature	St3	TRAV1-2.TRAJ16.TRAC_TRBV6-4.NA.TRBJ1-5.TRBC1	TGTGCTGTGAGAGACCCTTCAGATGGCCAGAAGCTGCTCTTT_TGTGCCAGCAGTGAAGGCAGCAATCAGCCCCAGCATTTT
28years_ACTGCTCTCCTAGGGC-1	MAIT	7	Medium (5 < X <= 20)	Va.canonical	28years	TRAV1-2	TRAJ33	TRAC	TRBV7-3	NA	TRBJ2-2	TRBC2	CAVRDSNYQLIW	CASSIPGRNTGELFF	clone_15	Mature	St3	TRAV1-2.TRAJ33.TRAC_TRBV7-3.NA.TRBJ2-2.TRBC2	TGTGCTGTGAGAGATAGCAACTATCAGTTAATCTGG_TGTGCCAGCAGCATTCCGGGACGGAACACCGGGGAGCTGTTTTTT
28years_ACTGTCCAGAGGTTGC-1	polyclonal	1	Single (0 < X <= 1)	noncanonical	28years	TRAV23/DV6	TRAJ48	TRAC	TRBV28	TRBD1	TRBJ2-7	TRBC2	CAASRRSNFGNEKLTF	CASRVPGTGRYEQYF	clone_378	Immature	St2	TRAV23/DV6.TRAJ48.TRAC_TRBV28.TRBD1.TRBJ2-7.TRBC2	TGTGCAGCAAGCAGGCGATCTAACTTTGGAAATGAGAAATTAACCTTT_TGTGCCAGCAGAGTCCCCGGGACAGGGCGGTACGAGCAGTACTTC
28years_ACTGTCCAGCCATCGC-1	polyclonal	15	Medium (5 < X <= 20)	noncanonical	28years	TRAV8-6	TRAJ7	TRAC	TRBV6-4	NA	TRBJ2-3	TRBC2	CAVSEKGNNRLAF	CASSDSSGSTDTQYF	clone_379	Mature	St3	TRAV8-6.TRAJ7.TRAC_TRBV6-4.NA.TRBJ2-3.TRBC2	TGTGCTGTGAGTGAAAAGGGGAACAACAGACTCGCTTTT_TGTGCCAGCAGTGACTCTAGCGGGAGCACAGATACGCAGTATTTT
28years_ACTGTCCAGCCGGTAA-1	MAIT	3	Small (1 < X <= 5)	canonical	28years	TRAV1-2	TRAJ33	TRAC	TRBV6-4	NA	TRBJ2-3	TRBC2	CAVMDSNYQLIW	CASSSGSTDTQYF	clone_19	Mature	St3	TRAV1-2.TRAJ33.TRAC_TRBV6-4.NA.TRBJ2-3.TRBC2	TGTGCTGTCATGGATAGCAACTATCAGTTAATCTGG_TGTGCCAGCAGTAGCGGGAGCACAGATACGCAGTATTTT
28years_ACTGTCCAGGCCATAG-1	MAIT	1	Single (0 < X <= 1)	Va.canonical	28years	TRAV1-2	TRAJ31	TRAC	TRBV6-1	NA	TRBJ1-5	TRBC1	CAARWNNNARLMF	CASSEQPGQGNQPQHF	clone_380	Mature	St3	TRAV1-2.TRAJ31.TRAC_TRBV6-1.NA.TRBJ1-5.TRBC1	TGTGCTGCCCGTTGGAATAACAATGCCAGACTCATGTTT_TGTGCCAGCAGTGAACAACCGGGACAGGGTAATCAGCCCCAGCATTTT
28years_ACTGTCCAGTGTGAAT-1	MAIT	68	Large (20 < X <= 100)	canonical	28years	TRAV1-2	TRAJ33	TRAC	TRBV6-4	NA	TRBJ1-5	TRBC1	CAVMDSNYQLIW	CASSEGANQPQHF	clone_35	Mature	St3	TRAV1-2.TRAJ33.TRAC_TRBV6-4.NA.TRBJ1-5.TRBC1	TGTGCTGTGATGGATAGCAACTATCAGTTAATCTGG_TGTGCCAGCAGTGAGGGGGCCAATCAGCCCCAGCATTTT
28years_ACTGTCCGTAAGTGTA-1	MAIT	5	Small (1 < X <= 5)	canonical	28years	TRAV1-2	TRAJ33	TRAC	TRBV6-4	NA	TRBJ2-2	TRBC2	CAALDSNYQLIW	CASSDGVAGDTGELFF	clone_228	Mature	St3	TRAV1-2.TRAJ33.TRAC_TRBV6-4.NA.TRBJ2-2.TRBC2	TGTGCTGCTTTGGATAGCAACTATCAGTTAATCTGG_TGTGCCAGCAGTGACGGGGTAGCGGGAGACACCGGGGAGCTGTTTTTT
28years_ACTGTCCGTCATATCG-1	MAIT	110	Hyperexpanded (100 < X <= 500)	canonical	28years	TRAV1-2	TRAJ20	TRAC	TRBV6-4	NA	TRBJ2-2	TRBC2	CAVRDSDYKLSF	CASSAGDTGELFF	clone_71	Mature	St3	TRAV1-2.TRAJ20.TRAC_TRBV6-4.NA.TRBJ2-2.TRBC2	TGTGCTGTGAGAGATAGCGACTACAAGCTCAGCTTT_TGTGCCAGCAGTGCAGGGGACACCGGGGAGCTGTTTTTT
28years_ACTGTCCGTTGTGGCC-1	MAIT	1	Single (0 < X <= 1)	canonical	28years	TRAV1-2	TRAJ33	TRAC	TRBV20-1	NA	TRBJ2-1	TRBC2	CAVLDSNYQLIW	CSVPESSYNEQFF	clone_381	Mature	St3	TRAV1-2.TRAJ33.TRAC_TRBV20-1.NA.TRBJ2-1.TRBC2	TGTGCTGTTCTGGATAGCAACTATCAGTTAATCTGG_TGCAGTGTCCCAGAGAGCTCCTACAATGAGCAGTTCTTC
28years_ACTGTCCGTTTGTTGG-1	MAIT	26	Large (20 < X <= 100)	Va.canonical	28years	TRAV1-2	TRAJ33	TRAC	TRBV4-2	NA	TRBJ2-6	TRBC2	CAVMDSNYQLIW	CASSQDNSGANVLTF	clone_382	Mature	St3	TRAV1-2.TRAJ33.TRAC_TRBV4-2.NA.TRBJ2-6.TRBC2	TGTGCTGTGATGGATAGCAACTATCAGTTAATCTGG_TGTGCCAGCAGCCAAGACAACTCTGGGGCCAACGTCCTGACTTTC
28years_ACTGTCCTCAATAAGG-1	MAIT	62	Large (20 < X <= 100)	canonical	28years	TRAV1-2	TRAJ33	TRAC	TRBV6-4	NA	TRBJ2-3	TRBC2	CAVKDSNYQLIW	CASSDGTSGTDTQYF	clone_57	Mature	St3	TRAV1-2.TRAJ33.TRAC_TRBV6-4.NA.TRBJ2-3.TRBC2	TGTGCTGTGAAGGATAGCAACTATCAGTTAATCTGG_TGTGCCAGCAGTGACGGGACTAGCGGCACAGATACGCAGTATTTT
28years_ACTGTCCTCAGTTGAC-1	MAIT	6	Medium (5 < X <= 20)	canonical	28years	TRAV1-2	TRAJ33	TRAC	TRBV6-4	NA	TRBJ2-3	TRBC2	CAVRDSNYQLIW	CASSEASGADTQYF	clone_383	Mature	St3	TRAV1-2.TRAJ33.TRAC_TRBV6-4.NA.TRBJ2-3.TRBC2	TGTGCTGTGAGAGATAGCAACTATCAGTTAATCTGG_TGTGCCAGCAGTGAAGCATCGGGGGCAGATACGCAGTATTTT
28years_ACTGTCCTCCGCAGTG-1	MAIT	8	Medium (5 < X <= 20)	canonical	28years	TRAV1-2	TRAJ33	TRAC	TRBV6-1	TRBD1	TRBJ2-3	TRBC2	CAVMDSNYQLIW	CASSEGGQGADTQYF	clone_221	Mature	St3	TRAV1-2.TRAJ33.TRAC_TRBV6-1.TRBD1.TRBJ2-3.TRBC2	TGTGCTGTGATGGATAGCAACTATCAGTTAATCTGG_TGTGCCAGCAGTGAAGGGGGACAGGGGGCAGATACGCAGTATTTT
28years_ACTGTCCTCTTCTGGC-1	MAIT	1	Single (0 < X <= 1)	canonical	28years	TRAV1-2	TRAJ33	TRAC	TRBV20-1	NA	TRBJ2-1	TRBC2	CAVTDSNYQLIW	CSARGGRDYNEQFF	clone_384	Mature	St3	TRAV1-2.TRAJ33.TRAC_TRBV20-1.NA.TRBJ2-1.TRBC2	TGTGCTGTGACGGATAGCAACTATCAGTTAATCTGG_TGCAGTGCTAGAGGCGGGAGGGATTACAATGAGCAGTTCTTC
28years_ACTTACTAGTCCGGTC-1	MAIT	1	Single (0 < X <= 1)	Va.canonical	28years	TRAV1-2	TRAJ33	TRAC	TRBV12-4	TRBD1	TRBJ2-1	TRBC2	CAVMDSNYQLIW	CASSPPGHGTDEQFF	clone_385	Mature	St3	TRAV1-2.TRAJ33.TRAC_TRBV12-4.TRBD1.TRBJ2-1.TRBC2	TGTGCTGTCATGGATAGCAACTATCAGTTAATCTGG_TGTGCCAGCAGTCCTCCGGGACATGGGACGGATGAGCAGTTCTTC
28years_ACTTACTCACCAGGCT-1	MAIT	1	Single (0 < X <= 1)	canonical	28years	TRAV1-2	TRAJ12	TRAC	TRBV6-1	NA	TRBJ2-1	TRBC2	CAVMDSSYKLIF	CASSEATGSPDEQFF	clone_386	Mature	St3	TRAV1-2.TRAJ12.TRAC_TRBV6-1.NA.TRBJ2-1.TRBC2	TGTGCTGTGATGGATAGCAGCTATAAATTGATCTTC_TGTGCCAGCAGTGAGGCGACAGGATCCCCGGATGAGCAGTTCTTC
28years_ACTTACTCAGTATAAG-1	MAIT	1	Single (0 < X <= 1)	canonical	28years	TRAV1-2	TRAJ33	TRAC	TRBV6-4	TRBD1	TRBJ2-7	TRBC2	CACMDSNYQLIW	CASSPGTGGREQYF	clone_387	Mature	St3	TRAV1-2.TRAJ33.TRAC_TRBV6-4.TRBD1.TRBJ2-7.TRBC2	TGTGCTTGCATGGATAGCAACTATCAGTTAATCTGG_TGTGCCAGCAGTCCCGGGACAGGGGGTCGAGAGCAGTACTTC
28years_ACTTACTCATTACCTT-1	MAIT	22	Large (20 < X <= 100)	Va.canonical	28years	TRAV1-2	TRAJ33	TRAC	TRBV4-2	NA	TRBJ2-6	TRBC2	CAVMDSNYQLIW	CASSQTDRAGANVLTF	clone_51	Mature	St3	TRAV1-2.TRAJ33.TRAC_TRBV4-2.NA.TRBJ2-6.TRBC2	TGTGCTGTGATGGATAGCAACTATCAGTTAATCTGG_TGTGCCAGCAGCCAAACGGACAGGGCTGGGGCCAACGTCCTGACTTTC
28years_ACTTACTCATTTCAGG-1	polyclonal	1	Single (0 < X <= 1)	noncanonical	28years	TRAV14/DV4	TRAJ30	TRAC	TRBV6-4	NA	TRBJ2-1	TRBC2	CAMRGGDDKIIF	CASSARTGYYNEQFF	clone_388	Immature	St2	TRAV14/DV4.TRAJ30.TRAC_TRBV6-4.NA.TRBJ2-1.TRBC2	TGTGCAATGAGAGGGGGAGATGACAAGATCATCTTT_TGTGCCAGCAGCGCCCGGACAGGCTATTACAATGAGCAGTTCTTC
28years_ACTTACTGTAAGAGAG-1	MAIT	1	Single (0 < X <= 1)	canonical	28years	TRAV1-2	TRAJ33	TRAC	TRBV6-1	NA	TRBJ2-7	TRBC2	CAVKDSNYQLIW	CASSESVDIPTGQYF	clone_389	Mature	St3	TRAV1-2.TRAJ33.TRAC_TRBV6-1.NA.TRBJ2-7.TRBC2	TGTGCTGTGAAGGATAGCAACTATCAGTTAATCTGG_TGTGCCAGCAGTGAAAGTGTGGATATCCCTACGGGGCAGTACTTC
28years_ACTTACTGTCCGTTAA-1	MAIT	1	Single (0 < X <= 1)	canonical	28years	TRAV1-2	TRAJ33	TRAC	TRBV20-1	NA	TRBJ2-1	TRBC2	CAAMDSNYQLIW	CSARDTGSSYNEQFF	clone_390	Mature	St3	TRAV1-2.TRAJ33.TRAC_TRBV20-1.NA.TRBJ2-1.TRBC2	TGTGCTGCCATGGATAGCAACTATCAGTTAATCTGG_TGCAGTGCTAGAGATACGGGTAGCTCCTACAATGAGCAGTTCTTC
28years_ACTTACTGTCGCGTGT-1	MAIT	16	Medium (5 < X <= 20)	canonical	28years	TRAV1-2	TRAJ33	TRAC	TRBV6-2	NA	TRBJ2-3	TRBC2	CAVRDSNYQLIW	CASSYGTSADTQYF	clone_125	Mature	St3	TRAV1-2.TRAJ33.TRAC_TRBV6-2.NA.TRBJ2-3.TRBC2	TGTGCTGTGAGAGATAGCAACTATCAGTTAATCTGG_TGTGCCAGCAGTTACGGGACTAGCGCAGATACGCAGTATTTT
28years_ACTTACTTCTCACATT-1	MAIT	56	Large (20 < X <= 100)	Va.canonical	28years	TRAV1-2	TRAJ33	TRAC	TRBV19	NA	TRBJ2-3	TRBC2	CAVMDSNYQLIW	CASSILAGGPTDTQYF	clone_14	Mature	St3	TRAV1-2.TRAJ33.TRAC_TRBV19.NA.TRBJ2-3.TRBC2	TGTGCTGTGATGGATAGCAACTATCAGTTAATCTGG_TGTGCCAGTAGTATATTAGCGGGAGGCCCCACAGATACGCAGTATTTT
28years_ACTTGTTAGACTGGGT-1	MAIT	1	Single (0 < X <= 1)	canonical	28years	TRAV1-2	TRAJ20	TRAC	TRBV6-4	TRBD2	TRBJ2-1	TRBC2	CAVCSNDYKLSF	CASGPGTSGSDEQFF	clone_391	Mature	St3	TRAV1-2.TRAJ20.TRAC_TRBV6-4.TRBD2.TRBJ2-1.TRBC2	TGTGCTGTGTGTTCTAACGACTACAAGCTCAGCTTT_TGTGCCAGCGGACCCGGGACTAGCGGGAGTGATGAGCAGTTCTTC
28years_ACTTGTTAGCGTGAAC-1	MAIT	6	Medium (5 < X <= 20)	canonical	28years	TRAV1-2	TRAJ33	TRAC	TRBV6-4	NA	TRBJ2-3	TRBC2	CAVRDSNYQLIW	CASSDGSTDTQYF	clone_311	Mature	St3	TRAV1-2.TRAJ33.TRAC_TRBV6-4.NA.TRBJ2-3.TRBC2	TGTGCTGTGAGAGATAGCAACTATCAGTTAATCTGG_TGTGCCAGCAGTGACGGGAGCACAGATACGCAGTATTTT
28years_ACTTGTTAGCTGTTCA-1	MAIT	33	Large (20 < X <= 100)	canonical	28years	TRAV1-2	TRAJ33	TRAC	TRBV6-4	NA	TRBJ2-2	TRBC2	CAVRDSNYQLIW	CASSDSNTGELFF	clone_104	Mature	St3	TRAV1-2.TRAJ33.TRAC_TRBV6-4.NA.TRBJ2-2.TRBC2	TGTGCTGTGAGGGATAGCAACTATCAGTTAATCTGG_TGTGCCAGCAGTGACTCGAACACCGGGGAGCTGTTTTTT
28years_ACTTGTTAGGCAAAGA-1	MAIT	4	Small (1 < X <= 5)	Va.canonical	28years	TRAV1-2	TRAJ33	TRAC	TRBV10-1	NA	TRBJ2-2	TRBC2	CAVMDSNYQLIW	CASSDAHRDTGELFF	clone_392	Mature	St3	TRAV1-2.TRAJ33.TRAC_TRBV10-1.NA.TRBJ2-2.TRBC2	TGTGCTGTTATGGATAGCAACTATCAGTTAATCTGG_TGCGCCAGCAGTGACGCGCACCGGGACACCGGGGAGCTGTTTTTT
28years_ACTTGTTCAAGTTCTG-1	MAIT	1	Single (0 < X <= 1)	canonical	28years	TRAV1-2	TRAJ33	TRAC	TRBV20-1	NA	TRBJ2-2	TRBC2	CAPMDSNYQLIW	CSARESGVNTGELFF	clone_393	Immature	St2	TRAV1-2.TRAJ33.TRAC_TRBV20-1.NA.TRBJ2-2.TRBC2	TGTGCTCCTATGGATAGCAACTATCAGTTAATCTGG_TGCAGTGCTAGAGAAAGCGGGGTGAACACCGGGGAGCTGTTTTTT
28years_ACTTGTTGTCCCTTGT-1	MAIT	9	Medium (5 < X <= 20)	canonical	28years	TRAV1-2	TRAJ33	TRAC	TRBV6-4	NA	TRBJ1-1	TRBC1	CAVRDSNYQLIW	CASSAGANTEAFF	clone_394	Mature	St3	TRAV1-2.TRAJ33.TRAC_TRBV6-4.NA.TRBJ1-1.TRBC1	TGTGCTGTGAGGGATAGCAACTATCAGTTAATCTGG_TGTGCCAGCAGTGCAGGGGCGAACACTGAAGCTTTCTTT
28years_ACTTGTTGTCCTAGCG-1	MAIT	1	Single (0 < X <= 1)	canonical	28years	TRAV1-2	TRAJ33	TRAC	TRBV20-1	NA	TRBJ2-7	TRBC2	CAGLDSNYQLIW	CSARDQEAGVIEQYF	clone_395	Immature	St2	TRAV1-2.TRAJ33.TRAC_TRBV20-1.NA.TRBJ2-7.TRBC2	TGTGCTGGATTGGATAGCAACTATCAGTTAATCTGG_TGCAGTGCTAGAGATCAGGAAGCGGGAGTGATCGAGCAGTACTTC
28years_ACTTGTTTCAAAGTAG-1	MAIT	39	Large (20 < X <= 100)	Va.canonical	28years	TRAV1-2	TRAJ33	TRAC	TRBV28	NA	TRBJ1-6	TRBC1	CASMDSNYQLIW	CASSLVGVSSPLHF	clone_1	Mature	St3	TRAV1-2.TRAJ33.TRAC_TRBV28.NA.TRBJ1-6.TRBC1	TGTGCCTCCATGGATAGCAACTATCAGTTAATCTGG_TGTGCCAGCAGTTTAGTGGGGGTTAGCTCACCCCTCCACTTT
28years_ACTTGTTTCATAACCG-1	MAIT	4	Small (1 < X <= 5)	canonical	28years	TRAV1-2	TRAJ33	TRAC	TRBV6-2	NA	TRBJ2-3	TRBC2	CAVIDSNYQLIW	CASSYREGTDTQYF	clone_95	Mature	St3	TRAV1-2.TRAJ33.TRAC_TRBV6-2.NA.TRBJ2-3.TRBC2	TGTGCTGTGATTGATAGCAACTATCAGTTAATCTGG_TGTGCCAGCAGTTATCGGGAAGGGACAGATACGCAGTATTTT
28years_ACTTTCAAGAAGGACA-1	MAIT	8	Medium (5 < X <= 20)	Va.canonical	28years	TRAV1-2	TRAJ33	TRAC	TRBV3-1	NA	TRBJ2-3	TRBC2	CAVVDSNYQLIW	CASSQEGLITDTQYF	clone_116	Mature	St3	TRAV1-2.TRAJ33.TRAC_TRBV3-1.NA.TRBJ2-3.TRBC2	TGTGCTGTGGTGGATAGCAACTATCAGTTAATCTGG_TGTGCCAGCAGCCAAGAGGGACTTATCACAGATACGCAGTATTTT
28years_ACTTTCAAGATTACCC-1	MAIT	4	Small (1 < X <= 5)	canonical	28years	TRAV1-2	TRAJ33	TRAC	TRBV6-4	TRBD1	TRBJ2-2	TRBC2	CAVRDSNYQLIW	CASSEQGDNTGELFF	clone_396	Mature	St3	TRAV1-2.TRAJ33.TRAC_TRBV6-4.TRBD1.TRBJ2-2.TRBC2	TGTGCTGTGAGAGATAGCAACTATCAGTTAATCTGG_TGTGCCAGCAGTGAACAGGGGGACAACACCGGGGAGCTGTTTTTT
28years_ACTTTCAAGGAGCGTT-1	MAIT	6	Medium (5 < X <= 20)	canonical	28years	TRAV1-2	TRAJ33	TRAC	TRBV20-1	NA	TRBJ2-1	TRBC2	CAVMDSNYQLIW	CSARGLAGNEQFF	clone_397	Immature	St2	TRAV1-2.TRAJ33.TRAC_TRBV20-1.NA.TRBJ2-1.TRBC2	TGTGCTGTGATGGATAGCAACTATCAGTTAATCTGG_TGCAGTGCTAGAGGACTAGCGGGAAATGAGCAGTTCTTC
28years_ACTTTCAAGTATGACA-1	MAIT	8	Medium (5 < X <= 20)	canonical	28years	TRAV1-2	TRAJ33	TRAC	TRBV6-4	NA	TRBJ2-3	TRBC2	CAVRDSNYQLIW	CASSVSSGSTDTQYF	clone_315	Mature	St3	TRAV1-2.TRAJ33.TRAC_TRBV6-4.NA.TRBJ2-3.TRBC2	TGTGCTGTGAGAGATAGCAACTATCAGTTAATCTGG_TGTGCCAGCAGTGTGTCTAGCGGGAGCACAGATACGCAGTATTTT
28years_ACTTTCACACCATCCT-1	MAIT	2	Small (1 < X <= 5)	canonical	28years	TRAV1-2	TRAJ33	TRAC	TRBV6-4	NA	TRBJ2-1	TRBC2	CAVRDDNYQLIW	CASSPGPANEQFF	clone_398	Mature	St3	TRAV1-2.TRAJ33.TRAC_TRBV6-4.NA.TRBJ2-1.TRBC2	TGTGCTGTGAGAGATGACAACTATCAGTTAATCTGG_TGTGCCAGCAGTCCAGGGCCCGCCAATGAGCAGTTCTTC
28years_ACTTTCACAGCCTTGG-1	MAIT	1	Single (0 < X <= 1)	Va.canonical	28years	TRAV1-2	TRAJ33	TRAC	TRBV27	NA	TRBJ1-1	TRBC1	CASLDSNYQLIW	CASSFVENTEAFF	clone_399	Immature	St1	TRAV1-2.TRAJ33.TRAC_TRBV27.NA.TRBJ1-1.TRBC1	TGTGCTTCTTTGGATAGCAACTATCAGTTAATCTGG_TGTGCCAGCAGTTTTGTGGAGAACACTGAAGCTTTCTTT
28years_ACTTTCACAGCTCGAC-1	MAIT	6	Medium (5 < X <= 20)	Va.canonical	28years	TRAV1-2	TRAJ33	TRAC	TRBV15	NA	TRBJ2-7	TRBC2	CAVLDSNYQLIW	CATSREGPSYEQYF	clone_209	Mature	St3	TRAV1-2.TRAJ33.TRAC_TRBV15.NA.TRBJ2-7.TRBC2	TGTGCTGTACTGGATAGCAACTATCAGTTAATCTGG_TGTGCCACCAGCCGCGAGGGGCCCAGCTACGAGCAGTACTTC
28years_ACTTTCAGTACTCTCC-1	NKT	2	Small (1 < X <= 5)	canonical	28years	TRAV10	TRAJ18	TRAC	TRBV25-1	TRBD1	TRBJ2-1	TRBC2	CVVSDRGSTLGRLYF	CASTERTGELNEQFF	clone_400	Mature	St3	TRAV10.TRAJ18.TRAC_TRBV25-1.TRBD1.TRBJ2-1.TRBC2	TGTGTGGTGAGCGACAGAGGCTCAACCCTGGGGAGGCTATACTTT_TGTGCCAGCACAGAAAGGACAGGGGAGCTCAATGAGCAGTTCTTC
28years_ACTTTCATCGTATCAG-1	MAIT	5	Small (1 < X <= 5)	canonical	28years	TRAV1-2	TRAJ20	TRAC	TRBV6-4	TRBD2	TRBJ2-1	TRBC2	CAVRDGDYKLSF	CASSDSLAGGNEQFF	clone_401	Mature	St3	TRAV1-2.TRAJ20.TRAC_TRBV6-4.TRBD2.TRBJ2-1.TRBC2	TGTGCTGTGAGAGACGGCGACTACAAGCTCAGCTTT_TGTGCCAGCAGTGACTCACTAGCGGGAGGGAATGAGCAGTTCTTC
28years_ACTTTCATCTGCCAGG-1	MAIT	1	Single (0 < X <= 1)	canonical	28years	TRAV1-2	TRAJ33	TRAC	TRBV20-1	NA	TRBJ2-1	TRBC2	CAQMDSNYQLIW	CSASLRNYNEQFF	clone_402	Immature	St2	TRAV1-2.TRAJ33.TRAC_TRBV20-1.NA.TRBJ2-1.TRBC2	TGTGCGCAAATGGATAGCAACTATCAGTTAATCTGG_TGCAGTGCTAGCCTCCGCAACTACAATGAGCAGTTCTTC
28years_AGAATAGAGCACGCCT-1	MAIT	1	Single (0 < X <= 1)	canonical	28years	TRAV1-2	TRAJ33	TRAC	TRBV20-1	NA	TRBJ1-1	TRBC1	CAVIDSNYQLIW	CSANRGRDTEAFF	clone_403	Immature	St2	TRAV1-2.TRAJ33.TRAC_TRBV20-1.NA.TRBJ1-1.TRBC1	TGTGCTGTGATCGATAGCAACTATCAGTTAATCTGG_TGCAGTGCTAACAGGGGGCGGGACACTGAAGCTTTCTTT
28years_AGAATAGAGGACTGGT-1	MAIT	1	Single (0 < X <= 1)	canonical	28years	TRAV1-2	TRAJ12	TRAC	TRBV6-4	NA	TRBJ2-7	TRBC2	CASMDSSYKLIF	CASSEKSGSSYEQYF	clone_404	Mature	St3	TRAV1-2.TRAJ12.TRAC_TRBV6-4.NA.TRBJ2-7.TRBC2	TGTGCTTCGATGGATAGCAGCTATAAATTGATCTTC_TGTGCCAGCAGTGAAAAAAGCGGGAGCTCCTACGAGCAGTACTTC
28years_AGAATAGAGTAGTGCG-1	MAIT	9	Medium (5 < X <= 20)	canonical	28years	TRAV1-2	TRAJ33	TRAC	TRBV20-1	NA	TRBJ1-1	TRBC1	CAVMDSNYQLIW	CSARIGETEAFF	clone_405	Mature	St3	TRAV1-2.TRAJ33.TRAC_TRBV20-1.NA.TRBJ1-1.TRBC1	TGTGCTGTGATGGATAGCAACTATCAGTTAATCTGG_TGCAGTGCTAGGATAGGGGAGACTGAAGCTTTCTTT
28years_AGAATAGCAGGCAGTA-1	MAIT	2	Small (1 < X <= 5)	canonical	28years	TRAV1-2	TRAJ33	TRAC	TRBV6-4	NA	TRBJ2-3	TRBC2	CAVLDSNYQLIW	CASSDSLAGGPDTQYF	clone_406	Mature	St3	TRAV1-2.TRAJ33.TRAC_TRBV6-4.NA.TRBJ2-3.TRBC2	TGTGCTGTCTTGGATAGCAACTATCAGTTAATCTGG_TGTGCCAGCAGTGACTCGTTAGCGGGAGGGCCCGATACGCAGTATTTT
28years_AGAATAGCATGTTCCC-1	MAIT	10	Medium (5 < X <= 20)	canonical	28years	TRAV1-2	TRAJ12	TRAC	TRBV6-1	NA	TRBJ2-1	TRBC2	CAVMDSSYKLIF	CASSELAGSYNEQFF	clone_407	Mature	St3	TRAV1-2.TRAJ12.TRAC_TRBV6-1.NA.TRBJ2-1.TRBC2	TGTGCTGTGATGGATAGCAGCTATAAATTGATCTTC_TGTGCCAGCAGTGAACTAGCGGGCTCCTACAATGAGCAGTTCTTC
28years_AGAATAGGTCCATGAT-1	MAIT	176	Hyperexpanded (100 < X <= 500)	canonical	28years	TRAV1-2	TRAJ20	TRAC	TRBV6-1	NA	TRBJ2-7	TRBC2	CAVRDQNYKLSF	CASEQGETAYEQYF	clone_46	Mature	St3	TRAV1-2.TRAJ20.TRAC_TRBV6-1.NA.TRBJ2-7.TRBC2	TGTGCTGTGAGAGATCAGAACTACAAGCTCAGCTTT_TGTGCCAGCGAACAGGGCGAAACGGCCTACGAGCAGTACTTC
28years_AGAATAGGTCGCATAT-1	MAIT	33	Large (20 < X <= 100)	canonical	28years	TRAV1-2	TRAJ33	TRAC	TRBV6-4	NA	TRBJ2-2	TRBC2	CAVRDSNYQLIW	CASSDSNTGELFF	clone_104	Mature	St3	TRAV1-2.TRAJ33.TRAC_TRBV6-4.NA.TRBJ2-2.TRBC2	TGTGCTGTGAGGGATAGCAACTATCAGTTAATCTGG_TGTGCCAGCAGTGACTCGAACACCGGGGAGCTGTTTTTT
28years_AGAATAGGTGACGCCT-1	polyclonal	1	Single (0 < X <= 1)	noncanonical	28years	TRAV19	TRAJ31	TRAC	TRBV5-1	NA	TRBJ1-1	TRBC1	CAPPWKARLMF	CASSWGVLNTEAFF	clone_408	Immature	St2	TRAV19.TRAJ31.TRAC_TRBV5-1.NA.TRBJ1-1.TRBC1	TGTGCTCCCCCCTGGAAAGCCAGACTCATGTTT_TGCGCCAGCAGCTGGGGTGTATTGAACACTGAAGCTTTCTTT
28years_AGAATAGTCGCATGGC-1	polyclonal	3	Small (1 < X <= 5)	noncanonical	28years	TRAV12-2	TRAJ33	TRAC	TRBV6-4	NA	TRBJ2-1	TRBC2	CAGRMDSNYQLIW	CASREALEANEQFF	clone_409	Mature	St3	TRAV12-2.TRAJ33.TRAC_TRBV6-4.NA.TRBJ2-1.TRBC2	TGTGCCGGACGCATGGATAGCAACTATCAGTTAATCTGG_TGTGCCAGTCGTGAGGCCCTAGAGGCCAATGAGCAGTTCTTC
28years_AGACGTTAGTCGATAA-1	MAIT	5	Small (1 < X <= 5)	canonical	28years	TRAV1-2	TRAJ33	TRAC	TRBV6-1	TRBD1	TRBJ2-7	TRBC2	CAVRDSNYQLIW	CASSEGTGGSYEQYF	clone_410	Mature	St3	TRAV1-2.TRAJ33.TRAC_TRBV6-1.TRBD1.TRBJ2-7.TRBC2	TGTGCTGTGAGAGATAGCAACTATCAGTTAATCTGG_TGTGCCAGCAGTGAAGGGACAGGGGGCTCCTACGAGCAGTACTTC
28years_AGACGTTGTGTAACGG-1	MAIT	2	Small (1 < X <= 5)	canonical	28years	TRAV1-2	TRAJ20	TRAC	TRBV6-4	NA	TRBJ2-1	TRBC2	CAVRDGDYKLSF	CASSSGNYNEQFF	clone_411	Mature	St3	TRAV1-2.TRAJ20.TRAC_TRBV6-4.NA.TRBJ2-1.TRBC2	TGTGCTGTGAGAGATGGGGACTACAAGCTCAGCTTT_TGTGCCAGCTCTAGCGGGAACTACAATGAGCAGTTCTTC
28years_AGACGTTTCAACACCA-1	MAIT	22	Large (20 < X <= 100)	Va.canonical	28years	TRAV1-2	TRAJ33	TRAC	TRBV4-2	NA	TRBJ2-6	TRBC2	CAVMDSNYQLIW	CASSQTDRAGANVLTF	clone_51	Mature	St3	TRAV1-2.TRAJ33.TRAC_TRBV4-2.NA.TRBJ2-6.TRBC2	TGTGCTGTGATGGATAGCAACTATCAGTTAATCTGG_TGTGCCAGCAGCCAAACGGACAGGGCTGGGGCCAACGTCCTGACTTTC
28years_AGACGTTTCCTCAACC-1	MAIT	1	Single (0 < X <= 1)	canonical	28years	TRAV1-2	TRAJ33	TRAC	TRBV6-4	TRBD2	TRBJ2-2	TRBC2	CAVEDSNYQLIW	CASSPGTSGMTGELFF	clone_412	Mature	St3	TRAV1-2.TRAJ33.TRAC_TRBV6-4.TRBD2.TRBJ2-2.TRBC2	TGTGCTGTGGAGGATAGCAACTATCAGTTAATCTGG_TGTGCCAGCAGTCCCGGGACTAGCGGGATGACCGGGGAGCTGTTTTTT
28years_AGACGTTTCGCCATAA-1	MAIT	2	Small (1 < X <= 5)	Va.canonical	28years	TRAV1-2	TRAJ33	TRAC	TRBV15	NA	TRBJ2-1	TRBC2	CAVMDSNYQLIW	CATSRDSGSYNEQFF	clone_413	Mature	St3	TRAV1-2.TRAJ33.TRAC_TRBV15.NA.TRBJ2-1.TRBC2	TGTGCTGTGATGGATAGCAACTATCAGTTAATCTGG_TGTGCCACCAGCAGAGATAGCGGCTCCTACAATGAGCAGTTCTTC
28years_AGACGTTTCGGCTACG-1	MAIT	176	Hyperexpanded (100 < X <= 500)	canonical	28years	TRAV1-2	TRAJ20	TRAC	TRBV6-1	NA	TRBJ2-7	TRBC2	CAVRDQNYKLSF	CASEQGETAYEQYF	clone_46	Mature	St3	TRAV1-2.TRAJ20.TRAC_TRBV6-1.NA.TRBJ2-7.TRBC2	TGTGCTGTGAGAGATCAGAACTACAAGCTCAGCTTT_TGTGCCAGCGAACAGGGCGAAACGGCCTACGAGCAGTACTTC
28years_AGAGCGACAGACGCCT-1	MAIT	22	Large (20 < X <= 100)	canonical	28years	TRAV1-2	TRAJ33	TRAC	TRBV6-4	TRBD1	TRBJ2-2	TRBC2	CAVKDSNYQLIW	CASSEGQGRTGELFF	clone_334	Mature	St3	TRAV1-2.TRAJ33.TRAC_TRBV6-4.TRBD1.TRBJ2-2.TRBC2	TGTGCTGTGAAGGATAGCAACTATCAGTTAATCTGG_TGTGCCAGCAGTGAGGGACAGGGACGTACCGGGGAGCTGTTTTTT
28years_AGAGCGACAGCTGTGC-1	MAIT	2	Small (1 < X <= 5)	canonical	28years	TRAV1-2	TRAJ33	TRAC	TRBV20-1	NA	TRBJ1-5	TRBC1	CAVSDSNYQLIW	CSAQPLGRENQPQHF	clone_414	Mature	St3	TRAV1-2.TRAJ33.TRAC_TRBV20-1.NA.TRBJ1-5.TRBC1	TGTGCTGTGAGCGATAGCAACTATCAGTTAATCTGG_TGCAGTGCCCAGCCTTTGGGGAGGGAAAATCAGCCCCAGCATTTT
28years_AGAGCGACATATGAGA-1	MAIT	68	Large (20 < X <= 100)	canonical	28years	TRAV1-2	TRAJ33	TRAC	TRBV6-4	NA	TRBJ1-5	TRBC1	CAVMDSNYQLIW	CASSEGANQPQHF	clone_35	Mature	St3	TRAV1-2.TRAJ33.TRAC_TRBV6-4.NA.TRBJ1-5.TRBC1	TGTGCTGTGATGGATAGCAACTATCAGTTAATCTGG_TGTGCCAGCAGTGAGGGGGCCAATCAGCCCCAGCATTTT
28years_AGAGCGAGTAGCGCAA-1	MAIT	5	Small (1 < X <= 5)	canonical	28years	TRAV1-2	TRAJ33	TRAC	TRBV6-4	NA	TRBJ1-1	TRBC1	CAVMDSNYQLIW	CASRPRENTEAFF	clone_415	Mature	St3	TRAV1-2.TRAJ33.TRAC_TRBV6-4.NA.TRBJ1-1.TRBC1	TGTGCTGTGATGGATAGCAACTATCAGTTAATCTGG_TGTGCCAGCAGACCCAGGGAGAACACTGAAGCTTTCTTT
28years_AGAGCGAGTTTGTTGG-1	MAIT	2	Small (1 < X <= 5)	canonical	28years	TRAV1-2	TRAJ33	TRAC	TRBV20-1	TRBD1	TRBJ2-7	TRBC2	CANMDSNYQLIW	CSARGDRDYEQYF	clone_416	Mature	St3	TRAV1-2.TRAJ33.TRAC_TRBV20-1.TRBD1.TRBJ2-7.TRBC2	TGTGCTAACATGGATAGCAACTATCAGTTAATCTGG_TGCAGTGCTAGAGGGGACAGGGACTACGAGCAGTACTTC
28years_AGAGCGATCAAGAAGT-1	MAIT	6	Medium (5 < X <= 20)	canonical	28years	TRAV1-2	TRAJ33	TRAC	TRBV6-2	NA	TRBJ2-7	TRBC2	CAVLDSNYQLIW	CASSYSDRYEQYF	clone_59	Mature	St3	TRAV1-2.TRAJ33.TRAC_TRBV6-2.NA.TRBJ2-7.TRBC2	TGTGCTGTGTTGGATAGCAACTATCAGTTAATCTGG_TGTGCCAGCAGTTACTCGGACAGGTACGAGCAGTACTTC
28years_AGAGCGATCCAATGGT-1	MAIT	22	Large (20 < X <= 100)	Va.canonical	28years	TRAV1-2	TRAJ33	TRAC	TRBV4-2	NA	TRBJ2-6	TRBC2	CAVMDSNYQLIW	CASSQTDRAGANVLTF	clone_51	Mature	St3	TRAV1-2.TRAJ33.TRAC_TRBV4-2.NA.TRBJ2-6.TRBC2	TGTGCTGTGATGGATAGCAACTATCAGTTAATCTGG_TGTGCCAGCAGCCAAACGGACAGGGCTGGGGCCAACGTCCTGACTTTC
28years_AGAGCGATCGCAAGCC-1	MAIT	176	Hyperexpanded (100 < X <= 500)	canonical	28years	TRAV1-2	TRAJ20	TRAC	TRBV6-1	NA	TRBJ2-7	TRBC2	CAVRDQNYKLSF	CASEQGETAYEQYF	clone_46	Mature	St3	TRAV1-2.TRAJ20.TRAC_TRBV6-1.NA.TRBJ2-7.TRBC2	TGTGCTGTGAGAGATCAGAACTACAAGCTCAGCTTT_TGTGCCAGCGAACAGGGCGAAACGGCCTACGAGCAGTACTTC
28years_AGAGCGATCGTACGGC-1	MAIT	42	Large (20 < X <= 100)	canonical	28years	TRAV1-2	TRAJ33	TRAC	TRBV6-4	NA	TRBJ2-1	TRBC2	CAVLDSNYQLIW	CASSEGASSYNEQFF	clone_267	Mature	St3	TRAV1-2.TRAJ33.TRAC_TRBV6-4.NA.TRBJ2-1.TRBC2	TGTGCTGTATTGGATAGCAACTATCAGTTAATCTGG_TGTGCCAGCAGTGAAGGCGCGAGCTCCTACAATGAGCAGTTCTTC
28years_AGAGCGATCTTAACCT-1	MAIT	176	Hyperexpanded (100 < X <= 500)	canonical	28years	TRAV1-2	TRAJ20	TRAC	TRBV6-1	NA	TRBJ2-7	TRBC2	CAVRDQNYKLSF	CASEQGETAYEQYF	clone_46	Mature	St3	TRAV1-2.TRAJ20.TRAC_TRBV6-1.NA.TRBJ2-7.TRBC2	TGTGCTGTGAGAGATCAGAACTACAAGCTCAGCTTT_TGTGCCAGCGAACAGGGCGAAACGGCCTACGAGCAGTACTTC
28years_AGAGCGATCTTACCGC-1	MAIT	3	Small (1 < X <= 5)	canonical	28years	TRAV1-2	TRAJ33	TRAC	TRBV6-4	NA	TRBJ2-1	TRBC2	CAVRDSNYQLIW	CASSDSASNEQFF	clone_417	Mature	St3	TRAV1-2.TRAJ33.TRAC_TRBV6-4.NA.TRBJ2-1.TRBC2	TGTGCTGTGAGAGATAGCAACTATCAGTTAATCTGG_TGTGCCAGCAGTGACTCGGCGAGCAATGAGCAGTTCTTC
28years_AGAGCTTAGCCGATTT-1	MAIT	1	Single (0 < X <= 1)	canonical	28years	TRAV1-2	TRAJ12	TRAC	TRBV6-4	NA	TRBJ2-1	TRBC2	CAVMDSSYKLIF	CASSETGTSGYNEQFF	clone_418	Mature	St3	TRAV1-2.TRAJ12.TRAC_TRBV6-4.NA.TRBJ2-1.TRBC2	TGTGCTGTGATGGATAGCAGCTATAAATTGATCTTC_TGTGCCAGCAGTGAGACCGGGACTAGCGGCTACAATGAGCAGTTCTTC
28years_AGAGCTTAGCTAAACA-1	MAIT	3	Small (1 < X <= 5)	canonical	28years	TRAV1-2	TRAJ33	TRAC	TRBV6-4	TRBD1	TRBJ2-1	TRBC2	CAVMDSNYQLIW	CASSDSTGGNEQFF	clone_419	Mature	St3	TRAV1-2.TRAJ33.TRAC_TRBV6-4.TRBD1.TRBJ2-1.TRBC2	TGTGCTGTGATGGATAGCAACTATCAGTTAATCTGG_TGTGCCAGCAGTGACTCGACAGGGGGCAATGAGCAGTTCTTC
28years_AGAGCTTAGTTAGCGG-1	MAIT	2	Small (1 < X <= 5)	canonical	28years	TRAV1-2	TRAJ33	TRAC	TRBV6-4	NA	TRBJ2-1	TRBC2	CAVRDDNYQLIW	CASSPGPANEQFF	clone_398	Mature	St3	TRAV1-2.TRAJ33.TRAC_TRBV6-4.NA.TRBJ2-1.TRBC2	TGTGCTGTGAGAGATGACAACTATCAGTTAATCTGG_TGTGCCAGCAGTCCAGGGCCCGCCAATGAGCAGTTCTTC
28years_AGAGCTTCAATCCAAC-1	MAIT	1	Single (0 < X <= 1)	canonical	28years	TRAV1-2	TRAJ33	TRAC	TRBV20-1	NA	TRBJ2-7	TRBC2	CAVLDSNYQLIW	CSARDLEAVSHSYEQYF	clone_420	Immature	St2	TRAV1-2.TRAJ33.TRAC_TRBV20-1.NA.TRBJ2-7.TRBC2	TGTGCTGTACTGGATAGCAACTATCAGTTAATCTGG_TGCAGTGCTAGAGATCTCGAGGCGGTCTCCCACTCCTACGAGCAGTACTTC
28years_AGAGCTTGTAGCGTGA-1	MAIT	1	Single (0 < X <= 1)	canonical	28years	TRAV1-2	TRAJ33	TRAC	TRBV6-4	NA	TRBJ2-1	TRBC2	CAVRDSNYQLIW	CASSPIAGDLSEQFF	clone_421	Mature	St3	TRAV1-2.TRAJ33.TRAC_TRBV6-4.NA.TRBJ2-1.TRBC2	TGTGCTGTGAGAGATAGCAACTATCAGTTAATCTGG_TGTGCCAGCAGTCCCATAGCGGGAGATTTGAGTGAGCAGTTCTTC
28years_AGAGCTTGTAGTAGTA-1	MAIT	1	Single (0 < X <= 1)	Va.canonical	28years	TRAV1-2	TRAJ33	TRAC	TRBV29-1	TRBD1	TRBJ2-7	TRBC2	CAVRDSNYQLIW	CSVDTQDRGSYEQYF	clone_422	Immature	St2	TRAV1-2.TRAJ33.TRAC_TRBV29-1.TRBD1.TRBJ2-7.TRBC2	TGTGCTGTGAGGGATAGCAACTATCAGTTAATCTGG_TGCAGCGTTGATACTCAGGACAGGGGTTCCTACGAGCAGTACTTC
28years_AGAGCTTGTATCACCA-1	MAIT	3	Small (1 < X <= 5)	canonical	28years	TRAV1-2	TRAJ33	TRAC	TRBV6-4	NA	TRBJ2-3	TRBC2	CAARDSNYQLIW	CASSMQGGGTDTQYF	clone_423	Mature	St3	TRAV1-2.TRAJ33.TRAC_TRBV6-4.NA.TRBJ2-3.TRBC2	TGTGCTGCCCGGGATAGCAACTATCAGTTAATCTGG_TGTGCCAGCAGTATGCAGGGAGGAGGCACAGATACGCAGTATTTT
28years_AGAGCTTGTATTACCG-1	MAIT	4	Small (1 < X <= 5)	canonical	28years	TRAV1-2	TRAJ33	TRAC	TRBV6-5	NA	TRBJ2-5	TRBC2	CAVLDSNYQLIW	CASSSQEPQETQYF	clone_424	Mature	St3	TRAV1-2.TRAJ33.TRAC_TRBV6-5.NA.TRBJ2-5.TRBC2	TGTGCTGTGTTGGATAGCAACTATCAGTTAATCTGG_TGTGCCAGCAGTTCCCAGGAGCCCCAAGAGACCCAGTACTTC
28years_AGAGCTTGTCATATGC-1	MAIT	2	Small (1 < X <= 5)	Va.canonical	28years	TRAV1-2	TRAJ33	TRAC	TRBV10-1	NA	TRBJ2-2	TRBC2	CAVMDSNYQLIW	CASSESETGELFF	clone_425	Mature	St3	TRAV1-2.TRAJ33.TRAC_TRBV10-1.NA.TRBJ2-2.TRBC2	TGTGCTGTCATGGATAGCAACTATCAGTTAATCTGG_TGCGCCAGCAGTGAGTCGGAAACCGGGGAGCTGTTTTTT
28years_AGAGCTTGTGCGAAAC-1	MAIT	42	Large (20 < X <= 100)	canonical	28years	TRAV1-2	TRAJ33	TRAC	TRBV6-4	NA	TRBJ2-1	TRBC2	CAVLDSNYQLIW	CASSEGASSYNEQFF	clone_267	Mature	St3	TRAV1-2.TRAJ33.TRAC_TRBV6-4.NA.TRBJ2-1.TRBC2	TGTGCTGTATTGGATAGCAACTATCAGTTAATCTGG_TGTGCCAGCAGTGAAGGCGCGAGCTCCTACAATGAGCAGTTCTTC
28years_AGAGCTTGTGCTAGCC-1	MAIT	2	Small (1 < X <= 5)	canonical	28years	TRAV1-2	TRAJ33	TRAC	TRBV6-4	NA	TRBJ1-2	TRBC1	CAVMDSNYQLIW	CASSDSGQGSYTF	clone_426	Mature	St3	TRAV1-2.TRAJ33.TRAC_TRBV6-4.NA.TRBJ1-2.TRBC1	TGTGCTGTGATGGATAGCAACTATCAGTTAATCTGG_TGTGCCAGCAGTGACTCGGGACAGGGGAGCTACACCTTC
28years_AGAGCTTGTTAAGGGC-1	MAIT	9	Medium (5 < X <= 20)	canonical	28years	TRAV1-2	TRAJ33	TRAC	TRBV6-4	NA	TRBJ2-2	TRBC2	CAVRDSNYQLIW	CASSGTSDTGELFF	clone_427	Mature	St3	TRAV1-2.TRAJ33.TRAC_TRBV6-4.NA.TRBJ2-2.TRBC2	TGTGCTGTGAGAGATAGCAACTATCAGTTAATCTGG_TGTGCCAGCAGTGGGACTAGCGACACCGGGGAGCTGTTTTTT
28years_AGAGCTTTCTCTAAGG-1	MAIT	1	Single (0 < X <= 1)	canonical	28years	TRAV1-2	TRAJ33	TRAC	TRBV6-5	NA	TRBJ1-6	TRBC1	CAVPDSNYQLIW	CASSYGSGTSPLHF	clone_428	Immature	St2	TRAV1-2.TRAJ33.TRAC_TRBV6-5.NA.TRBJ1-6.TRBC1	TGTGCTGTTCCGGATAGCAACTATCAGTTAATCTGG_TGTGCCAGCAGTTACGGATCAGGGACTTCACCCCTCCACTTT
28years_AGAGTGGAGAGACTAT-1	MAIT	18	Medium (5 < X <= 20)	canonical	28years	TRAV1-2	TRAJ33	TRAC	TRBV6-4	NA	TRBJ2-1	TRBC2	CAVRDSNYQLIW	CASSDSTSGSNEQFF	clone_200	Mature	St3	TRAV1-2.TRAJ33.TRAC_TRBV6-4.NA.TRBJ2-1.TRBC2	TGTGCTGTGAGAGATAGCAACTATCAGTTAATCTGG_TGTGCCAGCAGTGACTCGACTAGCGGGAGCAATGAGCAGTTCTTC
28years_AGAGTGGCATATGCTG-1	MAIT	68	Large (20 < X <= 100)	canonical	28years	TRAV1-2	TRAJ33	TRAC	TRBV6-4	NA	TRBJ1-5	TRBC1	CAVMDSNYQLIW	CASSEGANQPQHF	clone_35	Mature	St3	TRAV1-2.TRAJ33.TRAC_TRBV6-4.NA.TRBJ1-5.TRBC1	TGTGCTGTGATGGATAGCAACTATCAGTTAATCTGG_TGTGCCAGCAGTGAGGGGGCCAATCAGCCCCAGCATTTT
28years_AGAGTGGTCTATGTGG-1	MAIT	42	Large (20 < X <= 100)	Va.canonical	28years	TRAV1-2	TRAJ33	TRAC	TRBV30	NA	TRBJ2-3	TRBC2	CAVMDSNYQLIW	CAWSLLAGQGGDTQYF	clone_33	Mature	St3	TRAV1-2.TRAJ33.TRAC_TRBV30.NA.TRBJ2-3.TRBC2	TGTGCTGTGATGGATAGCAACTATCAGTTAATCTGG_TGTGCCTGGAGTTTACTAGCCGGACAAGGGGGAGATACGCAGTATTTT
28years_AGAGTGGTCTCAAGTG-1	MAIT	4	Small (1 < X <= 5)	canonical	28years	TRAV1-2	TRAJ33	TRAC	TRBV20-1	NA	TRBJ2-1	TRBC2	CAVTDSNYQLIW	CSASRLADYNEQFF	clone_429	Mature	St3	TRAV1-2.TRAJ33.TRAC_TRBV20-1.NA.TRBJ2-1.TRBC2	TGTGCTGTGACGGATAGCAACTATCAGTTAATCTGG_TGCAGTGCTAGTAGACTAGCGGACTACAATGAGCAGTTCTTC
28years_AGAGTGGTCTTCATGT-1	MAIT	1	Single (0 < X <= 1)	canonical	28years	TRAV1-2	TRAJ20	TRAC	TRBV6-1	NA	TRBJ2-7	TRBC2	CAVRSNDYKLSF	CASSEEAGGSYEQYF	clone_430	Immature	St2	TRAV1-2.TRAJ20.TRAC_TRBV6-1.NA.TRBJ2-7.TRBC2	TGTGCTGTCCGTTCTAACGACTACAAGCTCAGCTTT_TGTGCCAGCAGTGAAGAGGCGGGAGGTTCCTACGAGCAGTACTTC
28years_AGAGTGGTCTTTAGGG-1	MAIT	1	Single (0 < X <= 1)	canonical	28years	TRAV1-2	TRAJ33	TRAC	TRBV6-4	NA	TRBJ2-2	TRBC2	CAVKDSNYQLIW	CASSTKDSTGELFF	clone_431	Mature	St3	TRAV1-2.TRAJ33.TRAC_TRBV6-4.NA.TRBJ2-2.TRBC2	TGTGCTGTTAAGGATAGCAACTATCAGTTAATCTGG_TGTGCCAGCAGCACAAAAGACAGCACCGGGGAGCTGTTTTTT
28years_AGATCTGAGAATTCCC-1	polyclonal	2	Small (1 < X <= 5)	noncanonical	28years	TRAV1-1	TRAJ11	TRAC	TRBV20-1	NA	TRBJ2-1	TRBC2	CAVLGYSTLTF	CSARGSDREGYNEQFF	clone_432	Mature	St3	TRAV1-1.TRAJ11.TRAC_TRBV20-1.NA.TRBJ2-1.TRBC2	TGCGCTGTGCTGGGATACAGCACCCTCACCTTT_TGCAGTGCTAGAGGGAGTGACAGGGAGGGCTACAATGAGCAGTTCTTC
28years_AGATCTGAGAGGGCTT-1	MAIT	68	Large (20 < X <= 100)	canonical	28years	TRAV1-2	TRAJ33	TRAC	TRBV6-4	NA	TRBJ1-5	TRBC1	CAVMDSNYQLIW	CASSEGANQPQHF	clone_35	Mature	St3	TRAV1-2.TRAJ33.TRAC_TRBV6-4.NA.TRBJ1-5.TRBC1	TGTGCTGTGATGGATAGCAACTATCAGTTAATCTGG_TGTGCCAGCAGTGAGGGGGCCAATCAGCCCCAGCATTTT
28years_AGATCTGAGGTGGGTT-1	MAIT	4	Small (1 < X <= 5)	canonical	28years	TRAV1-2	TRAJ33	TRAC	TRBV6-2	NA	TRBJ2-1	TRBC2	CAVLDSNYQLIW	CASTEGGGGYNEQFF	clone_433	Mature	St3	TRAV1-2.TRAJ33.TRAC_TRBV6-2.NA.TRBJ2-1.TRBC2	TGTGCTGTTCTCGATAGCAACTATCAGTTAATCTGG_TGTGCCAGCACCGAAGGTGGCGGGGGCTACAATGAGCAGTTCTTC
28years_AGATCTGAGTGCCATT-1	MAIT	2	Small (1 < X <= 5)	canonical	28years	TRAV1-2	TRAJ33	TRAC	TRBV6-4	NA	TRBJ1-6	TRBC1	CAVMDSNYQLIW	CASSDSQGNSPLHF	clone_50	Mature	St3	TRAV1-2.TRAJ33.TRAC_TRBV6-4.NA.TRBJ1-6.TRBC1	TGTGCTGTCATGGATAGCAACTATCAGTTAATCTGG_TGTGCCAGCAGTGACTCCCAGGGGAATTCACCCCTCCACTTT
28years_AGATCTGAGTTAGGTA-1	polyclonal	5	Small (1 < X <= 5)	noncanonical	28years	TRAV1-1	TRAJ33	TRAC	TRBV6-4	NA	TRBJ2-3	TRBC2	CAVSNYQLIW	CASSERETDTQYF	clone_434	Mature	St3	TRAV1-1.TRAJ33.TRAC_TRBV6-4.NA.TRBJ2-3.TRBC2	TGCGCTGTGAGCAACTATCAGTTAATCTGG_TGTGCCAGCAGTGAGCGGGAGACAGATACGCAGTATTTT
28years_AGATCTGCACCATGTA-1	MAIT	8	Medium (5 < X <= 20)	canonical	28years	TRAV1-2	TRAJ33	TRAC	TRBV6-1	TRBD1	TRBJ2-3	TRBC2	CAVMDSNYQLIW	CASSEGGQGADTQYF	clone_221	Mature	St3	TRAV1-2.TRAJ33.TRAC_TRBV6-1.TRBD1.TRBJ2-3.TRBC2	TGTGCTGTGATGGATAGCAACTATCAGTTAATCTGG_TGTGCCAGCAGTGAAGGGGGACAGGGGGCAGATACGCAGTATTTT
28years_AGATCTGCATCTGGTA-1	polyclonal	1	Single (0 < X <= 1)	noncanonical	28years	TRAV9-2	TRAJ16	TRAC	TRBV6-5	TRBD1	TRBJ2-6	TRBC2	CALTRFSDGQKLLF	CASSYSGVTGANVLTF	clone_435	Mature	St3	TRAV9-2.TRAJ16.TRAC_TRBV6-5.TRBD1.TRBJ2-6.TRBC2	TGTGCTCTTACTCGGTTTTCAGATGGCCAGAAGCTGCTCTTT_TGTGCCAGCAGTTACTCGGGAGTGACTGGGGCCAACGTCCTGACTTTC
28years_AGATCTGCATTAACCG-1	MAIT	56	Large (20 < X <= 100)	Va.canonical	28years	TRAV1-2	TRAJ33	TRAC	TRBV19	NA	TRBJ2-3	TRBC2	CAVMDSNYQLIW	CASSILAGGPTDTQYF	clone_14	Mature	St3	TRAV1-2.TRAJ33.TRAC_TRBV19.NA.TRBJ2-3.TRBC2	TGTGCTGTGATGGATAGCAACTATCAGTTAATCTGG_TGTGCCAGTAGTATATTAGCGGGAGGCCCCACAGATACGCAGTATTTT
28years_AGATCTGCATTAGGCT-1	MAIT	52	Large (20 < X <= 100)	canonical	28years	TRAV1-2	TRAJ33	TRAC	TRBV6-4	NA	TRBJ2-3	TRBC2	CAVMDSNYQLIW	CASSSGSTDTQYF	clone_19	Mature	St3	TRAV1-2.TRAJ33.TRAC_TRBV6-4.NA.TRBJ2-3.TRBC2	TGTGCTGTGATGGATAGCAACTATCAGTTAATCTGG_TGTGCCAGCAGTAGCGGGAGCACAGATACGCAGTATTTT
28years_AGATCTGGTCAGGACA-1	MAIT	5	Small (1 < X <= 5)	canonical	28years	TRAV1-2	TRAJ12	TRAC	TRBV6-4	NA	TRBJ2-3	TRBC2	CAVMDSSYKLIF	CASSDTSGSTDTQYF	clone_436	Mature	St3	TRAV1-2.TRAJ12.TRAC_TRBV6-4.NA.TRBJ2-3.TRBC2	TGTGCTGTGATGGATAGCAGCTATAAATTGATCTTC_TGTGCCAGCAGTGACACTAGCGGGAGCACAGATACGCAGTATTTT
28years_AGATCTGGTGATAAGT-1	MAIT	2	Small (1 < X <= 5)	Va.canonical	28years	TRAV1-2	TRAJ33	TRAC	TRBV15	NA	TRBJ2-1	TRBC2	CAVKDSNYQLIW	CATSVKSGGGHDEQFF	clone_437	Mature	St3	TRAV1-2.TRAJ33.TRAC_TRBV15.NA.TRBJ2-1.TRBC2	TGTGCTGTGAAGGACAGCAACTATCAGTTAATCTGG_TGTGCCACCAGCGTAAAATCGGGAGGAGGGCATGATGAGCAGTTCTTC
28years_AGATCTGGTTCAGCGC-1	polyclonal	1	Single (0 < X <= 1)	noncanonical	28years	TRAV6	TRAJ27	TRAC	TRBV6-4	TRBD2	TRBJ2-3	TRBC2	CALDITNAGKSTF	CASSDGLAGDTDTQYF	clone_438	Mature	St3	TRAV6.TRAJ27.TRAC_TRBV6-4.TRBD2.TRBJ2-3.TRBC2	TGTGCTCTAGACATCACCAATGCAGGCAAATCAACCTTT_TGTGCCAGCAGTGACGGACTAGCGGGAGACACAGATACGCAGTATTTT
28years_AGATCTGGTTCGCGAC-1	MAIT	3	Small (1 < X <= 5)	canonical	28years	TRAV1-2	TRAJ12	TRAC	TRBV6-4	TRBD1	TRBJ2-2	TRBC2	CAVRDSSYKLIF	CASSDGEPGELFF	clone_24	Mature	St3	TRAV1-2.TRAJ12.TRAC_TRBV6-4.TRBD1.TRBJ2-2.TRBC2	TGTGCTGTGAGAGATAGCAGCTATAAATTGATCTTC_TGTGCCAGCAGTGACGGGGAGCCCGGGGAGCTGTTTTTT
28years_AGATCTGTCGGCGCTA-1	MAIT	6	Medium (5 < X <= 20)	canonical	28years	TRAV1-2	TRAJ33	TRAC	TRBV6-1	NA	TRBJ1-1	TRBC1	CAVRDSNYQLIW	CASSDLQGGAEAFF	clone_439	Mature	St3	TRAV1-2.TRAJ33.TRAC_TRBV6-1.NA.TRBJ1-1.TRBC1	TGTGCTGTGAGAGATAGCAACTATCAGTTAATCTGG_TGTGCCAGCAGTGACCTACAGGGAGGGGCTGAAGCTTTCTTT
28years_AGATTGCCAAGACGTG-1	MAIT	30	Large (20 < X <= 100)	Va.canonical	28years	TRAV1-2	TRAJ33	TRAC	TRBV30	NA	TRBJ2-2	TRBC2	CVLMDSNYQLIW	CAWKGFEDTGELFF	clone_13	Mature	St3	TRAV1-2.TRAJ33.TRAC_TRBV30.NA.TRBJ2-2.TRBC2	TGTGTCCTCATGGATAGCAACTATCAGTTAATCTGG_TGTGCCTGGAAGGGTTTTGAGGATACCGGGGAGCTGTTTTTT
28years_AGATTGCGTGTGACCC-1	MAIT	1	Single (0 < X <= 1)	canonical	28years	TRAV1-2	TRAJ33	TRAC	TRBV6-2	NA	TRBJ2-3	TRBC2	CAVIDSNYQLIW	CASSYSTSTDTQYF	clone_440	Mature	St3	TRAV1-2.TRAJ33.TRAC_TRBV6-2.NA.TRBJ2-3.TRBC2	TGTGCTGTAATAGATAGCAACTATCAGTTAATCTGG_TGTGCCAGCAGTTACTCGACTAGCACAGATACGCAGTATTTT
28years_AGATTGCTCCCGACTT-1	MAIT	2	Small (1 < X <= 5)	canonical	28years	TRAV1-2	TRAJ33	TRAC	TRBV6-1	TRBD2	TRBJ2-7	TRBC2	CAVRDSNYQLIW	CASSETSGSSYEQYF	clone_441	Mature	St3	TRAV1-2.TRAJ33.TRAC_TRBV6-1.TRBD2.TRBJ2-7.TRBC2	TGTGCTGTGAGAGATAGCAACTATCAGTTAATCTGG_TGTGCCAGCAGTGAGACTAGCGGGAGCTCCTACGAGCAGTACTTC
28years_AGATTGCTCGCCTGAG-1	MAIT	1	Single (0 < X <= 1)	canonical	28years	TRAV1-2	TRAJ33	TRAC	TRBV6-4	NA	TRBJ2-3	TRBC2	CAVLDSNYQLIW	CASSEVQGTDTQYF	clone_442	Mature	St3	TRAV1-2.TRAJ33.TRAC_TRBV6-4.NA.TRBJ2-3.TRBC2	TGTGCTGTTTTGGATAGCAACTATCAGTTAATCTGG_TGTGCCAGCAGTGAAGTACAGGGCACAGATACGCAGTATTTT
28years_AGATTGCTCTTTACGT-1	MAIT	4	Small (1 < X <= 5)	Va.canonical	28years	TRAV1-2	TRAJ33	TRAC	TRBV28	NA	TRBJ2-2	TRBC2	CAVLDSNYQLIW	CASSFQGAHTGELFF	clone_443	Mature	St3	TRAV1-2.TRAJ33.TRAC_TRBV28.NA.TRBJ2-2.TRBC2	TGTGCTGTGTTGGATAGCAACTATCAGTTAATCTGG_TGTGCCAGCAGTTTCCAGGGGGCGCACACCGGGGAGCTGTTTTTT
28years_AGCAGCCAGATACACA-1	MAIT	4	Small (1 < X <= 5)	canonical	28years	TRAV1-2	TRAJ33	TRAC	TRBV20-1	TRBD1	TRBJ1-5	TRBC1	CAVMDSNYQLIW	CSARVGDREYQPQHF	clone_444	Mature	St3	TRAV1-2.TRAJ33.TRAC_TRBV20-1.TRBD1.TRBJ1-5.TRBC1	TGTGCTGTGATGGATAGCAACTATCAGTTAATCTGG_TGCAGTGCTAGAGTCGGGGACAGGGAATATCAGCCCCAGCATTTT
28years_AGCAGCCAGGACGAAA-1	MAIT	3	Small (1 < X <= 5)	canonical	28years	TRAV1-2	TRAJ12	TRAC	TRBV6-4	TRBD1	TRBJ2-2	TRBC2	CAVRDSSYKLIF	CASSDGEPGELFF	clone_24	Mature	St3	TRAV1-2.TRAJ12.TRAC_TRBV6-4.TRBD1.TRBJ2-2.TRBC2	TGTGCTGTGAGAGATAGCAGCTATAAATTGATCTTC_TGTGCCAGCAGTGACGGGGAGCCCGGGGAGCTGTTTTTT
28years_AGCAGCCAGGGATGGG-1	MAIT	1	Single (0 < X <= 1)	canonical	28years	TRAV1-2	TRAJ20	TRAC	TRBV6-4	NA	TRBJ2-3	TRBC2	CAVRDGDYKLSF	CASSAGTSTDTQYF	clone_445	Mature	St3	TRAV1-2.TRAJ20.TRAC_TRBV6-4.NA.TRBJ2-3.TRBC2	TGTGCTGTGAGAGACGGGGACTACAAGCTCAGCTTT_TGTGCCAGCAGTGCCGGGACTTCCACAGATACGCAGTATTTT
28years_AGCAGCCAGTCCGGTC-1	polyclonal	1	Single (0 < X <= 1)	noncanonical	28years	TRAV26-1	TRAJ16	TRAC	TRBV20-1	NA	TRBJ1-1	TRBC1	CIVPFSDGQKLLF	CSTNRGNTEAFF	clone_446	Mature	St3	TRAV26-1.TRAJ16.TRAC_TRBV20-1.NA.TRBJ1-1.TRBC1	TGCATCGTCCCGTTTTCAGATGGCCAGAAGCTGCTCTTT_TGCAGTACGAATAGGGGGAACACTGAAGCTTTCTTT
28years_AGCAGCCCAAACCCAT-1	polyclonal	52	Large (20 < X <= 100)	noncanonical	28years	TRAV12-1	TRAJ29	TRAC	TRBV6-4	NA	TRBJ2-3	TRBC2	CADSGNTPLVF	CASSSGSTDTQYF	clone_75	Mature	St3	TRAV12-1.TRAJ29.TRAC_TRBV6-4.NA.TRBJ2-3.TRBC2	TGTGCGGATTCAGGAAACACACCTCTTGTCTTT_TGTGCCAGCAGTAGCGGGAGCACAGATACGCAGTATTTT
28years_AGCAGCCCAAGTCTAC-1	MAIT	4	Small (1 < X <= 5)	Va.canonical	28years	TRAV1-2	TRAJ33	TRAC	TRBV4-2	NA	TRBJ2-2	TRBC2	CAVMDSNYQLIW	CASSQVETPTGELFF	clone_352	Mature	St3	TRAV1-2.TRAJ33.TRAC_TRBV4-2.NA.TRBJ2-2.TRBC2	TGTGCTGTGATGGATAGCAACTATCAGTTAATCTGG_TGTGCCAGCAGCCAAGTAGAGACCCCCACCGGGGAGCTGTTTTTT
28years_AGCAGCCCACGTCTCT-1	polyclonal	1	Single (0 < X <= 1)	noncanonical	28years	TRAV13-2	TRAJ20	TRAC	TRBV15	NA	TRBJ1-1	TRBC1	CAENRADYKLSF	CATSRGRVGTEAFF	clone_447	Immature	St2	TRAV13-2.TRAJ20.TRAC_TRBV15.NA.TRBJ1-1.TRBC1	TGTGCAGAGAATAGGGCCGACTACAAGCTCAGCTTT_TGTGCCACCAGCAGAGGCAGGGTAGGCACTGAAGCTTTCTTT
28years_AGCAGCCCATCCCACT-1	polyclonal	1	Single (0 < X <= 1)	noncanonical	28years	TRAV14/DV4	TRAJ28	TRAC	TRBV20-1	NA	TRBJ1-1	TRBC1	CAMREHSGAGSYQLTF	CSARIWLNTEAFF	clone_448	Immature	St1	TRAV14/DV4.TRAJ28.TRAC_TRBV20-1.NA.TRBJ1-1.TRBC1	TGTGCAATGAGAGAACACTCTGGGGCTGGGAGTTACCAACTCACTTTC_TGCAGTGCTAGAATCTGGTTAAACACTGAAGCTTTCTTT
28years_AGCAGCCGTCCCGACA-1	MAIT	2	Small (1 < X <= 5)	canonical	28years	TRAV1-2	TRAJ33	TRAC	TRBV6-1	TRBD1	TRBJ1-5	TRBC1	CAVSDSNYQLIW	CASSEAGTGGQPQHF	clone_449	Mature	St3	TRAV1-2.TRAJ33.TRAC_TRBV6-1.TRBD1.TRBJ1-5.TRBC1	TGTGCTGTGTCGGATAGCAACTATCAGTTAATCTGG_TGTGCCAGCAGTGAAGCTGGGACAGGGGGTCAGCCCCAGCATTTT
28years_AGCAGCCGTCTAAACC-1	MAIT	18	Medium (5 < X <= 20)	canonical	28years	TRAV1-2	TRAJ33	TRAC	TRBV6-4	NA	TRBJ2-1	TRBC2	CAVRDSNYQLIW	CASSDSTSGSNEQFF	clone_200	Mature	St3	TRAV1-2.TRAJ33.TRAC_TRBV6-4.NA.TRBJ2-1.TRBC2	TGTGCTGTGAGAGATAGCAACTATCAGTTAATCTGG_TGTGCCAGCAGTGACTCGACTAGCGGGAGCAATGAGCAGTTCTTC
28years_AGCAGCCGTGGCTCCA-1	MAIT	11	Medium (5 < X <= 20)	canonical	28years	TRAV1-2	TRAJ33	TRAC	TRBV6-4	TRBD1	TRBJ2-1	TRBC2	CAVRDSNYQLIW	CASSAGTGANEQFF	clone_329	Mature	St3	TRAV1-2.TRAJ33.TRAC_TRBV6-4.TRBD1.TRBJ2-1.TRBC2	TGTGCTGTGAGAGATAGCAACTATCAGTTAATCTGG_TGTGCCAGCAGTGCCGGGACAGGGGCCAATGAGCAGTTCTTC
28years_AGCAGCCTCCAAGTAC-1	polyclonal	1	Single (0 < X <= 1)	noncanonical	28years	TRAV3	TRAJ15	TRAC	TRBV6-5	NA	TRBJ2-1	TRBC2	CAVRVINQAGTALIF	CASSYEGSGSGEQFF	clone_450	Mature	St3	TRAV3.TRAJ15.TRAC_TRBV6-5.NA.TRBJ2-1.TRBC2	TGTGCTGTGAGAGTCATAAACCAGGCAGGAACTGCTCTGATCTTT_TGTGCCAGCAGTTACGAGGGGAGCGGGAGCGGTGAGCAGTTCTTC
28years_AGCAGCCTCTCTTGAT-1	MAIT	1	Single (0 < X <= 1)	Va.canonical	28years	TRAV1-2	TRAJ33	TRAC	TRBV11-3	NA	TRBJ2-3	TRBC2	CAAVDSNYQLIW	CASSWGRQHTDTQYF	clone_451	Immature	St2	TRAV1-2.TRAJ33.TRAC_TRBV11-3.NA.TRBJ2-3.TRBC2	TGTGCTGCCGTGGATAGCAACTATCAGTTAATCTGG_TGTGCCAGCAGCTGGGGAAGACAGCACACAGATACGCAGTATTTT
28years_AGCATACAGAGACTTA-1	MAIT	5	Small (1 < X <= 5)	canonical	28years	TRAV1-2	TRAJ33	TRAC	TRBV6-4	NA	TRBJ2-3	TRBC2	CAVKDSNYQLIW	CASSEGTSGTDTQYF	clone_452	Mature	St3	TRAV1-2.TRAJ33.TRAC_TRBV6-4.NA.TRBJ2-3.TRBC2	TGTGCTGTGAAGGATAGCAACTATCAGTTAATCTGG_TGTGCCAGCAGTGAGGGGACTAGCGGCACAGATACGCAGTATTTT
28years_AGCATACAGAGGTTGC-1	MAIT	11	Medium (5 < X <= 20)	Va.canonical	28years	TRAV1-2	TRAJ10	TRAC	TRBV6-2	NA	TRBJ2-1	TRBC2	CAVILTGGGNKLTF	CASSPGLAGDYNEQFF	clone_453	Mature	St3	TRAV1-2.TRAJ10.TRAC_TRBV6-2.NA.TRBJ2-1.TRBC2	TGTGCTGTGATACTCACGGGAGGAGGAAACAAACTCACCTTT_TGTGCCAGCAGTCCTGGACTAGCGGGGGACTACAATGAGCAGTTCTTC
28years_AGCATACAGTCCGTAT-1	MAIT	4	Small (1 < X <= 5)	canonical	28years	TRAV1-2	TRAJ33	TRAC	TRBV20-1	NA	TRBJ2-5	TRBC2	CAGMDSNYQLIW	CSARGLGYQETQYF	clone_454	Mature	St3	TRAV1-2.TRAJ33.TRAC_TRBV20-1.NA.TRBJ2-5.TRBC2	TGTGCTGGCATGGATAGCAACTATCAGTTAATCTGG_TGCAGTGCTAGAGGCCTAGGGTACCAAGAGACCCAGTACTTC
28years_AGCATACCAGCTCCGA-1	MAIT	176	Hyperexpanded (100 < X <= 500)	canonical	28years	TRAV1-2	TRAJ20	TRAC	TRBV6-1	NA	TRBJ2-7	TRBC2	CAVRDQNYKLSF	CASEQGETAYEQYF	clone_46	Mature	St3	TRAV1-2.TRAJ20.TRAC_TRBV6-1.NA.TRBJ2-7.TRBC2	TGTGCTGTGAGAGATCAGAACTACAAGCTCAGCTTT_TGTGCCAGCGAACAGGGCGAAACGGCCTACGAGCAGTACTTC
28years_AGCATACGTACGACCC-1	MAIT	21	Large (20 < X <= 100)	Va.canonical	28years	TRAV1-2	TRAJ33	TRAC	TRBV12-5	NA	TRBJ1-6	TRBC1	CAVMDSNYQLIW	CASGLNSPLHF	clone_455	Mature	St3	TRAV1-2.TRAJ33.TRAC_TRBV12-5.NA.TRBJ1-6.TRBC1	TGTGCTGTGATGGATAGCAACTATCAGTTAATCTGG_TGTGCTAGTGGTTTAAATTCACCCCTCCACTTT
28years_AGCATACGTAGGACAC-1	MAIT	9	Medium (5 < X <= 20)	canonical	28years	TRAV1-2	TRAJ33	TRAC	TRBV6-1	NA	TRBJ2-6	TRBC2	CAVMDSNYQLIW	CASSDSSGANVLTF	clone_134	Mature	St3	TRAV1-2.TRAJ33.TRAC_TRBV6-1.NA.TRBJ2-6.TRBC2	TGTGCTGTGATGGATAGCAACTATCAGTTAATCTGG_TGTGCCAGCAGTGATAGCTCTGGGGCCAACGTCCTGACTTTC
28years_AGCATACGTCGAACAG-1	MAIT	8	Medium (5 < X <= 20)	Va.canonical	28years	TRAV1-2	TRAJ33	TRAC	TRBV19	NA	TRBJ2-2	TRBC2	CAVVDSNYQLIW	CASSMGDTPNTGELFF	clone_260	Mature	St3	TRAV1-2.TRAJ33.TRAC_TRBV19.NA.TRBJ2-2.TRBC2	TGTGCTGTGGTGGATAGCAACTATCAGTTAATCTGG_TGTGCCAGTAGTATGGGGGATACCCCGAACACCGGGGAGCTGTTTTTT
28years_AGCATACGTGAGCGAT-1	MAIT	33	Large (20 < X <= 100)	canonical	28years	TRAV1-2	TRAJ33	TRAC	TRBV6-4	NA	TRBJ2-2	TRBC2	CAVRDSNYQLIW	CASSDSNTGELFF	clone_104	Mature	St3	TRAV1-2.TRAJ33.TRAC_TRBV6-4.NA.TRBJ2-2.TRBC2	TGTGCTGTGAGGGATAGCAACTATCAGTTAATCTGG_TGTGCCAGCAGTGACTCGAACACCGGGGAGCTGTTTTTT
28years_AGCATACGTGCTCTTC-1	MAIT	12	Medium (5 < X <= 20)	canonical	28years	TRAV1-2	TRAJ12	TRAC	TRBV6-4	TRBD2	TRBJ2-3	TRBC2	CAVMDSSYKLIF	CASSGTSGSTDTQYF	clone_82	Mature	St3	TRAV1-2.TRAJ12.TRAC_TRBV6-4.TRBD2.TRBJ2-3.TRBC2	TGTGCTGTGATGGATAGCAGCTATAAATTGATCTTC_TGTGCCAGCAGTGGGACTAGCGGGAGCACAGATACGCAGTATTTT
28years_AGCATACTCCGTCAAA-1	MAIT	3	Small (1 < X <= 5)	canonical	28years	TRAV1-2	TRAJ33	TRAC	TRBV6-4	NA	TRBJ2-2	TRBC2	CAVRDSNYQLIW	CASSPTSGSTGELFF	clone_236	Mature	St3	TRAV1-2.TRAJ33.TRAC_TRBV6-4.NA.TRBJ2-2.TRBC2	TGTGCTGTGAGAGATAGCAACTATCAGTTAATCTGG_TGTGCCAGCAGCCCGACTAGCGGGAGCACCGGGGAGCTGTTTTTT
28years_AGCATACTCGCAAACT-1	MAIT	23	Large (20 < X <= 100)	canonical	28years	TRAV1-2	TRAJ33	TRAC	TRBV6-4	NA	TRBJ2-3	TRBC2	CAVRDSNYQLIW	CASSGGRDTDTQYF	clone_273	Mature	St3	TRAV1-2.TRAJ33.TRAC_TRBV6-4.NA.TRBJ2-3.TRBC2	TGTGCTGTGAGAGATAGCAACTATCAGTTAATCTGG_TGTGCCAGCAGTGGCGGGAGGGACACAGATACGCAGTATTTT
28years_AGCATACTCGCGTTTC-1	MAIT	3	Small (1 < X <= 5)	Va.canonical	28years	TRAV1-2	TRAJ33	TRAC	TRBV30	NA	TRBJ2-2	TRBC2	CAPMDSNYQLIW	CAWRVETWETGELFF	clone_456	Mature	St3	TRAV1-2.TRAJ33.TRAC_TRBV30.NA.TRBJ2-2.TRBC2	TGTGCTCCCATGGATAGCAACTATCAGTTAATCTGG_TGTGCCTGGAGGGTAGAGACGTGGGAGACCGGGGAGCTGTTTTTT
28years_AGCATACTCGTAGATC-1	MAIT	1	Single (0 < X <= 1)	canonical	28years	TRAV1-2	TRAJ20	TRAC	TRBV6-4	NA	TRBJ2-6	TRBC2	CAVRDADYKLSF	CASSDDSSGANVLTF	clone_457	Mature	St3	TRAV1-2.TRAJ20.TRAC_TRBV6-4.NA.TRBJ2-6.TRBC2	TGTGCTGTGAGAGATGCCGACTACAAGCTCAGCTTT_TGTGCCAGCAGTGACGACAGCTCTGGGGCCAACGTCCTGACTTTC
28years_AGCATACTCTGTGCAA-1	polyclonal	2	Small (1 < X <= 5)	noncanonical	28years	TRAV9-2	TRAJ31	TRAC	TRBV6-4	NA	TRBJ2-3	TRBC2	CALRNNNARLMF	CASSDSSGTDTQYF	clone_458	Mature	St3	TRAV9-2.TRAJ31.TRAC_TRBV6-4.NA.TRBJ2-3.TRBC2	TGTGCTCTGAGGAATAACAATGCCAGACTCATGTTT_TGTGCCAGCAGTGACTCTAGCGGGACAGATACGCAGTATTTT
28years_AGCCTAAAGACTACAA-1	MAIT	5	Small (1 < X <= 5)	canonical	28years	TRAV1-2	TRAJ33	TRAC	TRBV20-1	NA	TRBJ2-3	TRBC2	CAVRDRDYQLIW	CSAGSIAGVGSDTQYF	clone_459	Mature	St3	TRAV1-2.TRAJ33.TRAC_TRBV20-1.NA.TRBJ2-3.TRBC2	TGTGCTGTGAGAGATCGGGACTATCAGTTAATCTGG_TGCAGTGCTGGAAGTATAGCGGGAGTCGGCTCAGATACGCAGTATTTT
28years_AGCCTAAAGAGGGCTT-1	MAIT	7	Medium (5 < X <= 20)	Va.canonical	28years	TRAV1-2	TRAJ33	TRAC	TRBV24-1	NA	TRBJ2-1	TRBC2	CAVMDSNYQLIW	CATSALAGDHNEQFF	clone_279	Mature	St3	TRAV1-2.TRAJ33.TRAC_TRBV24-1.NA.TRBJ2-1.TRBC2	TGTGCTGTGATGGATAGCAACTATCAGTTAATCTGG_TGTGCCACCAGTGCCTTAGCGGGAGATCACAATGAGCAGTTCTTC
28years_AGCCTAAAGTAGCGGT-1	polyclonal	1	Single (0 < X <= 1)	noncanonical	28years	TRAV6	TRAJ3	TRAC	TRBV28	NA	TRBJ2-7	TRBC2	CALDMNSSASKIIF	CASSQSETSSYEQYF	clone_460	Mature	St3	TRAV6.TRAJ3.TRAC_TRBV28.NA.TRBJ2-7.TRBC2	TGTGCTCTAGATATGAACAGCAGTGCTTCCAAGATAATCTTT_TGTGCCAGCAGTCAATCCGAGACTAGCTCCTACGAGCAGTACTTC
28years_AGCCTAAAGTTTCCTT-1	MAIT	1	Single (0 < X <= 1)	Va.canonical	28years	TRAV1-2	TRAJ33	TRAC	TRBV15	NA	TRBJ2-3	TRBC2	CAVRDSNYQLIW	CATSREPSGTDTQYF	clone_461	Mature	St3	TRAV1-2.TRAJ33.TRAC_TRBV15.NA.TRBJ2-3.TRBC2	TGTGCTGTGAGAGATAGCAACTATCAGTTAATCTGG_TGTGCCACCAGCAGAGAGCCTAGCGGCACAGATACGCAGTATTTT
28years_AGCCTAACAAAGGAAG-1	MAIT	4	Small (1 < X <= 5)	canonical	28years	TRAV1-2	TRAJ33	TRAC	TRBV6-2	NA	TRBJ2-3	TRBC2	CVIMDSNYQLIW	CATKVGGSDTDTQYF	clone_462	Mature	St3	TRAV1-2.TRAJ33.TRAC_TRBV6-2.NA.TRBJ2-3.TRBC2	TGTGTCATCATGGATAGCAACTATCAGTTAATCTGG_TGTGCCACCAAGGTTGGGGGATCGGACACAGATACGCAGTATTTT
28years_AGCCTAACAAGCTGAG-1	MAIT	2	Small (1 < X <= 5)	canonical	28years	TRAV1-2	TRAJ33	TRAC	TRBV20-1	NA	TRBJ1-1	TRBC1	CAVKDSNYQLIW	CSANRGQNTEAFF	clone_463	Mature	St3	TRAV1-2.TRAJ33.TRAC_TRBV20-1.NA.TRBJ1-1.TRBC1	TGTGCTGTAAAGGATAGCAACTATCAGTTAATCTGG_TGCAGTGCCAACAGGGGACAGAACACTGAAGCTTTCTTT
28years_AGCCTAACATATACCG-1	MAIT	9	Medium (5 < X <= 20)	canonical	28years	TRAV1-2	TRAJ33	TRAC	TRBV6-4	NA	TRBJ1-1	TRBC1	CAVRDSNYQLIW	CASSAGANTEAFF	clone_394	Mature	St3	TRAV1-2.TRAJ33.TRAC_TRBV6-4.NA.TRBJ1-1.TRBC1	TGTGCTGTGAGGGATAGCAACTATCAGTTAATCTGG_TGTGCCAGCAGTGCAGGGGCGAACACTGAAGCTTTCTTT
28years_AGCCTAAGTCAAAGAT-1	MAIT	42	Large (20 < X <= 100)	Va.canonical	28years	TRAV1-2	TRAJ33	TRAC	TRBV30	NA	TRBJ2-3	TRBC2	CAVMDSNYQLIW	CAWSLLAGQGGDTQYF	clone_33	Mature	St3	TRAV1-2.TRAJ33.TRAC_TRBV30.NA.TRBJ2-3.TRBC2	TGTGCTGTGATGGATAGCAACTATCAGTTAATCTGG_TGTGCCTGGAGTTTACTAGCCGGACAAGGGGGAGATACGCAGTATTTT
28years_AGCCTAAGTGGACGAT-1	MAIT	1	Single (0 < X <= 1)	canonical	28years	TRAV1-2	TRAJ33	TRAC	TRBV6-1	NA	TRBJ2-1	TRBC2	CAVMDSNYQLIW	CASSENRGGNEQFF	clone_464	Mature	St3	TRAV1-2.TRAJ33.TRAC_TRBV6-1.NA.TRBJ2-1.TRBC2	TGTGCTGTCATGGATAGCAACTATCAGTTAATCTGG_TGTGCCAGCAGTGAAAACCGGGGGGGGAATGAGCAGTTCTTC
28years_AGCCTAAGTTCCTCCA-1	MAIT	1	Single (0 < X <= 1)	canonical	28years	TRAV1-2	TRAJ33	TRAC	TRBV20-1	TRBD2	TRBJ2-3	TRBC2	CAGLDSNYQLIW	CSATGISGRPTSTDTQYF	clone_465	Immature	St1	TRAV1-2.TRAJ33.TRAC_TRBV20-1.TRBD2.TRBJ2-3.TRBC2	TGTGCTGGCTTAGATAGCAACTATCAGTTAATCTGG_TGCAGTGCTACCGGGATTAGCGGGAGGCCAACTAGCACAGATACGCAGTATTTT
28years_AGCCTAATCGTTTAGG-1	MAIT	1	Single (0 < X <= 1)	canonical	28years	TRAV1-2	TRAJ33	TRAC	TRBV6-1	NA	TRBJ2-7	TRBC2	CAVRDSNYQLIW	CASSGAAGSSYEQYF	clone_466	Mature	St3	TRAV1-2.TRAJ33.TRAC_TRBV6-1.NA.TRBJ2-7.TRBC2	TGTGCTGTGAGGGATAGCAACTATCAGTTAATCTGG_TGTGCCAGCAGTGGAGCGGCGGGGAGCTCCTACGAGCAGTACTTC
28years_AGCGGTCCACCTCGTT-1	MAIT	2	Small (1 < X <= 5)	canonical	28years	TRAV1-2	TRAJ33	TRAC	TRBV6-2	TRBD1	TRBJ2-1	TRBC2	CAVADSNYQLIW	CASSYAGQGEVNEQFF	clone_467	Mature	St3	TRAV1-2.TRAJ33.TRAC_TRBV6-2.TRBD1.TRBJ2-1.TRBC2	TGTGCTGTGGCCGATAGCAACTATCAGTTAATCTGG_TGTGCCAGCAGCTACGCCGGACAGGGGGAGGTAAATGAGCAGTTCTTC
28years_AGCGGTCCACGACTCG-1	MAIT	2	Small (1 < X <= 5)	canonical	28years	TRAV1-2	TRAJ20	TRAC	TRBV6-4	NA	TRBJ2-3	TRBC2	CAVTSNDYKLSF	CASSEAGEATDTQYF	clone_468	Mature	St3	TRAV1-2.TRAJ20.TRAC_TRBV6-4.NA.TRBJ2-3.TRBC2	TGTGCTGTGACCTCTAACGACTACAAGCTCAGCTTT_TGTGCCAGCAGTGAAGCGGGAGAAGCCACAGATACGCAGTATTTT
28years_AGCGGTCCAGCTGCAC-1	MAIT	1	Single (0 < X <= 1)	Va.canonical	28years	TRAV1-2	TRAJ33	TRAC	TRBV28	TRBD2	TRBJ2-2	TRBC2	CAVVDSNYQLIW	CASHGDEREIGTGELFF	clone_469	Mature	St3	TRAV1-2.TRAJ33.TRAC_TRBV28.TRBD2.TRBJ2-2.TRBC2	TGTGCTGTTGTGGATAGCAACTATCAGTTAATCTGG_TGTGCCAGCCACGGGGACGAGCGGGAGATAGGTACCGGGGAGCTGTTTTTT
28years_AGCGGTCCATCTACGA-1	MAIT	39	Large (20 < X <= 100)	Va.canonical	28years	TRAV1-2	TRAJ33	TRAC	TRBV28	NA	TRBJ1-6	TRBC1	CASMDSNYQLIW	CASSLVGVSSPLHF	clone_1	Mature	St3	TRAV1-2.TRAJ33.TRAC_TRBV28.NA.TRBJ1-6.TRBC1	TGTGCCTCCATGGATAGCAACTATCAGTTAATCTGG_TGTGCCAGCAGTTTAGTGGGGGTTAGCTCACCCCTCCACTTT
28years_AGCGGTCCATTTGCTT-1	MAIT	1	Single (0 < X <= 1)	canonical	28years	TRAV1-2	TRAJ33	TRAC	TRBV6-4	TRBD2	TRBJ2-1	TRBC2	CAVRDSNYQLIW	CASSDGTSGSEQFF	clone_470	Mature	St3	TRAV1-2.TRAJ33.TRAC_TRBV6-4.TRBD2.TRBJ2-1.TRBC2	TGTGCTGTGAGAGATAGCAACTATCAGTTAATCTGG_TGTGCCAGCAGTGACGGGACTAGCGGGAGTGAGCAGTTCTTC
28years_AGCGGTCGTCACTGGC-1	MAIT	1	Single (0 < X <= 1)	canonical	28years	TRAV1-2	TRAJ20	TRAC	TRBV6-1	NA	TRBJ2-2	TRBC2	CAVRDGDYKLSF	CASSERPPGELFF	clone_471	Immature	St2	TRAV1-2.TRAJ20.TRAC_TRBV6-1.NA.TRBJ2-2.TRBC2	TGTGCTGTGAGAGATGGCGACTACAAGCTCAGCTTT_TGTGCCAGCAGTGAAAGACCCCCCGGGGAGCTGTTTTTT
28years_AGCGGTCGTCTAAACC-1	MAIT	33	Large (20 < X <= 100)	canonical	28years	TRAV1-2	TRAJ33	TRAC	TRBV6-4	NA	TRBJ2-2	TRBC2	CAVRDSNYQLIW	CASSDSNTGELFF	clone_104	Mature	St3	TRAV1-2.TRAJ33.TRAC_TRBV6-4.NA.TRBJ2-2.TRBC2	TGTGCTGTGAGGGATAGCAACTATCAGTTAATCTGG_TGTGCCAGCAGTGACTCGAACACCGGGGAGCTGTTTTTT
28years_AGCGGTCTCATCGGAT-1	polyclonal	1	Single (0 < X <= 1)	noncanonical	28years	TRAV4	TRAJ15	TRAC	TRBV20-1	NA	TRBJ2-7	TRBC2	CLVAYNSNQAGTALIF	CSARDIGGPSYEQYF	clone_472	Immature	St2	TRAV4.TRAJ15.TRAC_TRBV20-1.NA.TRBJ2-7.TRBC2	TGCCTCGTGGCCTATAACAGCAACCAGGCAGGAACTGCTCTGATCTTT_TGCAGTGCTAGAGATATAGGAGGCCCTTCCTACGAGCAGTACTTC
28years_AGCGGTCTCTGAAAGA-1	MAIT	1	Single (0 < X <= 1)	canonical	28years	TRAV1-2	TRAJ33	TRAC	TRBV6-4	NA	TRBJ2-3	TRBC2	CAVRDSNYQLIW	CASSDSGGPDTQYF	clone_473	Mature	St3	TRAV1-2.TRAJ33.TRAC_TRBV6-4.NA.TRBJ2-3.TRBC2	TGTGCTGTGAGAGATAGCAACTATCAGTTAATCTGG_TGTGCCAGCAGTGACTCGGGAGGGCCAGATACGCAGTATTTT
28years_AGCGTATAGGCAGGTT-1	polyclonal	1	Single (0 < X <= 1)	noncanonical	28years	TRAV26-1	TRAJ39	TRAC	TRBV4-1	NA	TRBJ1-4	TRBC1	CIVRLHNAGNMLTF	CASSPNWIGVDEKLFF	clone_474	Immature	St2	TRAV26-1.TRAJ39.TRAC_TRBV4-1.NA.TRBJ1-4.TRBC1	TGCATCGTCAGACTCCATAATGCAGGCAACATGCTCACCTTT_TGCGCCAGCAGCCCCAACTGGATCGGGGTAGATGAAAAACTGTTTTTT
28years_AGCGTATAGTCAAGCG-1	MAIT	33	Large (20 < X <= 100)	canonical	28years	TRAV1-2	TRAJ33	TRAC	TRBV6-4	NA	TRBJ2-2	TRBC2	CAVRDSNYQLIW	CASSDSNTGELFF	clone_104	Mature	St3	TRAV1-2.TRAJ33.TRAC_TRBV6-4.NA.TRBJ2-2.TRBC2	TGTGCTGTGAGGGATAGCAACTATCAGTTAATCTGG_TGTGCCAGCAGTGACTCGAACACCGGGGAGCTGTTTTTT
28years_AGCGTATCAAGCGAGT-1	MAIT	4	Small (1 < X <= 5)	canonical	28years	TRAV1-2	TRAJ33	TRAC	TRBV6-4	NA	TRBJ2-1	TRBC2	CAVMDSNYQLIW	CASSDSTSGSNEQFF	clone_475	Mature	St3	TRAV1-2.TRAJ33.TRAC_TRBV6-4.NA.TRBJ2-1.TRBC2	TGTGCTGTGATGGATAGCAACTATCAGTTAATCTGG_TGTGCCAGCAGTGACTCGACTAGCGGGAGCAATGAGCAGTTCTTC
28years_AGCGTATGTACGAAAT-1	MAIT	62	Large (20 < X <= 100)	canonical	28years	TRAV1-2	TRAJ33	TRAC	TRBV6-4	NA	TRBJ2-3	TRBC2	CAVKDSNYQLIW	CASSDGTSGTDTQYF	clone_57	Mature	St3	TRAV1-2.TRAJ33.TRAC_TRBV6-4.NA.TRBJ2-3.TRBC2	TGTGCTGTGAAGGATAGCAACTATCAGTTAATCTGG_TGTGCCAGCAGTGACGGGACTAGCGGCACAGATACGCAGTATTTT
28years_AGCGTCGAGGCAGGTT-1	NKT	1	Single (0 < X <= 1)	canonical	28years	TRAV10	TRAJ18	TRAC	TRBV25-1	NA	TRBJ2-4	TRBC2	CVVSDRGSTLGRLYF	CASSETSGGGGTKNIQYF	clone_476	Mature	St3	TRAV10.TRAJ18.TRAC_TRBV25-1.NA.TRBJ2-4.TRBC2	TGTGTGGTGAGCGACAGAGGCTCAACCCTGGGGAGGCTATACTTT_TGTGCCAGCAGTGAAACCTCAGGGGGGGGAGGAACCAAAAACATTCAGTACTTC
28years_AGCGTCGCATCGGTTA-1	polyclonal	52	Large (20 < X <= 100)	noncanonical	28years	TRAV12-1	TRAJ29	TRAC	TRBV6-4	NA	TRBJ2-3	TRBC2	CADSGNTPLVF	CASSSGSTDTQYF	clone_75	Mature	St3	TRAV12-1.TRAJ29.TRAC_TRBV6-4.NA.TRBJ2-3.TRBC2	TGTGCGGATTCAGGAAACACACCTCTTGTCTTT_TGTGCCAGCAGTAGCGGGAGCACAGATACGCAGTATTTT
28years_AGCTCCTAGAGGTTAT-1	MAIT	5	Small (1 < X <= 5)	canonical	28years	TRAV1-2	TRAJ33	TRAC	TRBV6-4	NA	TRBJ2-3	TRBC2	CAVKDSNYQLIW	CASSEGTSGTDTQYF	clone_452	Mature	St3	TRAV1-2.TRAJ33.TRAC_TRBV6-4.NA.TRBJ2-3.TRBC2	TGTGCTGTGAAGGATAGCAACTATCAGTTAATCTGG_TGTGCCAGCAGTGAGGGGACTAGCGGCACAGATACGCAGTATTTT
28years_AGCTCCTAGATACACA-1	MAIT	1	Single (0 < X <= 1)	canonical	28years	TRAV1-2	TRAJ33	TRAC	TRBV20-1	NA	TRBJ2-7	TRBC2	CAALDSNYQLIW	CSARQLAGDLDEQYF	clone_477	Mature	St3	TRAV1-2.TRAJ33.TRAC_TRBV20-1.NA.TRBJ2-7.TRBC2	TGTGCTGCCCTCGATAGCAACTATCAGTTAATCTGG_TGCAGTGCTAGACAGCTAGCGGGGGATCTGGACGAGCAGTACTTC
28years_AGCTCCTCACAGGTTT-1	MAIT	31	Large (20 < X <= 100)	canonical	28years	TRAV1-2	TRAJ33	TRAC	TRBV6-4	NA	TRBJ2-3	TRBC2	CAVMDSNYQLIW	CASSERESTDTQYF	clone_178	Mature	St3	TRAV1-2.TRAJ33.TRAC_TRBV6-4.NA.TRBJ2-3.TRBC2	TGTGCTGTGATGGATAGCAACTATCAGTTAATCTGG_TGTGCCAGCAGTGAGCGGGAGAGCACAGATACGCAGTATTTT
28years_AGCTCCTCAGGCGATA-1	polyclonal	1	Single (0 < X <= 1)	noncanonical	28years	TRAV19	TRAJ7	TRAC	TRBV20-1	NA	TRBJ1-5	TRBC1	CALPYGNNRLAF	CSASLQGEVRPQHF	clone_478	Mature	St3	TRAV19.TRAJ7.TRAC_TRBV20-1.NA.TRBJ1-5.TRBC1	TGTGCTCTTCCATATGGGAACAACAGACTCGCTTTT_TGCAGTGCTAGTTTACAGGGGGAGGTGCGGCCCCAGCATTTT
28years_AGCTCCTGTAGAAGGA-1	MAIT	110	Hyperexpanded (100 < X <= 500)	canonical	28years	TRAV1-2	TRAJ20	TRAC	TRBV6-4	NA	TRBJ2-2	TRBC2	CAVRDSDYKLSF	CASSAGDTGELFF	clone_71	Mature	St3	TRAV1-2.TRAJ20.TRAC_TRBV6-4.NA.TRBJ2-2.TRBC2	TGTGCTGTGAGAGATAGCGACTACAAGCTCAGCTTT_TGTGCCAGCAGTGCAGGGGACACCGGGGAGCTGTTTTTT
28years_AGCTCCTGTCTGCCAG-1	MAIT	42	Large (20 < X <= 100)	Va.canonical	28years	TRAV1-2	TRAJ33	TRAC	TRBV30	NA	TRBJ2-3	TRBC2	CAVMDSNYQLIW	CAWSLLAGQGGDTQYF	clone_33	Mature	St3	TRAV1-2.TRAJ33.TRAC_TRBV30.NA.TRBJ2-3.TRBC2	TGTGCTGTGATGGATAGCAACTATCAGTTAATCTGG_TGTGCCTGGAGTTTACTAGCCGGACAAGGGGGAGATACGCAGTATTTT
28years_AGCTCCTGTGGTACAG-1	polyclonal	1	Single (0 < X <= 1)	noncanonical	28years	TRAV13-2	TRAJ16	TRAC	TRBV6-4	NA	TRBJ1-5	TRBC1	CAENPSLSDGQKLLF	CASSGDGNQPQHF	clone_479	Immature	St2	TRAV13-2.TRAJ16.TRAC_TRBV6-4.NA.TRBJ1-5.TRBC1	TGTGCAGAGAATCCCTCTCTTTCAGATGGCCAGAAGCTGCTCTTT_TGTGCCAGCAGTGGCGATGGGAATCAGCCCCAGCATTTT
28years_AGCTCCTGTTAGAACA-1	MAIT	2	Small (1 < X <= 5)	canonical	28years	TRAV1-2	TRAJ20	TRAC	TRBV6-1	NA	TRBJ2-2	TRBC2	CAVTAGDYKLSF	CASSGRDTGELFF	clone_480	Mature	St3	TRAV1-2.TRAJ20.TRAC_TRBV6-1.NA.TRBJ2-2.TRBC2	TGTGCTGTGACGGCGGGGGACTACAAGCTCAGCTTT_TGTGCCAGCAGCGGGAGAGATACCGGGGAGCTGTTTTTT
28years_AGCTCCTGTTGAGGTG-1	MAIT	1	Single (0 < X <= 1)	Va.canonical	28years	TRAV1-2	TRAJ33	TRAC	TRBV19	TRBD2	TRBJ2-1	TRBC2	CAVMDSNYQLIW	CASSIGTSGSNEQFF	clone_481	Mature	St3	TRAV1-2.TRAJ33.TRAC_TRBV19.TRBD2.TRBJ2-1.TRBC2	TGTGCTGTGATGGATAGCAACTATCAGTTAATCTGG_TGTGCCAGTAGTATAGGGACTAGCGGGAGCAATGAGCAGTTCTTC
28years_AGCTCCTTCCGTCATC-1	MAIT	1	Single (0 < X <= 1)	canonical	28years	TRAV1-2	TRAJ33	TRAC	TRBV6-4	NA	TRBJ2-1	TRBC2	CAVSDSNYQLIW	CASSDAASGTVNEQFF	clone_482	Mature	St3	TRAV1-2.TRAJ33.TRAC_TRBV6-4.NA.TRBJ2-1.TRBC2	TGTGCTGTGAGTGATAGCAACTATCAGTTAATCTGG_TGTGCCAGCAGTGACGCGGCTAGCGGGACTGTAAATGAGCAGTTCTTC
28years_AGCTCCTTCGACGGAA-1	MAIT	1	Single (0 < X <= 1)	canonical	28years	TRAV1-2	TRAJ33	TRAC	TRBV20-1	NA	TRBJ2-7	TRBC2	CAVLDSNYQLIW	CSARVGRDIEIGEQYF	clone_483	Mature	St3	TRAV1-2.TRAJ33.TRAC_TRBV20-1.NA.TRBJ2-7.TRBC2	TGTGCTGTCCTAGATAGCAACTATCAGTTAATCTGG_TGCAGTGCTAGAGTCGGGCGGGACATCGAGATCGGGGAGCAGTACTTC
28years_AGCTCCTTCGGCATCG-1	polyclonal	1	Single (0 < X <= 1)	noncanonical	28years	TRAV30	TRAJ53	TRAC	TRBV6-5	NA	TRBJ2-7	TRBC2	CGTEICSGGSNYKLTF	CASSEKDRDPWERDTMGPKGLVHEQYF	clone_484	Immature	St1	TRAV30.TRAJ53.TRAC_TRBV6-5.NA.TRBJ2-7.TRBC2	TGTGGCACAGAGATCTGTAGTGGAGGTAGCAACTATAAACTGACATTT_TGTGCCAGCAGTGAAAAAGACAGGGATCCCTGGGAGAGAGACACCATGGGCCCGAAAGGGCTCGTCCACGAGCAGTACTTC
28years_AGCTCCTTCGTGGACC-1	MAIT	1	Single (0 < X <= 1)	Va.canonical	28years	TRAV1-2	TRAJ48	TRAC	TRBV15	NA	TRBJ2-7	TRBC2	CAVSDNNEKLTF	CATSRADSGPYEQYF	clone_485	Immature	St2	TRAV1-2.TRAJ48.TRAC_TRBV15.NA.TRBJ2-7.TRBC2	TGTGCTGTGAGCGACAATAATGAGAAATTAACCTTT_TGTGCCACCAGCAGAGCCGATAGCGGCCCATACGAGCAGTACTTC
28years_AGCTCCTTCTACTATC-1	MAIT	1	Single (0 < X <= 1)	Va.canonical	28years	TRAV1-2	TRAJ33	TRAC	TRBV27	TRBD1	TRBJ2-7	TRBC2	CAVTDSNYQLIW	CASSLFPGTVSYEQYF	clone_486	Immature	St2	TRAV1-2.TRAJ33.TRAC_TRBV27.TRBD1.TRBJ2-7.TRBC2	TGTGCTGTTACAGATAGCAACTATCAGTTAATCTGG_TGTGCCAGCAGTTTATTTCCGGGGACAGTTAGCTACGAGCAGTACTTC
28years_AGCTCTCAGCGAAGGG-1	MAIT	1	Single (0 < X <= 1)	canonical	28years	TRAV1-2	TRAJ33	TRAC	TRBV6-1	NA	TRBJ2-7	TRBC2	CAVRDSNYQLIW	CASSEDVGLGSHEQYF	clone_487	Mature	St3	TRAV1-2.TRAJ33.TRAC_TRBV6-1.NA.TRBJ2-7.TRBC2	TGTGCTGTGAGGGATAGCAACTATCAGTTAATCTGG_TGTGCCAGCAGTGAAGATGTCGGACTAGGTTCCCACGAGCAGTACTTC
28years_AGCTCTCCAAGCCCAC-1	MAIT	4	Small (1 < X <= 5)	canonical	28years	TRAV1-2	TRAJ33	TRAC	TRBV20-1	NA	TRBJ2-7	TRBC2	CTYMDSNYQLIW	CSVRGDYEQYF	clone_488	Mature	St3	TRAV1-2.TRAJ33.TRAC_TRBV20-1.NA.TRBJ2-7.TRBC2	TGTACCTACATGGATAGCAACTATCAGTTAATCTGG_TGCAGTGTACGGGGGGACTACGAGCAGTACTTC
28years_AGCTCTCCACCTGGTG-1	MAIT	47	Large (20 < X <= 100)	canonical	28years	TRAV1-2	TRAJ33	TRAC	TRBV6-1	NA	TRBJ2-1	TRBC2	CAVKNSNYQLIW	CASSELAGSYNEQFF	clone_76	Mature	St3	TRAV1-2.TRAJ33.TRAC_TRBV6-1.NA.TRBJ2-1.TRBC2	TGTGCTGTGAAAAATAGCAACTATCAGTTAATCTGG_TGTGCCAGCAGTGAACTAGCGGGAAGCTACAATGAGCAGTTCTTC
28years_AGCTCTCCAGGATCGA-1	MAIT	176	Hyperexpanded (100 < X <= 500)	canonical	28years	TRAV1-2	TRAJ20	TRAC	TRBV6-1	NA	TRBJ2-7	TRBC2	CAVRDQNYKLSF	CASEQGETAYEQYF	clone_46	Mature	St3	TRAV1-2.TRAJ20.TRAC_TRBV6-1.NA.TRBJ2-7.TRBC2	TGTGCTGTGAGAGATCAGAACTACAAGCTCAGCTTT_TGTGCCAGCGAACAGGGCGAAACGGCCTACGAGCAGTACTTC
28years_AGCTCTCGTCCGAAGA-1	MAIT	1	Single (0 < X <= 1)	canonical	28years	TRAV1-2	TRAJ33	TRAC	TRBV6-4	NA	TRBJ2-1	TRBC2	CAVTDSNYQLIW	CASSDGDSGGSYNEQFF	clone_489	Mature	St3	TRAV1-2.TRAJ33.TRAC_TRBV6-4.NA.TRBJ2-1.TRBC2	TGTGCTGTGACCGATAGCAACTATCAGTTAATCTGG_TGTGCCAGCAGTGACGGGGATAGCGGGGGATCCTACAATGAGCAGTTCTTC
28years_AGCTCTCGTGTTCTTT-1	MAIT	1	Single (0 < X <= 1)	canonical	28years	TRAV1-2	TRAJ33	TRAC	TRBV20-1	TRBD1	TRBJ2-5	TRBC2	CAVMDSNYQLIW	CSARGDRATETQYF	clone_490	Mature	St3	TRAV1-2.TRAJ33.TRAC_TRBV20-1.TRBD1.TRBJ2-5.TRBC2	TGTGCCGTTATGGATAGCAACTATCAGTTAATCTGG_TGCAGTGCTAGGGGGGACAGGGCGACAGAGACCCAGTACTTC
28years_AGCTCTCTCTGCCAGG-1	MAIT	1	Single (0 < X <= 1)	canonical	28years	TRAV1-2	TRAJ33	TRAC	TRBV6-4	NA	TRBJ2-3	TRBC2	CAVLNSNYQLIW	CASSEDSGSPTDTQYF	clone_491	Mature	St3	TRAV1-2.TRAJ33.TRAC_TRBV6-4.NA.TRBJ2-3.TRBC2	TGTGCTGTCCTCAATAGCAACTATCAGTTAATCTGG_TGTGCCAGCAGTGAGGATAGCGGGAGCCCCACAGATACGCAGTATTTT
28years_AGCTCTCTCTGTCAAG-1	MAIT	2	Small (1 < X <= 5)	canonical	28years	TRAV1-2	TRAJ33	TRAC	TRBV6-2	NA	TRBJ2-7	TRBC2	CAVRDSNYQLIW	CASSYSSGSYEQYF	clone_492	Mature	St3	TRAV1-2.TRAJ33.TRAC_TRBV6-2.NA.TRBJ2-7.TRBC2	TGTGCTGTGAGAGATAGCAACTATCAGTTAATCTGG_TGTGCCAGCAGTTACTCTAGCGGGAGTTACGAGCAGTACTTC
28years_AGCTTGAAGCTAGTCT-1	MAIT	2	Small (1 < X <= 5)	canonical	28years	TRAV1-2	TRAJ33	TRAC	TRBV6-4	NA	TRBJ2-2	TRBC2	CAVMDSNYQLIW	CASSDGNTGELFF	clone_493	Mature	St3	TRAV1-2.TRAJ33.TRAC_TRBV6-4.NA.TRBJ2-2.TRBC2	TGTGCTGTGATGGATAGCAACTATCAGTTAATCTGG_TGTGCCAGCAGTGACGGGAACACCGGGGAGCTGTTTTTT
28years_AGCTTGACAGGAACGT-1	MAIT	5	Small (1 < X <= 5)	canonical	28years	TRAV1-2	TRAJ33	TRAC	TRBV6-4	NA	TRBJ2-2	TRBC2	CAVMDSNYQLIW	CASSDGGTGELFF	clone_494	Mature	St3	TRAV1-2.TRAJ33.TRAC_TRBV6-4.NA.TRBJ2-2.TRBC2	TGTGCTGTGATGGATAGCAACTATCAGTTAATCTGG_TGTGCCAGCAGTGACGGGGGCACCGGGGAGCTGTTTTTT
28years_AGCTTGAGTTCTCATT-1	MAIT	31	Large (20 < X <= 100)	canonical	28years	TRAV1-2	TRAJ33	TRAC	TRBV6-4	NA	TRBJ2-3	TRBC2	CAVMDSNYQLIW	CASSERESTDTQYF	clone_178	Mature	St3	TRAV1-2.TRAJ33.TRAC_TRBV6-4.NA.TRBJ2-3.TRBC2	TGTGCTGTGATGGATAGCAACTATCAGTTAATCTGG_TGTGCCAGCAGTGAGCGGGAGAGCACAGATACGCAGTATTTT
28years_AGCTTGAGTTGTCGCG-1	polyclonal	3	Small (1 < X <= 5)	noncanonical	28years	TRAV5	TRAJ13	TRAC	TRBV6-4	TRBD2	TRBJ2-3	TRBC2	CAETLSGGYQKVTF	CASSRTSGSTDTQYF	clone_495	Mature	St3	TRAV5.TRAJ13.TRAC_TRBV6-4.TRBD2.TRBJ2-3.TRBC2	TGTGCAGAGACCCTTTCTGGGGGTTACCAGAAAGTTACCTTT_TGTGCCAGCAGTCGGACTAGCGGGAGCACAGATACGCAGTATTTT
28years_AGCTTGATCTCCCTGA-1	MAIT	1	Single (0 < X <= 1)	Va.canonical	28years	TRAV1-2	TRAJ33	TRAC	TRBV4-2	NA	TRBJ2-2	TRBC2	CAVLDSNYQLIW	CASSQDPSGSTGELFF	clone_496	Mature	St3	TRAV1-2.TRAJ33.TRAC_TRBV4-2.NA.TRBJ2-2.TRBC2	TGTGCTGTGTTGGATAGCAACTATCAGTTAATCTGG_TGTGCCAGCAGCCAAGATCCTAGCGGGAGCACCGGGGAGCTGTTTTTT
28years_AGGCCACAGCACGCCT-1	MAIT	2	Small (1 < X <= 5)	canonical	28years	TRAV1-2	TRAJ33	TRAC	TRBV6-4	NA	TRBJ2-2	TRBC2	CAELDSNYQLIW	CASSEAGGDTGELFF	clone_497	Mature	St3	TRAV1-2.TRAJ33.TRAC_TRBV6-4.NA.TRBJ2-2.TRBC2	TGTGCTGAATTGGATAGCAACTATCAGTTAATCTGG_TGTGCCAGCAGTGAAGCAGGGGGAGACACCGGGGAGCTGTTTTTT
28years_AGGCCACAGCGATTCT-1	MAIT	2	Small (1 < X <= 5)	canonical	28years	TRAV1-2	TRAJ33	TRAC	TRBV6-2	NA	TRBJ2-1	TRBC2	CAVRDSNYQLIW	CASSSGSSYNEQFF	clone_357	Mature	St3	TRAV1-2.TRAJ33.TRAC_TRBV6-2.NA.TRBJ2-1.TRBC2	TGTGCTGTGAGAGATAGCAACTATCAGTTAATCTGG_TGTGCCAGCAGTAGCGGGAGCTCCTACAATGAGCAGTTCTTC
28years_AGGCCACAGTCGTACT-1	MAIT	6	Medium (5 < X <= 20)	canonical	28years	TRAV1-2	TRAJ33	TRAC	TRBV6-4	NA	TRBJ2-3	TRBC2	CAVRDSNYQLIW	CASSDGSTDTQYF	clone_311	Mature	St3	TRAV1-2.TRAJ33.TRAC_TRBV6-4.NA.TRBJ2-3.TRBC2	TGTGCTGTGAGAGATAGCAACTATCAGTTAATCTGG_TGTGCCAGCAGTGACGGGAGCACAGATACGCAGTATTTT
28years_AGGCCACCACGGCGTT-1	MAIT	6	Medium (5 < X <= 20)	canonical	28years	TRAV1-2	TRAJ33	TRAC	TRBV6-1	NA	TRBJ1-1	TRBC1	CAVRDSNYQLIW	CASSDLQGGAEAFF	clone_439	Mature	St3	TRAV1-2.TRAJ33.TRAC_TRBV6-1.NA.TRBJ1-1.TRBC1	TGTGCTGTGAGAGATAGCAACTATCAGTTAATCTGG_TGTGCCAGCAGTGACCTACAGGGAGGGGCTGAAGCTTTCTTT
28years_AGGCCACCATCCTAGA-1	MAIT	21	Large (20 < X <= 100)	Va.canonical	28years	TRAV1-2	TRAJ33	TRAC	TRBV12-5	NA	TRBJ1-6	TRBC1	CAVMDSNYQLIW	CASGLNSPLHF	clone_455	Mature	St3	TRAV1-2.TRAJ33.TRAC_TRBV12-5.NA.TRBJ1-6.TRBC1	TGTGCTGTGATGGATAGCAACTATCAGTTAATCTGG_TGTGCTAGTGGTTTAAATTCACCCCTCCACTTT
28years_AGGCCACCATTTCAGG-1	NKT	4	Small (1 < X <= 5)	Va.canonical	28years	TRAV10	TRAJ16	TRAC	TRBV6-4	TRBD1	TRBJ1-5	TRBC1	CVVISDGQKLLF	CASSTGSNQPQHF	clone_498	Mature	St3	TRAV10.TRAJ16.TRAC_TRBV6-4.TRBD1.TRBJ1-5.TRBC1	TGTGTGGTGATTTCAGATGGCCAGAAGCTGCTCTTT_TGTGCCAGCAGTACAGGGAGCAATCAGCCCCAGCATTTT
28years_AGGCCACGTCCATCCT-1	MAIT	33	Large (20 < X <= 100)	canonical	28years	TRAV1-2	TRAJ33	TRAC	TRBV6-4	NA	TRBJ2-3	TRBC2	CAVMDSNYQLIW	CASSVSGTDTQYF	clone_23	Mature	St3	TRAV1-2.TRAJ33.TRAC_TRBV6-4.NA.TRBJ2-3.TRBC2	TGTGCTGTGATGGATAGCAACTATCAGTTAATCTGG_TGTGCCAGCAGTGTTAGCGGCACAGATACGCAGTATTTT
28years_AGGCCACGTTCCATGA-1	MAIT	6	Medium (5 < X <= 20)	canonical	28years	TRAV1-2	TRAJ33	TRAC	TRBV6-4	NA	TRBJ2-3	TRBC2	CAVRDSNYQLIW	CASSESGATDTQYF	clone_174	Mature	St3	TRAV1-2.TRAJ33.TRAC_TRBV6-4.NA.TRBJ2-3.TRBC2	TGTGCTGTGAGAGATAGCAACTATCAGTTAATCTGG_TGTGCCAGCAGTGAGAGCGGTGCCACAGATACGCAGTATTTT
28years_AGGCCACGTTCGCTAA-1	MAIT	19	Medium (5 < X <= 20)	canonical	28years	TRAV1-2	TRAJ33	TRAC	TRBV6-4	NA	TRBJ2-3	TRBC2	CAVLDSNYQLIW	CASSEAGGTDTQYF	clone_20	Mature	St3	TRAV1-2.TRAJ33.TRAC_TRBV6-4.NA.TRBJ2-3.TRBC2	TGTGCTGTGTTGGATAGCAACTATCAGTTAATCTGG_TGTGCCAGCAGTGAAGCGGGAGGCACAGATACGCAGTATTTT
28years_AGGCCACTCCAGGGCT-1	MAIT	1	Single (0 < X <= 1)	canonical	28years	TRAV1-2	TRAJ33	TRAC	TRBV6-5	NA	TRBJ2-3	TRBC2	CAVVDSNYQLIW	CASTGGLPTDTQYF	clone_499	Mature	St3	TRAV1-2.TRAJ33.TRAC_TRBV6-5.NA.TRBJ2-3.TRBC2	TGTGCTGTGGTGGATAGCAACTATCAGTTAATCTGG_TGTGCCAGCACCGGGGGGTTGCCCACAGATACGCAGTATTTT
28years_AGGCCACTCTGCGGCA-1	MAIT	62	Large (20 < X <= 100)	canonical	28years	TRAV1-2	TRAJ33	TRAC	TRBV6-4	NA	TRBJ2-3	TRBC2	CAVKDSNYQLIW	CASSDGTSGTDTQYF	clone_57	Mature	St3	TRAV1-2.TRAJ33.TRAC_TRBV6-4.NA.TRBJ2-3.TRBC2	TGTGCTGTGAAGGATAGCAACTATCAGTTAATCTGG_TGTGCCAGCAGTGACGGGACTAGCGGCACAGATACGCAGTATTTT
28years_AGGCCGTAGCTGGAAC-1	MAIT	1	Single (0 < X <= 1)	canonical	28years	TRAV1-2	TRAJ12	TRAC	TRBV20-1	NA	TRBJ1-5	TRBC1	CATMDSSYKLIF	CSARTQGAGFSQPQHF	clone_500	Immature	St2	TRAV1-2.TRAJ12.TRAC_TRBV20-1.NA.TRBJ1-5.TRBC1	TGTGCCACTATGGATAGCAGCTATAAATTGATCTTC_TGCAGTGCTAGAACCCAGGGGGCGGGATTCTCTCAGCCCCAGCATTTT
28years_AGGCCGTAGGGCTTGA-1	MAIT	2	Small (1 < X <= 5)	canonical	28years	TRAV1-2	TRAJ12	TRAC	TRBV6-1	NA	TRBJ2-7	TRBC2	CAVMDSSYKLIF	CASSELAGGSYEQYF	clone_60	Mature	St3	TRAV1-2.TRAJ12.TRAC_TRBV6-1.NA.TRBJ2-7.TRBC2	TGTGCTGTGATGGATAGCAGCTATAAATTGATCTTC_TGTGCCAGCAGTGAATTAGCGGGAGGCTCCTACGAGCAGTACTTC
28years_AGGCCGTCATACGCCG-1	polyclonal	18	Medium (5 < X <= 20)	noncanonical	28years	TRAV5	TRAJ26	TRAC	TRBV6-4	TRBD2	TRBJ2-2	TRBC2	CAESNDYGQNFVF	CASSRTSGSTGELFF	clone_48	Mature	St3	TRAV5.TRAJ26.TRAC_TRBV6-4.TRBD2.TRBJ2-2.TRBC2	TGTGCAGAGAGTAACGACTATGGTCAGAATTTTGTCTTT_TGTGCCAGCAGCCGGACTAGCGGGAGCACCGGGGAGCTGTTTTTT
28years_AGGCCGTGTAAGCACG-1	MAIT	4	Small (1 < X <= 5)	Va.canonical	28years	TRAV1-2	TRAJ33	TRAC	TRBV10-1	NA	TRBJ2-2	TRBC2	CAVMDSNYQLIW	CASSDAHRDTGELFF	clone_392	Mature	St3	TRAV1-2.TRAJ33.TRAC_TRBV10-1.NA.TRBJ2-2.TRBC2	TGTGCTGTTATGGATAGCAACTATCAGTTAATCTGG_TGCGCCAGCAGTGACGCGCACCGGGACACCGGGGAGCTGTTTTTT
28years_AGGCCGTTCCAAGCCG-1	MAIT	30	Large (20 < X <= 100)	Va.canonical	28years	TRAV1-2	TRAJ33	TRAC	TRBV30	NA	TRBJ2-2	TRBC2	CVLMDSNYQLIW	CAWKGFEDTGELFF	clone_13	Mature	St3	TRAV1-2.TRAJ33.TRAC_TRBV30.NA.TRBJ2-2.TRBC2	TGTGTCCTCATGGATAGCAACTATCAGTTAATCTGG_TGTGCCTGGAAGGGTTTTGAGGATACCGGGGAGCTGTTTTTT
28years_AGGCCGTTCCTTAATC-1	MAIT	2	Small (1 < X <= 5)	canonical	28years	TRAV1-2	TRAJ33	TRAC	TRBV6-4	TRBD1	TRBJ2-2	TRBC2	CAVMDSNYQLIW	CASSAGTGSTGELFF	clone_501	Mature	St3	TRAV1-2.TRAJ33.TRAC_TRBV6-4.TRBD1.TRBJ2-2.TRBC2	TGTGCTGTCATGGATAGCAACTATCAGTTAATCTGG_TGTGCCAGCAGTGCGGGGACAGGGAGCACCGGGGAGCTGTTTTTT
28years_AGGCCGTTCGGAGGTA-1	MAIT	7	Medium (5 < X <= 20)	Va.canonical	28years	TRAV1-2	TRAJ33	TRAC	TRBV24-1	NA	TRBJ2-1	TRBC2	CAVMDSNYQLIW	CATSALAGDHNEQFF	clone_279	Mature	St3	TRAV1-2.TRAJ33.TRAC_TRBV24-1.NA.TRBJ2-1.TRBC2	TGTGCTGTGATGGATAGCAACTATCAGTTAATCTGG_TGTGCCACCAGTGCCTTAGCGGGAGATCACAATGAGCAGTTCTTC
28years_AGGCCGTTCGGCTTGG-1	MAIT	1	Single (0 < X <= 1)	Va.canonical	28years	TRAV1-2	TRAJ33	TRAC	TRBV15	NA	TRBJ2-6	TRBC2	CAVRDSNYQLIW	CATSRGGNSGANVLTF	clone_502	Mature	St3	TRAV1-2.TRAJ33.TRAC_TRBV15.NA.TRBJ2-6.TRBC2	TGTGCTGTGAGAGATAGCAACTATCAGTTAATCTGG_TGTGCCACCAGCAGAGGTGGGAACTCTGGGGCCAACGTCCTGACTTTC
28years_AGGGAGTAGCCACTAT-1	MAIT	5	Small (1 < X <= 5)	canonical	28years	TRAV1-2	TRAJ33	TRAC	TRBV6-4	TRBD2	TRBJ2-3	TRBC2	CAVRDSNYQLIW	CASSETSGSTDTQYF	clone_70	Mature	St3	TRAV1-2.TRAJ33.TRAC_TRBV6-4.TRBD2.TRBJ2-3.TRBC2	TGTGCTGTGAGAGATAGCAACTATCAGTTAATCTGG_TGTGCCAGCAGTGAGACTAGCGGGAGCACAGATACGCAGTATTTT
28years_AGGGAGTCACATTTCT-1	MAIT	1	Single (0 < X <= 1)	canonical	28years	TRAV1-2	TRAJ33	TRAC	TRBV6-2	TRBD1	TRBJ2-2	TRBC2	CAVRDSNYQLIW	CASSQGAEAGELFF	clone_503	Mature	St3	TRAV1-2.TRAJ33.TRAC_TRBV6-2.TRBD1.TRBJ2-2.TRBC2	TGTGCTGTGAGAGATAGCAACTATCAGTTAATCTGG_TGTGCCAGCAGCCAGGGGGCGGAGGCCGGGGAGCTGTTTTTT
28years_AGGGAGTGTACACCGC-1	polyclonal	1	Single (0 < X <= 1)	noncanonical	28years	TRAV17	TRAJ3	TRAC	TRBV6-2	NA	TRBJ2-7	TRBC2	CATQYSSASKIIF	CASSPGTSSYEQYF	clone_504	Mature	St3	TRAV17.TRAJ3.TRAC_TRBV6-2.NA.TRBJ2-7.TRBC2	TGTGCTACGCAGTACAGCAGTGCTTCCAAGATAATCTTT_TGTGCCAGCAGCCCCGGGACTAGCTCCTACGAGCAGTACTTC
28years_AGGGAGTGTCTGGTCG-1	MAIT	1	Single (0 < X <= 1)	Va.canonical	28years	TRAV1-2	TRAJ33	TRAC	TRBV28	NA	TRBJ1-3	TRBC1	CAVLDSNYQLIW	CASSRTGTGNTIYF	clone_505	Immature	St1	TRAV1-2.TRAJ33.TRAC_TRBV28.NA.TRBJ1-3.TRBC1	TGTGCCGTTTTGGATAGCAACTATCAGTTAATCTGG_TGTGCCAGCAGCCGTACGGGGACTGGAAACACCATATATTTT
28years_AGGGAGTGTTTAAGCC-1	MAIT	62	Large (20 < X <= 100)	canonical	28years	TRAV1-2	TRAJ33	TRAC	TRBV6-4	NA	TRBJ2-3	TRBC2	CAVKDSNYQLIW	CASSDGTSGTDTQYF	clone_57	Mature	St3	TRAV1-2.TRAJ33.TRAC_TRBV6-4.NA.TRBJ2-3.TRBC2	TGTGCTGTGAAGGATAGCAACTATCAGTTAATCTGG_TGTGCCAGCAGTGACGGGACTAGCGGCACAGATACGCAGTATTTT
28years_AGGGAGTTCAACACAC-1	MAIT	5	Small (1 < X <= 5)	canonical	28years	TRAV1-2	TRAJ33	TRAC	TRBV6-4	NA	TRBJ2-1	TRBC2	CAVRDSNYQLIW	CASSDSTSGNNEQFF	clone_330	Mature	St3	TRAV1-2.TRAJ33.TRAC_TRBV6-4.NA.TRBJ2-1.TRBC2	TGTGCTGTGAGAGATAGCAACTATCAGTTAATCTGG_TGTGCCAGCAGTGACTCGACTAGCGGGAACAATGAGCAGTTCTTC
28years_AGGGAGTTCACTGGGC-1	MAIT	6	Medium (5 < X <= 20)	Va.canonical	28years	TRAV1-2	TRAJ33	TRAC	TRBV4-2	TRBD1	TRBJ2-2	TRBC2	CAVMDSNYQLIW	CASSQGTGDTGELFF	clone_327	Mature	St3	TRAV1-2.TRAJ33.TRAC_TRBV4-2.TRBD1.TRBJ2-2.TRBC2	TGTGCTGTGATGGATAGCAACTATCAGTTAATCTGG_TGTGCCAGCAGCCAAGGGACAGGGGACACCGGGGAGCTGTTTTTT
28years_AGGGAGTTCTGTCCGT-1	MAIT	17	Medium (5 < X <= 20)	canonical	28years	TRAV1-2	TRAJ33	TRAC	TRBV6-1	TRBD1	TRBJ2-6	TRBC2	CAVMDSNYQLIW	CASSEGSGANVLTF	clone_18	Mature	St3	TRAV1-2.TRAJ33.TRAC_TRBV6-1.TRBD1.TRBJ2-6.TRBC2	TGTGCTGTGATGGATAGCAACTATCAGTTAATCTGG_TGTGCCAGCAGTGAGGGGTCTGGGGCCAACGTCCTGACTTTC
28years_AGGGATGAGCGATTCT-1	MAIT	1	Single (0 < X <= 1)	Va.canonical	28years	TRAV1-2	TRAJ33	TRAC	TRBV24-1	NA	TRBJ2-1	TRBC2	CAVLDSNYQLIW	CATSELAGDYNEQFF	clone_506	Mature	St3	TRAV1-2.TRAJ33.TRAC_TRBV24-1.NA.TRBJ2-1.TRBC2	TGTGCTGTTCTGGATAGCAACTATCAGTTAATCTGG_TGTGCCACCAGTGAGCTAGCGGGAGACTACAATGAGCAGTTCTTC
28years_AGGGATGAGGCTAGAC-1	MAIT	31	Large (20 < X <= 100)	canonical	28years	TRAV1-2	TRAJ33	TRAC	TRBV6-4	NA	TRBJ2-3	TRBC2	CAVMDSNYQLIW	CASSERESTDTQYF	clone_178	Mature	St3	TRAV1-2.TRAJ33.TRAC_TRBV6-4.NA.TRBJ2-3.TRBC2	TGTGCTGTGATGGATAGCAACTATCAGTTAATCTGG_TGTGCCAGCAGTGAGCGGGAGAGCACAGATACGCAGTATTTT
28years_AGGGATGAGTGTGGCA-1	MAIT	1	Single (0 < X <= 1)	canonical	28years	TRAV1-2	TRAJ33	TRAC	TRBV6-4	TRBD1	TRBJ1-1	TRBC1	CAVLDSNYQLIW	CASSKAGTGDTEAFF	clone_507	Mature	St3	TRAV1-2.TRAJ33.TRAC_TRBV6-4.TRBD1.TRBJ1-1.TRBC1	TGTGCTGTCCTGGATAGCAACTATCAGTTAATCTGG_TGTGCCAGCAGTAAAGCCGGGACAGGAGACACTGAAGCTTTCTTT
28years_AGGGATGCACGGTTTA-1	MAIT	2	Small (1 < X <= 5)	Va.canonical	28years	TRAV1-2	TRAJ33	TRAC	TRBV4-2	NA	TRBJ2-7	TRBC2	CAVMDSNYQLIW	CASSQEGGGSVNEQYF	clone_508	Mature	St3	TRAV1-2.TRAJ33.TRAC_TRBV4-2.NA.TRBJ2-7.TRBC2	TGTGCTGTCATGGATAGCAACTATCAGTTAATCTGG_TGTGCCAGCAGCCAAGAAGGTGGGGGCTCGGTGAACGAGCAGTACTTC
28years_AGGGATGCATACAGCT-1	MAIT	7	Medium (5 < X <= 20)	canonical	28years	TRAV1-2	TRAJ33	TRAC	TRBV6-1	NA	TRBJ2-7	TRBC2	CAVRDSNYQLIW	CASSEEGTSSYEQYF	clone_509	Mature	St3	TRAV1-2.TRAJ33.TRAC_TRBV6-1.NA.TRBJ2-7.TRBC2	TGTGCTGTGAGAGATAGCAACTATCAGTTAATCTGG_TGTGCCAGCAGTGAGGAGGGGACTAGTTCATACGAGCAGTACTTC
28years_AGGGATGCATGCTGGC-1	MAIT	1	Single (0 < X <= 1)	Va.canonical	28years	TRAV1-2	TRAJ33	TRAC	TRBV28	TRBD2	TRBJ2-1	TRBC2	CAVRDSNYQLIW	CASSVLAGEVGEQFF	clone_510	Mature	St3	TRAV1-2.TRAJ33.TRAC_TRBV28.TRBD2.TRBJ2-1.TRBC2	TGTGCTGTGAGAGACAGCAACTATCAGTTAATCTGG_TGTGCCAGCAGTGTACTAGCGGGAGAGGTCGGTGAGCAGTTCTTC
28years_AGGGATGCATTGTGCA-1	MAIT	110	Hyperexpanded (100 < X <= 500)	canonical	28years	TRAV1-2	TRAJ20	TRAC	TRBV6-4	NA	TRBJ2-2	TRBC2	CAVRDSDYKLSF	CASSAGDTGELFF	clone_71	Mature	St3	TRAV1-2.TRAJ20.TRAC_TRBV6-4.NA.TRBJ2-2.TRBC2	TGTGCTGTGAGAGATAGCGACTACAAGCTCAGCTTT_TGTGCCAGCAGTGCAGGGGACACCGGGGAGCTGTTTTTT
28years_AGGGATGGTCTCTCTG-1	MAIT	2	Small (1 < X <= 5)	canonical	28years	TRAV1-2	TRAJ33	TRAC	TRBV6-4	NA	TRBJ2-3	TRBC2	CAVLDSNYQLIW	CASSDSIGDRNTQYF	clone_511	Mature	St3	TRAV1-2.TRAJ33.TRAC_TRBV6-4.NA.TRBJ2-3.TRBC2	TGTGCTGTGCTAGATAGCAACTATCAGTTAATCTGG_TGTGCCAGCAGTGACTCTATAGGGGACAGGAATACGCAGTATTTT
28years_AGGGATGGTGTTTGGT-1	MAIT	176	Hyperexpanded (100 < X <= 500)	canonical	28years	TRAV1-2	TRAJ20	TRAC	TRBV6-1	NA	TRBJ2-7	TRBC2	CAVRDQNYKLSF	CASEQGETAYEQYF	clone_46	Mature	St3	TRAV1-2.TRAJ20.TRAC_TRBV6-1.NA.TRBJ2-7.TRBC2	TGTGCTGTGAGAGATCAGAACTACAAGCTCAGCTTT_TGTGCCAGCGAACAGGGCGAAACGGCCTACGAGCAGTACTTC
28years_AGGGATGGTTTAGCTG-1	MAIT	9	Medium (5 < X <= 20)	canonical	28years	TRAV1-2	TRAJ33	TRAC	TRBV6-1	NA	TRBJ1-5	TRBC1	CAVMDSNYQLIW	CASSDLAGFGNQPQHF	clone_191	Mature	St3	TRAV1-2.TRAJ33.TRAC_TRBV6-1.NA.TRBJ1-5.TRBC1	TGTGCTGTCATGGATAGCAACTATCAGTTAATCTGG_TGTGCCAGCAGTGATCTGGCCGGGTTTGGCAATCAGCCCCAGCATTTT
28years_AGGGATGTCCTCGCAT-1	MAIT	30	Large (20 < X <= 100)	Va.canonical	28years	TRAV1-2	TRAJ33	TRAC	TRBV30	NA	TRBJ2-2	TRBC2	CVLMDSNYQLIW	CAWKGFEDTGELFF	clone_13	Mature	St3	TRAV1-2.TRAJ33.TRAC_TRBV30.NA.TRBJ2-2.TRBC2	TGTGTCCTCATGGATAGCAACTATCAGTTAATCTGG_TGTGCCTGGAAGGGTTTTGAGGATACCGGGGAGCTGTTTTTT
28years_AGGGATGTCGCGCCAA-1	MAIT	4	Small (1 < X <= 5)	Va.canonical	28years	TRAV1-2	TRAJ8	TRAC	TRBV6-4	NA	TRBJ2-2	TRBC2	CAASPGFQKLVF	CASSDRVSTGELFF	clone_512	Mature	St3	TRAV1-2.TRAJ8.TRAC_TRBV6-4.NA.TRBJ2-2.TRBC2	TGTGCTGCGTCCCCAGGCTTTCAGAAACTTGTATTT_TGTGCCAGCAGTGACAGGGTTTCCACCGGGGAGCTGTTTTTT
28years_AGGGATGTCTCGGACG-1	MAIT	1	Single (0 < X <= 1)	Va.canonical	28years	TRAV1-2	TRAJ33	TRAC	TRBV30	TRBD1	TRBJ2-7	TRBC2	CAVKDSNYQLIW	CAWSYEAGGSYEQYF	clone_513	Mature	St3	TRAV1-2.TRAJ33.TRAC_TRBV30.TRBD1.TRBJ2-7.TRBC2	TGTGCTGTGAAGGATAGCAACTATCAGTTAATCTGG_TGTGCCTGGAGTTACGAGGCAGGGGGGTCCTACGAGCAGTACTTC
28years_AGGGATGTCTTGTATC-1	MAIT	1	Single (0 < X <= 1)	canonical	28years	TRAV1-2	TRAJ33	TRAC	TRBV6-4	TRBD1	TRBJ2-1	TRBC2	CAVRDSNYQLIW	CASSAGTGGNEQFF	clone_514	Mature	St3	TRAV1-2.TRAJ33.TRAC_TRBV6-4.TRBD1.TRBJ2-1.TRBC2	TGTGCTGTGAGAGATAGCAACTATCAGTTAATCTGG_TGTGCCAGCAGTGCCGGGACAGGGGGCAATGAGCAGTTCTTC
28years_AGGGTGAAGCAGGTCA-1	MAIT	1	Single (0 < X <= 1)	canonical	28years	TRAV1-2	TRAJ33	TRAC	TRBV6-4	NA	TRBJ2-2	TRBC2	CASMDSNYQLIW	CASSDGGNTGELFF	clone_515	Mature	St3	TRAV1-2.TRAJ33.TRAC_TRBV6-4.NA.TRBJ2-2.TRBC2	TGTGCCTCCATGGATAGCAACTATCAGTTAATCTGG_TGTGCCAGCAGTGACGGCGGGAACACCGGGGAGCTGTTTTTT
28years_AGGGTGAAGCGTAGTG-1	MAIT	16	Medium (5 < X <= 20)	canonical	28years	TRAV1-2	TRAJ33	TRAC	TRBV6-2	NA	TRBJ2-3	TRBC2	CAVRDSNYQLIW	CASSYGTSADTQYF	clone_125	Mature	St3	TRAV1-2.TRAJ33.TRAC_TRBV6-2.NA.TRBJ2-3.TRBC2	TGTGCTGTGAGAGATAGCAACTATCAGTTAATCTGG_TGTGCCAGCAGTTACGGGACTAGCGCAGATACGCAGTATTTT
28years_AGGGTGAAGGGTATCG-1	MAIT	9	Medium (5 < X <= 20)	canonical	28years	TRAV1-2	TRAJ33	TRAC	TRBV20-1	NA	TRBJ1-1	TRBC1	CAVMDSNYQLIW	CSARIGETEAFF	clone_405	Mature	St3	TRAV1-2.TRAJ33.TRAC_TRBV20-1.NA.TRBJ1-1.TRBC1	TGTGCTGTGATGGATAGCAACTATCAGTTAATCTGG_TGCAGTGCTAGGATAGGGGAGACTGAAGCTTTCTTT
28years_AGGGTGAAGTGTCCAT-1	MAIT	5	Small (1 < X <= 5)	canonical	28years	TRAV1-2	TRAJ33	TRAC	TRBV6-4	NA	TRBJ2-1	TRBC2	CAVLDSNYQLIW	CASSGGSYNEQFF	clone_516	Mature	St3	TRAV1-2.TRAJ33.TRAC_TRBV6-4.NA.TRBJ2-1.TRBC2	TGTGCTGTTTTGGATAGCAACTATCAGTTAATCTGG_TGTGCCAGCAGTGGCGGCTCCTACAATGAGCAGTTCTTC
28years_AGGGTGACAATCGAAA-1	MAIT	5	Small (1 < X <= 5)	canonical	28years	TRAV1-2	TRAJ33	TRAC	TRBV6-4	TRBD1	TRBJ2-3	TRBC2	CAVRDSNYQLIW	CASSEGTGADTQYF	clone_143	Mature	St3	TRAV1-2.TRAJ33.TRAC_TRBV6-4.TRBD1.TRBJ2-3.TRBC2	TGTGCTGTGAGGGATAGCAACTATCAGTTAATCTGG_TGTGCCAGCAGTGAAGGGACAGGGGCCGATACGCAGTATTTT
28years_AGGGTGACACGACGAA-1	MAIT	4	Small (1 < X <= 5)	canonical	28years	TRAV1-2	TRAJ33	TRAC	TRBV6-4	TRBD1	TRBJ2-3	TRBC2	CAVMDSNYQLIW	CASSDGTGGTDTQYF	clone_517	Mature	St3	TRAV1-2.TRAJ33.TRAC_TRBV6-4.TRBD1.TRBJ2-3.TRBC2	TGTGCTGTGATGGATAGCAACTATCAGTTAATCTGG_TGTGCCAGCAGTGACGGGACAGGGGGCACAGATACGCAGTATTTT
28years_AGGGTGACATACGCCG-1	MAIT	2	Small (1 < X <= 5)	canonical	28years	TRAV1-2	TRAJ33	TRAC	TRBV6-1	NA	TRBJ2-1	TRBC2	CAALDSNYQLIW	CASSADDYNEQFF	clone_240	Mature	St3	TRAV1-2.TRAJ33.TRAC_TRBV6-1.NA.TRBJ2-1.TRBC2	TGTGCTGCCCTGGATAGCAACTATCAGTTAATCTGG_TGTGCCAGCAGTGCGGACGACTACAATGAGCAGTTCTTC
28years_AGGGTGACATCTACGA-1	MAIT	5	Small (1 < X <= 5)	canonical	28years	TRAV1-2	TRAJ33	TRAC	TRBV6-4	TRBD1	TRBJ2-2	TRBC2	CAVMDSNYQLIW	CASSETGQGNTGELFF	clone_518	Mature	St3	TRAV1-2.TRAJ33.TRAC_TRBV6-4.TRBD1.TRBJ2-2.TRBC2	TGTGCTGTGATGGATAGCAACTATCAGTTAATCTGG_TGTGCCAGCAGTGAAACGGGACAGGGGAACACCGGGGAGCTGTTTTTT
28years_AGGGTGAGTTACCGAT-1	MAIT	12	Medium (5 < X <= 20)	canonical	28years	TRAV1-2	TRAJ33	TRAC	TRBV6-1	NA	TRBJ2-3	TRBC2	CAVMDSNYQLIW	CASSEALAGGTDTQYF	clone_519	Mature	St3	TRAV1-2.TRAJ33.TRAC_TRBV6-1.NA.TRBJ2-3.TRBC2	TGTGCTGTGATGGATAGCAACTATCAGTTAATCTGG_TGTGCCAGCAGTGAAGCGCTAGCGGGAGGCACAGATACGCAGTATTTT
28years_AGGGTGATCACCACCT-1	MAIT	49	Large (20 < X <= 100)	canonical	28years	TRAV1-2	TRAJ33	TRAC	TRBV6-4	NA	TRBJ2-3	TRBC2	CAVMDSNYQLIW	CASSGGSTDTQYF	clone_32	Mature	St3	TRAV1-2.TRAJ33.TRAC_TRBV6-4.NA.TRBJ2-3.TRBC2	TGTGCTGTGATGGATAGCAACTATCAGTTAATCTGG_TGTGCCAGCAGTGGCGGGAGCACAGATACGCAGTATTTT
28years_AGGTCATAGAGCAATT-1	MAIT	1	Single (0 < X <= 1)	canonical	28years	TRAV1-2	TRAJ33	TRAC	TRBV6-4	NA	TRBJ2-2	TRBC2	CAVLDSNYQLIW	CASSDTSGVANTGELFF	clone_520	Mature	St3	TRAV1-2.TRAJ33.TRAC_TRBV6-4.NA.TRBJ2-2.TRBC2	TGTGCTGTGCTGGATAGCAACTATCAGTTAATCTGG_TGTGCCAGCAGTGATACTAGCGGGGTCGCGAACACCGGGGAGCTGTTTTTT
28years_AGGTCATCAACCGCCA-1	MAIT	176	Hyperexpanded (100 < X <= 500)	canonical	28years	TRAV1-2	TRAJ20	TRAC	TRBV6-1	NA	TRBJ2-7	TRBC2	CAVRDQNYKLSF	CASEQGETAYEQYF	clone_46	Mature	St3	TRAV1-2.TRAJ20.TRAC_TRBV6-1.NA.TRBJ2-7.TRBC2	TGTGCTGTGAGAGATCAGAACTACAAGCTCAGCTTT_TGTGCCAGCGAACAGGGCGAAACGGCCTACGAGCAGTACTTC
28years_AGGTCATCAATCGGTT-1	NKT	1	Single (0 < X <= 1)	canonical	28years	TRAV10	TRAJ18	TRAC	TRBV25-1	TRBD1	TRBJ1-6	TRBC1	CVVSDRGSTLGRLYF	CASSDRGPTVPLHF	clone_521	Immature	St2	TRAV10.TRAJ18.TRAC_TRBV25-1.TRBD1.TRBJ1-6.TRBC1	TGTGTGGTGAGCGACAGAGGCTCAACCCTGGGGAGGCTATACTTT_TGTGCCAGCAGTGACAGGGGGCCCACTGTCCCCCTCCACTTT
28years_AGGTCATCACGAGGTA-1	MAIT	1	Single (0 < X <= 1)	canonical	28years	TRAV1-2	TRAJ33	TRAC	TRBV20-1	NA	TRBJ2-7	TRBC2	CAASDSNYQLIW	CSARDGGRDYEQYF	clone_522	Mature	St3	TRAV1-2.TRAJ33.TRAC_TRBV20-1.NA.TRBJ2-7.TRBC2	TGTGCTGCCTCGGATAGCAACTATCAGTTAATCTGG_TGCAGTGCTAGAGATGGAGGACGGGACTACGAGCAGTACTTC
28years_AGGTCATGTATGGTTC-1	MAIT	56	Large (20 < X <= 100)	Va.canonical	28years	TRAV1-2	TRAJ33	TRAC	TRBV19	NA	TRBJ2-3	TRBC2	CAVMDSNYQLIW	CASSILAGGPTDTQYF	clone_14	Mature	St3	TRAV1-2.TRAJ33.TRAC_TRBV19.NA.TRBJ2-3.TRBC2	TGTGCTGTGATGGATAGCAACTATCAGTTAATCTGG_TGTGCCAGTAGTATATTAGCGGGAGGCCCCACAGATACGCAGTATTTT
28years_AGGTCATGTCAAGCGA-1	MAIT	110	Hyperexpanded (100 < X <= 500)	canonical	28years	TRAV1-2	TRAJ20	TRAC	TRBV6-4	NA	TRBJ2-2	TRBC2	CAVRDSDYKLSF	CASSAGDTGELFF	clone_71	Mature	St3	TRAV1-2.TRAJ20.TRAC_TRBV6-4.NA.TRBJ2-2.TRBC2	TGTGCTGTGAGAGATAGCGACTACAAGCTCAGCTTT_TGTGCCAGCAGTGCAGGGGACACCGGGGAGCTGTTTTTT
28years_AGGTCATGTGTGGTTT-1	MAIT	2	Small (1 < X <= 5)	canonical	28years	TRAV1-2	TRAJ33	TRAC	TRBV6-4	NA	TRBJ2-2	TRBC2	CAVSDSNYQLIW	CASRTSGGEAGELFF	clone_523	Mature	St3	TRAV1-2.TRAJ33.TRAC_TRBV6-4.NA.TRBJ2-2.TRBC2	TGTGCTGTATCAGATAGCAACTATCAGTTAATCTGG_TGTGCCAGCAGAACAAGCGGGGGAGAGGCCGGGGAGCTGTTTTTT
28years_AGGTCATTCAGTACGT-1	MAIT	1	Single (0 < X <= 1)	Va.canonical	28years	TRAV1-2	TRAJ33	TRAC	TRBV4-1	NA	TRBJ2-5	TRBC2	CAPVDSNYQLIW	CASSHRGEGFETQYF	clone_524	Mature	St3	TRAV1-2.TRAJ33.TRAC_TRBV4-1.NA.TRBJ2-5.TRBC2	TGTGCCCCCGTGGATAGCAACTATCAGTTAATCTGG_TGCGCCAGCAGCCACCGGGGGGAAGGGTTCGAGACCCAGTACTTC
28years_AGGTCATTCCTTAATC-1	MAIT	1	Single (0 < X <= 1)	canonical	28years	TRAV1-2	TRAJ33	TRAC	TRBV20-1	NA	TRBJ2-1	TRBC2	CAVLNSNYQLIW	CSARDPGTRTAYNEQFF	clone_525	Immature	St1	TRAV1-2.TRAJ33.TRAC_TRBV20-1.NA.TRBJ2-1.TRBC2	TGTGCTGTGCTTAATAGCAACTATCAGTTAATCTGG_TGCAGTGCTAGAGATCCCGGGACCAGGACTGCCTACAATGAGCAGTTCTTC
28years_AGGTCCGAGTAGCGGT-1	MAIT	4	Small (1 < X <= 5)	canonical	28years	TRAV1-2	TRAJ20	TRAC	TRBV6-1	TRBD2	TRBJ2-7	TRBC2	CAVRDGDYKLSF	CASSEGTSGSYEQYF	clone_41	Mature	St3	TRAV1-2.TRAJ20.TRAC_TRBV6-1.TRBD2.TRBJ2-7.TRBC2	TGTGCTGTGAGAGATGGGGACTACAAGCTCAGCTTT_TGTGCCAGCAGTGAAGGGACTAGCGGGAGCTACGAGCAGTACTTC
28years_AGGTCCGAGTTAACGA-1	MAIT	10	Medium (5 < X <= 20)	canonical	28years	TRAV1-2	TRAJ33	TRAC	TRBV20-1	NA	TRBJ2-7	TRBC2	CAVSDSNYQLIW	CSARDPSGSDYEQYF	clone_526	Mature	St3	TRAV1-2.TRAJ33.TRAC_TRBV20-1.NA.TRBJ2-7.TRBC2	TGTGCTGTGAGTGATAGCAACTATCAGTTAATCTGG_TGCAGTGCTAGGGACCCTAGCGGGAGTGACTACGAGCAGTACTTC
28years_AGGTCCGCAATGGTCT-1	MAIT	6	Medium (5 < X <= 20)	canonical	28years	TRAV1-2	TRAJ33	TRAC	TRBV6-4	TRBD1	TRBJ2-3	TRBC2	CAVMDSNYQLIW	CASSKTGGTDTQYF	clone_527	Mature	St3	TRAV1-2.TRAJ33.TRAC_TRBV6-4.TRBD1.TRBJ2-3.TRBC2	TGTGCTGTGATGGATAGCAACTATCAGTTAATCTGG_TGTGCCAGCAGTAAGACAGGGGGCACAGATACGCAGTATTTT
28years_AGGTCCGCACCCTATC-1	MAIT	6	Medium (5 < X <= 20)	canonical	28years	TRAV1-2	TRAJ33	TRAC	TRBV6-4	NA	TRBJ2-2	TRBC2	CAVMDSNYQLIW	CASSDSGANTGELFF	clone_97	Mature	St3	TRAV1-2.TRAJ33.TRAC_TRBV6-4.NA.TRBJ2-2.TRBC2	TGTGCTGTGATGGATAGCAACTATCAGTTAATCTGG_TGTGCCAGCAGTGACTCAGGGGCGAACACCGGGGAGCTGTTTTTT
28years_AGGTCCGGTCAAAGAT-1	MAIT	1	Single (0 < X <= 1)	Va.canonical	28years	TRAV1-2	TRAJ34	TRAC	TRBV4-2	TRBD2	TRBJ2-1	TRBC2	CAVRDRTDKLIF	CASSQVLAGGYNEQFF	clone_528	Immature	St2	TRAV1-2.TRAJ34.TRAC_TRBV4-2.TRBD2.TRBJ2-1.TRBC2	TGTGCTGTGAGAGATCGAACCGACAAGCTCATCTTT_TGTGCCAGCAGCCAAGTACTAGCGGGAGGGTACAATGAGCAGTTCTTC
28years_AGGTCCGGTCATATGC-1	polyclonal	52	Large (20 < X <= 100)	noncanonical	28years	TRAV12-1	TRAJ29	TRAC	TRBV6-4	NA	TRBJ2-3	TRBC2	CADSGNTPLVF	CASSSGSTDTQYF	clone_75	Mature	St3	TRAV12-1.TRAJ29.TRAC_TRBV6-4.NA.TRBJ2-3.TRBC2	TGTGCGGATTCAGGAAACACACCTCTTGTCTTT_TGTGCCAGCAGTAGCGGGAGCACAGATACGCAGTATTTT
28years_AGGTCCGGTCGGCACT-1	MAIT	49	Large (20 < X <= 100)	canonical	28years	TRAV1-2	TRAJ33	TRAC	TRBV6-4	NA	TRBJ2-3	TRBC2	CAVMDSNYQLIW	CASSGGSTDTQYF	clone_32	Mature	St3	TRAV1-2.TRAJ33.TRAC_TRBV6-4.NA.TRBJ2-3.TRBC2	TGTGCTGTGATGGATAGCAACTATCAGTTAATCTGG_TGTGCCAGCAGTGGCGGGAGCACAGATACGCAGTATTTT
28years_AGGTCCGTCCCTTGTG-1	MAIT	1	Single (0 < X <= 1)	canonical	28years	TRAV1-2	TRAJ33	TRAC	TRBV20-1	NA	TRBJ2-7	TRBC2	CAVRDSNYQLIW	CSAREREYEQYF	clone_529	Mature	St3	TRAV1-2.TRAJ33.TRAC_TRBV20-1.NA.TRBJ2-7.TRBC2	TGTGCTGTGAGGGATAGCAACTATCAGTTAATCTGG_TGCAGTGCTAGAGAGCGGGAGTACGAGCAGTACTTC
28years_AGGTCCGTCGGCTACG-1	MAIT	9	Medium (5 < X <= 20)	canonical	28years	TRAV1-2	TRAJ33	TRAC	TRBV6-4	NA	TRBJ2-2	TRBC2	CAVRDSNYQLIW	CASSGTSDTGELFF	clone_427	Mature	St3	TRAV1-2.TRAJ33.TRAC_TRBV6-4.NA.TRBJ2-2.TRBC2	TGTGCTGTGAGAGATAGCAACTATCAGTTAATCTGG_TGTGCCAGCAGTGGGACTAGCGACACCGGGGAGCTGTTTTTT
28years_AGGTCCGTCTGGAGCC-1	MAIT	1	Single (0 < X <= 1)	Va.canonical	28years	TRAV1-2	TRAJ6	TRAC	TRBV25-1	NA	TRBJ1-1	TRBC1	CAVTGGSYIPTF	CASSDVEGRWTEAFF	clone_530	Immature	St2	TRAV1-2.TRAJ6.TRAC_TRBV25-1.NA.TRBJ1-1.TRBC1	TGTGCTGTGACGGGAGGAAGCTACATACCTACATTT_TGTGCCAGCAGTGACGTAGAGGGCCGGTGGACTGAAGCTTTCTTT
28years_AGTAGTCCACCGTTGG-1	polyclonal	1	Single (0 < X <= 1)	noncanonical	28years	TRAV26-1	TRAJ5	TRAC	TRBV2	TRBD1	TRBJ1-1	TRBC1	CIVRVAWGRRALTF	CASRGPTGQETEAFF	clone_531	Immature	St2	TRAV26-1.TRAJ5.TRAC_TRBV2.TRBD1.TRBJ1-1.TRBC1	TGCATCGTCAGAGTCGCCTGGGGCAGGAGAGCACTTACTTTT_TGTGCCAGCAGGGGCCCTACGGGACAGGAGACTGAAGCTTTCTTT
28years_AGTAGTCCACGAGAGT-1	MAIT	56	Large (20 < X <= 100)	Va.canonical	28years	TRAV1-2	TRAJ33	TRAC	TRBV19	NA	TRBJ2-3	TRBC2	CAVMDSNYQLIW	CASSILAGGPTDTQYF	clone_14	Mature	St3	TRAV1-2.TRAJ33.TRAC_TRBV19.NA.TRBJ2-3.TRBC2	TGTGCTGTGATGGATAGCAACTATCAGTTAATCTGG_TGTGCCAGTAGTATATTAGCGGGAGGCCCCACAGATACGCAGTATTTT
28years_AGTAGTCCACTGTGTA-1	MAIT	3	Small (1 < X <= 5)	canonical	28years	TRAV1-2	TRAJ33	TRAC	TRBV6-1	NA	TRBJ2-2	TRBC2	CAVRDSNYQLIW	CASSEELAGVGELFF	clone_532	Mature	St3	TRAV1-2.TRAJ33.TRAC_TRBV6-1.NA.TRBJ2-2.TRBC2	TGTGCTGTGAGAGATAGCAACTATCAGTTAATCTGG_TGTGCCAGCAGTGAAGAACTAGCGGGAGTCGGGGAGCTGTTTTTT
28years_AGTAGTCCATCCGGGT-1	MAIT	2	Small (1 < X <= 5)	canonical	28years	TRAV1-2	TRAJ12	TRAC	TRBV6-4	NA	TRBJ2-3	TRBC2	CAVMDSSYKLIF	CASSASGTDTQYF	clone_533	Mature	St3	TRAV1-2.TRAJ12.TRAC_TRBV6-4.NA.TRBJ2-3.TRBC2	TGTGCTGTGATGGATAGCAGCTATAAATTGATCTTC_TGTGCCAGCAGTGCTAGCGGGACAGATACGCAGTATTTT
28years_AGTAGTCCATTCACTT-1	MAIT	16	Medium (5 < X <= 20)	canonical	28years	TRAV1-2	TRAJ12	TRAC	TRBV6-4	NA	TRBJ2-3	TRBC2	CAVMDSSYKLIF	CASSDSSGSTDTQYF	clone_534	Mature	St3	TRAV1-2.TRAJ12.TRAC_TRBV6-4.NA.TRBJ2-3.TRBC2	TGTGCTGTGATGGATAGCAGCTATAAATTGATCTTC_TGTGCCAGCAGTGACTCTAGCGGGAGCACAGATACGCAGTATTTT
28years_AGTAGTCGTGCATCTA-1	MAIT	1	Single (0 < X <= 1)	Va.canonical	28years	TRAV1-2	TRAJ33	TRAC	TRBV28	NA	TRBJ2-6	TRBC2	CAVMDSNYQLIW	CASVGGSSSGANVLTF	clone_535	Mature	St3	TRAV1-2.TRAJ33.TRAC_TRBV28.NA.TRBJ2-6.TRBC2	TGTGCTGTCATGGATAGCAACTATCAGTTAATCTGG_TGTGCCAGCGTGGGGGGTTCCAGCTCTGGGGCCAACGTCCTGACTTTC
28years_AGTAGTCTCGAATGCT-1	MAIT	42	Large (20 < X <= 100)	canonical	28years	TRAV1-2	TRAJ33	TRAC	TRBV6-4	NA	TRBJ2-1	TRBC2	CAVLDSNYQLIW	CASSEGASSYNEQFF	clone_267	Mature	St3	TRAV1-2.TRAJ33.TRAC_TRBV6-4.NA.TRBJ2-1.TRBC2	TGTGCTGTATTGGATAGCAACTATCAGTTAATCTGG_TGTGCCAGCAGTGAAGGCGCGAGCTCCTACAATGAGCAGTTCTTC
28years_AGTAGTCTCGATCCCT-1	MAIT	1	Single (0 < X <= 1)	canonical	28years	TRAV1-2	TRAJ20	TRAC	TRBV6-4	NA	TRBJ2-6	TRBC2	CAVRGGDYKLSF	CASSDSPGSGANVLTF	clone_536	Mature	St3	TRAV1-2.TRAJ20.TRAC_TRBV6-4.NA.TRBJ2-6.TRBC2	TGTGCTGTGAGAGGGGGGGACTACAAGCTCAGCTTT_TGTGCCAGCAGTGACTCACCCGGATCTGGGGCCAACGTCCTGACTTTC
28years_AGTCTTTAGGAGTTTA-1	MAIT	3	Small (1 < X <= 5)	canonical	28years	TRAV1-2	TRAJ33	TRAC	TRBV6-1	NA	TRBJ1-2	TRBC1	CAVRDSNYQLIW	CASSEAEDYSGYTF	clone_537	Mature	St3	TRAV1-2.TRAJ33.TRAC_TRBV6-1.NA.TRBJ1-2.TRBC1	TGTGCTGTGAGAGATAGCAACTATCAGTTAATCTGG_TGTGCCAGCAGTGAAGCCGAGGATTACAGTGGCTACACCTTC
28years_AGTCTTTAGGTGCTTT-1	polyclonal	52	Large (20 < X <= 100)	noncanonical	28years	TRAV12-1	TRAJ29	TRAC	TRBV6-4	NA	TRBJ2-3	TRBC2	CADSGNTPLVF	CASSSGSTDTQYF	clone_75	Mature	St3	TRAV12-1.TRAJ29.TRAC_TRBV6-4.NA.TRBJ2-3.TRBC2	TGTGCGGATTCAGGAAACACACCTCTTGTCTTT_TGTGCCAGCAGTAGCGGGAGCACAGATACGCAGTATTTT
28years_AGTCTTTAGTACTTGC-1	MAIT	3	Small (1 < X <= 5)	Va.canonical	28years	TRAV1-2	TRAJ33	TRAC	TRBV25-1	TRBD1	TRBJ2-2	TRBC2	CAVIDSNYQLIW	CASSDPDRGDTGELFF	clone_310	Mature	St3	TRAV1-2.TRAJ33.TRAC_TRBV25-1.TRBD1.TRBJ2-2.TRBC2	TGTGCTGTAATTGATAGCAACTATCAGTTAATCTGG_TGTGCCAGCAGTGACCCGGACAGGGGAGACACCGGGGAGCTGTTTTTT
28years_AGTCTTTCACATTCGA-1	MAIT	49	Large (20 < X <= 100)	canonical	28years	TRAV1-2	TRAJ33	TRAC	TRBV6-4	NA	TRBJ2-3	TRBC2	CAVMDSNYQLIW	CASSGGSTDTQYF	clone_32	Mature	St3	TRAV1-2.TRAJ33.TRAC_TRBV6-4.NA.TRBJ2-3.TRBC2	TGTGCTGTGATGGATAGCAACTATCAGTTAATCTGG_TGTGCCAGCAGTGGCGGGAGCACAGATACGCAGTATTTT
28years_AGTCTTTCACCTTGTC-1	MAIT	1	Single (0 < X <= 1)	canonical	28years	TRAV1-2	TRAJ33	TRAC	TRBV6-4	TRBD2	TRBJ2-3	TRBC2	CAVQDSNYQLIW	CASSEGTSGTDTQYF	clone_538	Mature	St3	TRAV1-2.TRAJ33.TRAC_TRBV6-4.TRBD2.TRBJ2-3.TRBC2	TGTGCTGTACAGGATAGCAACTATCAGTTAATCTGG_TGTGCCAGCAGTGAGGGGACTAGCGGGACAGATACGCAGTATTTT
28years_AGTCTTTCATGTCGAT-1	MAIT	1	Single (0 < X <= 1)	Va.canonical	28years	TRAV1-2	TRAJ41	TRAC	TRBV20-1	NA	TRBJ2-7	TRBC2	CAVIDSGYALNF	CSARGLAGYEQYF	clone_539	Mature	St3	TRAV1-2.TRAJ41.TRAC_TRBV20-1.NA.TRBJ2-7.TRBC2	TGTGCTGTGATAGATTCCGGGTATGCACTCAACTTC_TGCAGTGCTAGAGGACTAGCGGGCTACGAGCAGTACTTC
28years_AGTCTTTGTACGACCC-1	MAIT	18	Medium (5 < X <= 20)	canonical	28years	TRAV1-2	TRAJ33	TRAC	TRBV6-4	NA	TRBJ2-1	TRBC2	CAVRDSNYQLIW	CASSDSTSGSNEQFF	clone_200	Mature	St3	TRAV1-2.TRAJ33.TRAC_TRBV6-4.NA.TRBJ2-1.TRBC2	TGTGCTGTGAGAGATAGCAACTATCAGTTAATCTGG_TGTGCCAGCAGTGACTCGACTAGCGGGAGCAATGAGCAGTTCTTC
28years_AGTCTTTGTCCAACTA-1	MAIT	1	Single (0 < X <= 1)	canonical	28years	TRAV1-2	TRAJ33	TRAC	TRBV6-4	TRBD2	TRBJ2-1	TRBC2	CAVMDSNYQLIW	CASSDSGEGNNEQFF	clone_540	Mature	St3	TRAV1-2.TRAJ33.TRAC_TRBV6-4.TRBD2.TRBJ2-1.TRBC2	TGTGCTGTCATGGATAGCAACTATCAGTTAATCTGG_TGTGCCAGCAGTGACTCGGGGGAGGGGAACAATGAGCAGTTCTTC
28years_AGTCTTTGTTATGCGT-1	MAIT	68	Large (20 < X <= 100)	canonical	28years	TRAV1-2	TRAJ33	TRAC	TRBV6-4	NA	TRBJ1-5	TRBC1	CAVMDSNYQLIW	CASSEGANQPQHF	clone_35	Mature	St3	TRAV1-2.TRAJ33.TRAC_TRBV6-4.NA.TRBJ1-5.TRBC1	TGTGCTGTGATGGATAGCAACTATCAGTTAATCTGG_TGTGCCAGCAGTGAGGGGGCCAATCAGCCCCAGCATTTT
28years_AGTCTTTTCAGTTCGA-1	MAIT	1	Single (0 < X <= 1)	Va.canonical	28years	TRAV1-2	TRAJ33	TRAC	TRBV19	NA	TRBJ2-6	TRBC2	CAVRDSNYQLIW	CASSSSEDREFSGANVLTF	clone_541	Immature	St2	TRAV1-2.TRAJ33.TRAC_TRBV19.NA.TRBJ2-6.TRBC2	TGTGCTGTGAGAGATAGCAACTATCAGTTAATCTGG_TGTGCCAGTAGTAGCTCAGAGGACAGGGAATTCTCTGGGGCCAACGTCCTGACTTTC
28years_AGTCTTTTCCGAAGAG-1	polyclonal	52	Large (20 < X <= 100)	noncanonical	28years	TRAV12-1	TRAJ29	TRAC	TRBV6-4	NA	TRBJ2-3	TRBC2	CADSGNTPLVF	CASSSGSTDTQYF	clone_75	Mature	St3	TRAV12-1.TRAJ29.TRAC_TRBV6-4.NA.TRBJ2-3.TRBC2	TGTGCGGATTCAGGAAACACACCTCTTGTCTTT_TGTGCCAGCAGTAGCGGGAGCACAGATACGCAGTATTTT
28years_AGTCTTTTCGCCCTTA-1	MAIT	3	Small (1 < X <= 5)	canonical	28years	TRAV1-2	TRAJ33	TRAC	TRBV20-1	NA	TRBJ2-7	TRBC2	CAVMDSNYQLIW	CSARETSGFYEQYF	clone_542	Immature	St2	TRAV1-2.TRAJ33.TRAC_TRBV20-1.NA.TRBJ2-7.TRBC2	TGTGCTGTGATGGATAGCAACTATCAGTTAATCTGG_TGCAGTGCTAGAGAGACTAGCGGGTTCTACGAGCAGTACTTC
28years_AGTCTTTTCTGGCGTG-1	MAIT	3	Small (1 < X <= 5)	canonical	28years	TRAV1-2	TRAJ33	TRAC	TRBV6-4	NA	TRBJ2-2	TRBC2	CAVMDSNYQLIW	CASSDGTSGTGELFF	clone_543	Mature	St3	TRAV1-2.TRAJ33.TRAC_TRBV6-4.NA.TRBJ2-2.TRBC2	TGTGCTGTTATGGATAGCAACTATCAGTTAATCTGG_TGTGCCAGCAGTGACGGGACTAGCGGCACCGGGGAGCTGTTTTTT
28years_AGTGAGGAGCTGTTCA-1	MAIT	1	Single (0 < X <= 1)	Va.canonical	28years	TRAV1-2	TRAJ33	TRAC	TRBV15	TRBD1	TRBJ2-6	TRBC2	CAVRDSNYQLIW	CATSATGDSGANVLTF	clone_544	Mature	St3	TRAV1-2.TRAJ33.TRAC_TRBV15.TRBD1.TRBJ2-6.TRBC2	TGTGCTGTGAGAGATAGCAACTATCAGTTAATCTGG_TGTGCCACCAGTGCGACAGGGGACTCTGGGGCCAACGTCCTGACTTTC
28years_AGTGAGGAGTGACATA-1	polyclonal	1	Single (0 < X <= 1)	noncanonical	28years	TRAV21	TRAJ27	TRAC	TRBV15	TRBD1	TRBJ1-1	TRBC1	CAVVNTNAGKSTF	CATSRDRLNTEAFF	clone_545	Immature	St1	TRAV21.TRAJ27.TRAC_TRBV15.TRBD1.TRBJ1-1.TRBC1	TGTGCTGTCGTTAACACCAATGCAGGCAAATCAACCTTT_TGTGCCACCAGCAGGGACAGGTTGAACACTGAAGCTTTCTTT
28years_AGTGAGGAGTTTAGGA-1	MAIT	42	Large (20 < X <= 100)	canonical	28years	TRAV1-2	TRAJ33	TRAC	TRBV6-4	NA	TRBJ2-1	TRBC2	CAVLDSNYQLIW	CASSEGASSYNEQFF	clone_267	Mature	St3	TRAV1-2.TRAJ33.TRAC_TRBV6-4.NA.TRBJ2-1.TRBC2	TGTGCTGTATTGGATAGCAACTATCAGTTAATCTGG_TGTGCCAGCAGTGAAGGCGCGAGCTCCTACAATGAGCAGTTCTTC
28years_AGTGAGGCAAGGACTG-1	MAIT	3	Small (1 < X <= 5)	canonical	28years	TRAV1-2	TRAJ33	TRAC	TRBV6-1	NA	TRBJ2-7	TRBC2	CAVMDSNYQLIW	CASSDGTGGKEQYF	clone_546	Mature	St3	TRAV1-2.TRAJ33.TRAC_TRBV6-1.NA.TRBJ2-7.TRBC2	TGTGCTGTCATGGATAGCAACTATCAGTTAATCTGG_TGTGCCAGCAGTGACGGGACAGGGGGGAAGGAGCAGTACTTC
28years_AGTGAGGCAATCAGAA-1	MAIT	10	Medium (5 < X <= 20)	canonical	28years	TRAV1-2	TRAJ33	TRAC	TRBV6-1	NA	TRBJ2-2	TRBC2	CAVRDSNYQLIW	CASCLAGETGELFF	clone_547	Mature	St3	TRAV1-2.TRAJ33.TRAC_TRBV6-1.NA.TRBJ2-2.TRBC2	TGTGCTGTGAGAGATAGCAACTATCAGTTAATCTGG_TGTGCCAGCTGTCTAGCGGGAGAAACCGGGGAGCTGTTTTTT
28years_AGTGAGGCAGTAAGCG-1	MAIT	30	Large (20 < X <= 100)	Va.canonical	28years	TRAV1-2	TRAJ33	TRAC	TRBV30	NA	TRBJ2-2	TRBC2	CVLMDSNYQLIW	CAWKGFEDTGELFF	clone_13	Mature	St3	TRAV1-2.TRAJ33.TRAC_TRBV30.NA.TRBJ2-2.TRBC2	TGTGTCCTCATGGATAGCAACTATCAGTTAATCTGG_TGTGCCTGGAAGGGTTTTGAGGATACCGGGGAGCTGTTTTTT
28years_AGTGAGGGTGGCGAAT-1	MAIT	62	Large (20 < X <= 100)	canonical	28years	TRAV1-2	TRAJ33	TRAC	TRBV6-4	NA	TRBJ2-3	TRBC2	CAVKDSNYQLIW	CASSDGTSGTDTQYF	clone_57	Mature	St3	TRAV1-2.TRAJ33.TRAC_TRBV6-4.NA.TRBJ2-3.TRBC2	TGTGCTGTGAAGGATAGCAACTATCAGTTAATCTGG_TGTGCCAGCAGTGACGGGACTAGCGGCACAGATACGCAGTATTTT
28years_AGTGAGGGTGGTAACG-1	MAIT	2	Small (1 < X <= 5)	canonical	28years	TRAV1-2	TRAJ33	TRAC	TRBV20-1	NA	TRBJ2-7	TRBC2	CAVIESNYQLIW	CSARGDRQAYEQYF	clone_548	Mature	St3	TRAV1-2.TRAJ33.TRAC_TRBV20-1.NA.TRBJ2-7.TRBC2	TGTGCTGTGATAGAGAGCAACTATCAGTTAATCTGG_TGCAGTGCTAGAGGCGACAGGCAAGCCTACGAGCAGTACTTC
28years_AGTGAGGTCCTCCTAG-1	polyclonal	15	Medium (5 < X <= 20)	noncanonical	28years	TRAV8-6	TRAJ7	TRAC	TRBV6-4	NA	TRBJ2-3	TRBC2	CAVSEKGNNRLAF	CASSDSSGSTDTQYF	clone_379	Mature	St3	TRAV8-6.TRAJ7.TRAC_TRBV6-4.NA.TRBJ2-3.TRBC2	TGTGCTGTGAGTGAAAAGGGGAACAACAGACTCGCTTTT_TGTGCCAGCAGTGACTCTAGCGGGAGCACAGATACGCAGTATTTT
28years_AGTGAGGTCGTCTGCT-1	MAIT	6	Medium (5 < X <= 20)	canonical	28years	TRAV1-2	TRAJ33	TRAC	TRBV6-1	NA	TRBJ2-2	TRBC2	CAVTDSNYQLIW	CASSEASGNTGELFF	clone_549	Mature	St3	TRAV1-2.TRAJ33.TRAC_TRBV6-1.NA.TRBJ2-2.TRBC2	TGTGCTGTGACGGATAGCAACTATCAGTTAATCTGG_TGTGCCAGCAGTGAAGCTAGCGGGAACACCGGGGAGCTGTTTTTT
28years_AGTGGGAAGGCATTGG-1	MAIT	6	Medium (5 < X <= 20)	canonical	28years	TRAV1-2	TRAJ33	TRAC	TRBV6-1	NA	TRBJ2-2	TRBC2	CAVTDSNYQLIW	CASSEASGNTGELFF	clone_549	Mature	St3	TRAV1-2.TRAJ33.TRAC_TRBV6-1.NA.TRBJ2-2.TRBC2	TGTGCTGTGACGGATAGCAACTATCAGTTAATCTGG_TGTGCCAGCAGTGAAGCTAGCGGGAACACCGGGGAGCTGTTTTTT
28years_AGTGGGAAGGGCACTA-1	MAIT	1	Single (0 < X <= 1)	canonical	28years	TRAV1-2	TRAJ33	TRAC	TRBV6-4	NA	TRBJ2-3	TRBC2	CAVRDSNYQLIW	CASSEGLGGDTQYF	clone_550	Mature	St3	TRAV1-2.TRAJ33.TRAC_TRBV6-4.NA.TRBJ2-3.TRBC2	TGTGCTGTGAGAGATAGCAACTATCAGTTAATCTGG_TGTGCCAGCAGTGAAGGACTAGGCGGTGATACGCAGTATTTT
28years_AGTGGGACAAATCCGT-1	MAIT	4	Small (1 < X <= 5)	canonical	28years	TRAV1-2	TRAJ33	TRAC	TRBV6-4	NA	TRBJ2-1	TRBC2	CAVMDSNYQLIW	CASSDSTSGSNEQFF	clone_475	Mature	St3	TRAV1-2.TRAJ33.TRAC_TRBV6-4.NA.TRBJ2-1.TRBC2	TGTGCTGTGATGGATAGCAACTATCAGTTAATCTGG_TGTGCCAGCAGTGACTCGACTAGCGGGAGCAATGAGCAGTTCTTC
28years_AGTGGGACAACGATCT-1	MAIT	2	Small (1 < X <= 5)	canonical	28years	TRAV1-2	TRAJ20	TRAC	TRBV6-1	NA	TRBJ2-7	TRBC2	CAVKANDYKLSF	CASSVLGDSSYEQYF	clone_551	Mature	St3	TRAV1-2.TRAJ20.TRAC_TRBV6-1.NA.TRBJ2-7.TRBC2	TGTGCTGTGAAGGCGAACGACTACAAGCTCAGCTTT_TGTGCCAGCAGTGTCCTCGGGGACAGCTCCTACGAGCAGTACTTC
28years_AGTGGGACAAGTCATC-1	MAIT	7	Medium (5 < X <= 20)	canonical	28years	TRAV1-2	TRAJ12	TRAC	TRBV6-4	NA	TRBJ2-3	TRBC2	CAVMDSSYKLIF	CASSDSRETDTQYF	clone_298	Mature	St3	TRAV1-2.TRAJ12.TRAC_TRBV6-4.NA.TRBJ2-3.TRBC2	TGTGCTGTGATGGATAGCAGCTATAAATTGATCTTC_TGTGCCAGCAGTGACTCGCGGGAGACAGATACGCAGTATTTT
28years_AGTGGGACACAGGAGT-1	MAIT	7	Medium (5 < X <= 20)	canonical	28years	TRAV1-2	TRAJ33	TRAC	TRBV6-2	NA	TRBJ2-7	TRBC2	CAVRDSNYQLIW	CASSYGTSGYEQYF	clone_552	Mature	St3	TRAV1-2.TRAJ33.TRAC_TRBV6-2.NA.TRBJ2-7.TRBC2	TGTGCTGTGAGAGATAGCAACTATCAGTTAATCTGG_TGTGCCAGCAGTTACGGGACTAGCGGCTACGAGCAGTACTTC
28years_AGTGGGACAGGGATTG-1	MAIT	62	Large (20 < X <= 100)	canonical	28years	TRAV1-2	TRAJ33	TRAC	TRBV6-4	NA	TRBJ2-3	TRBC2	CAVKDSNYQLIW	CASSDGTSGTDTQYF	clone_57	Mature	St3	TRAV1-2.TRAJ33.TRAC_TRBV6-4.NA.TRBJ2-3.TRBC2	TGTGCTGTGAAGGATAGCAACTATCAGTTAATCTGG_TGTGCCAGCAGTGACGGGACTAGCGGCACAGATACGCAGTATTTT
28years_AGTGGGACATCCCATC-1	MAIT	1	Single (0 < X <= 1)	canonical	28years	TRAV1-2	TRAJ12	TRAC	TRBV6-5	TRBD1	TRBJ1-5	TRBC1	CAVKDSSYKLIF	CASRGQGESQPQHF	clone_553	Mature	St3	TRAV1-2.TRAJ12.TRAC_TRBV6-5.TRBD1.TRBJ1-5.TRBC1	TGTGCTGTGAAGGATAGCAGCTATAAATTGATCTTC_TGTGCCAGCAGAGGACAGGGGGAAAGTCAGCCCCAGCATTTT
28years_AGTGGGACATGTAAGA-1	MAIT	2	Small (1 < X <= 5)	canonical	28years	TRAV1-2	TRAJ33	TRAC	TRBV20-1	NA	TRBJ1-1	TRBC1	CAVMDSNYQLIW	CSAPKRETEAFF	clone_554	Mature	St3	TRAV1-2.TRAJ33.TRAC_TRBV20-1.NA.TRBJ1-1.TRBC1	TGTGCTGTCATGGATAGCAACTATCAGTTAATCTGG_TGCAGTGCCCCCAAGAGGGAAACTGAAGCTTTCTTT
28years_AGTGGGAGTAAGGGAA-1	MAIT	49	Large (20 < X <= 100)	canonical	28years	TRAV1-2	TRAJ33	TRAC	TRBV6-4	NA	TRBJ2-3	TRBC2	CAVMDSNYQLIW	CASSGGSTDTQYF	clone_32	Mature	St3	TRAV1-2.TRAJ33.TRAC_TRBV6-4.NA.TRBJ2-3.TRBC2	TGTGCTGTGATGGATAGCAACTATCAGTTAATCTGG_TGTGCCAGCAGTGGCGGGAGCACAGATACGCAGTATTTT
28years_AGTGGGAGTGGCAAAC-1	MAIT	2	Small (1 < X <= 5)	Va.canonical	28years	TRAV1-2	TRAJ33	TRAC	TRBV15	NA	TRBJ2-1	TRBC2	CATLDSNYQLIW	CATSTKREGYNEQFF	clone_555	Mature	St3	TRAV1-2.TRAJ33.TRAC_TRBV15.NA.TRBJ2-1.TRBC2	TGTGCTACCCTGGATAGCAACTATCAGTTAATCTGG_TGTGCCACCAGCACTAAGCGGGAGGGATACAATGAGCAGTTCTTC
28years_AGTGGGAGTGTTTGGT-1	MAIT	56	Large (20 < X <= 100)	Va.canonical	28years	TRAV1-2	TRAJ33	TRAC	TRBV19	NA	TRBJ2-3	TRBC2	CAVMDSNYQLIW	CASSILAGGPTDTQYF	clone_14	Mature	St3	TRAV1-2.TRAJ33.TRAC_TRBV19.NA.TRBJ2-3.TRBC2	TGTGCTGTGATGGATAGCAACTATCAGTTAATCTGG_TGTGCCAGTAGTATATTAGCGGGAGGCCCCACAGATACGCAGTATTTT
28years_AGTGGGATCAACTCTT-1	MAIT	56	Large (20 < X <= 100)	Va.canonical	28years	TRAV1-2	TRAJ33	TRAC	TRBV19	NA	TRBJ2-3	TRBC2	CAVMDSNYQLIW	CASSILAGGPTDTQYF	clone_14	Mature	St3	TRAV1-2.TRAJ33.TRAC_TRBV19.NA.TRBJ2-3.TRBC2	TGTGCTGTGATGGATAGCAACTATCAGTTAATCTGG_TGTGCCAGTAGTATATTAGCGGGAGGCCCCACAGATACGCAGTATTTT
28years_AGTGGGATCATATCGG-1	MAIT	1	Single (0 < X <= 1)	Va.canonical	28years	TRAV1-2	TRAJ33	TRAC	TRBV4-2	NA	TRBJ2-3	TRBC2	CASMDSNYQLIW	CASSQDPSGSPDTQYF	clone_556	Mature	St3	TRAV1-2.TRAJ33.TRAC_TRBV4-2.NA.TRBJ2-3.TRBC2	TGTGCTTCCATGGATAGCAACTATCAGTTAATCTGG_TGTGCCAGCAGCCAAGATCCTAGCGGGAGCCCAGATACGCAGTATTTT
28years_AGTGGGATCCAGTATG-1	MAIT	62	Large (20 < X <= 100)	canonical	28years	TRAV1-2	TRAJ33	TRAC	TRBV6-4	NA	TRBJ2-3	TRBC2	CAVKDSNYQLIW	CASSDGTSGTDTQYF	clone_57	Mature	St3	TRAV1-2.TRAJ33.TRAC_TRBV6-4.NA.TRBJ2-3.TRBC2	TGTGCTGTGAAGGATAGCAACTATCAGTTAATCTGG_TGTGCCAGCAGTGACGGGACTAGCGGCACAGATACGCAGTATTTT
28years_AGTGGGATCGCTGATA-1	MAIT	1	Single (0 < X <= 1)	Va.canonical	28years	TRAV1-2	TRAJ33	TRAC	TRBV4-2	NA	TRBJ2-7	TRBC2	CAVRDSNYQLIW	CASSQTEVAASYEQYF	clone_557	Immature	St2	TRAV1-2.TRAJ33.TRAC_TRBV4-2.NA.TRBJ2-7.TRBC2	TGTGCTGTGAGAGATAGCAACTATCAGTTAATCTGG_TGTGCCAGCAGCCAGACGGAGGTAGCGGCCTCCTACGAGCAGTACTTC
28years_AGTGTCAAGAAGGCCT-1	MAIT	1	Single (0 < X <= 1)	canonical	28years	TRAV1-2	TRAJ33	TRAC	TRBV6-1	NA	TRBJ2-1	TRBC2	CAVMDSNYQLIW	CASSERQGGYNEQFF	clone_558	Mature	St3	TRAV1-2.TRAJ33.TRAC_TRBV6-1.NA.TRBJ2-1.TRBC2	TGTGCTGTCATGGATAGCAACTATCAGTTAATCTGG_TGTGCCAGCAGTGAAAGGCAGGGGGGCTACAATGAGCAGTTCTTC
28years_AGTGTCAAGAGCTTCT-1	MAIT	1	Single (0 < X <= 1)	Va.canonical	28years	TRAV1-2	TRAJ6	TRAC	TRBV6-4	NA	TRBJ2-3	TRBC2	CAVHASGGSYIPTF	CASSDGQDTQYF	clone_559	Mature	St3	TRAV1-2.TRAJ6.TRAC_TRBV6-4.NA.TRBJ2-3.TRBC2	TGTGCTGTGCATGCATCAGGAGGAAGCTACATACCTACATTT_TGTGCCAGCAGTGACGGACAGGATACGCAGTATTTT
28years_AGTGTCAAGGTGATTA-1	MAIT	30	Large (20 < X <= 100)	Va.canonical	28years	TRAV1-2	TRAJ33	TRAC	TRBV30	NA	TRBJ2-2	TRBC2	CVLMDSNYQLIW	CAWKGFEDTGELFF	clone_13	Mature	St3	TRAV1-2.TRAJ33.TRAC_TRBV30.NA.TRBJ2-2.TRBC2	TGTGTCCTCATGGATAGCAACTATCAGTTAATCTGG_TGTGCCTGGAAGGGTTTTGAGGATACCGGGGAGCTGTTTTTT
28years_AGTGTCACAAACCTAC-1	MAIT	176	Hyperexpanded (100 < X <= 500)	canonical	28years	TRAV1-2	TRAJ20	TRAC	TRBV6-1	NA	TRBJ2-7	TRBC2	CAVRDQNYKLSF	CASEQGETAYEQYF	clone_46	Mature	St3	TRAV1-2.TRAJ20.TRAC_TRBV6-1.NA.TRBJ2-7.TRBC2	TGTGCTGTGAGAGATCAGAACTACAAGCTCAGCTTT_TGTGCCAGCGAACAGGGCGAAACGGCCTACGAGCAGTACTTC
28years_AGTGTCACATAGGATA-1	MAIT	49	Large (20 < X <= 100)	canonical	28years	TRAV1-2	TRAJ33	TRAC	TRBV6-4	NA	TRBJ2-3	TRBC2	CAVMDSNYQLIW	CASSGGSTDTQYF	clone_32	Mature	St3	TRAV1-2.TRAJ33.TRAC_TRBV6-4.NA.TRBJ2-3.TRBC2	TGTGCTGTGATGGATAGCAACTATCAGTTAATCTGG_TGTGCCAGCAGTGGCGGGAGCACAGATACGCAGTATTTT
28years_AGTGTCAGTAGCGTCC-1	MAIT	1	Single (0 < X <= 1)	canonical	28years	TRAV1-2	TRAJ20	TRAC	TRBV6-4	NA	TRBJ2-1	TRBC2	CAVRDGDYKLSF	CASSDSGTSGNNEQFF	clone_560	Mature	St3	TRAV1-2.TRAJ20.TRAC_TRBV6-4.NA.TRBJ2-1.TRBC2	TGTGCTGTGAGAGACGGCGACTACAAGCTCAGCTTT_TGTGCCAGCAGTGACTCAGGGACTAGCGGTAACAATGAGCAGTTCTTC
28years_AGTGTCAGTCGCTTTC-1	MAIT	1	Single (0 < X <= 1)	Va.canonical	28years	TRAV1-2	TRAJ33	TRAC	TRBV19	NA	TRBJ2-6	TRBC2	CAFMDSNYQLIW	CASGTASGANVLTF	clone_561	Immature	St2	TRAV1-2.TRAJ33.TRAC_TRBV19.NA.TRBJ2-6.TRBC2	TGTGCTTTCATGGATAGCAACTATCAGTTAATCTGG_TGTGCCAGCGGGACAGCGTCTGGGGCCAACGTCCTGACTTTC
28years_AGTGTCATCACAAACC-1	MAIT	1	Single (0 < X <= 1)	Va.canonical	28years	TRAV1-2	TRAJ33	TRAC	TRBV19	NA	TRBJ2-2	TRBC2	CAVLDSNYQLIW	CASKEGAEHTGELFF	clone_562	Mature	St3	TRAV1-2.TRAJ33.TRAC_TRBV19.NA.TRBJ2-2.TRBC2	TGTGCTGTGTTGGATAGCAACTATCAGTTAATCTGG_TGTGCGAGTAAAGAAGGGGCGGAACACACCGGGGAGCTGTTTTTT
28years_AGTGTCATCCCGGATG-1	MAIT	1	Single (0 < X <= 1)	canonical	28years	TRAV1-2	TRAJ33	TRAC	TRBV6-4	TRBD2	TRBJ2-3	TRBC2	CAVGDSNYQLIW	CASSRTSGIADTQYF	clone_563	Mature	St3	TRAV1-2.TRAJ33.TRAC_TRBV6-4.TRBD2.TRBJ2-3.TRBC2	TGTGCTGTGGGGGATAGCAACTATCAGTTAATCTGG_TGTGCCAGCTCTAGGACTAGCGGGATCGCAGATACGCAGTATTTT
28years_AGTGTCATCGGAATCT-1	MAIT	4	Small (1 < X <= 5)	canonical	28years	TRAV1-2	TRAJ33	TRAC	TRBV20-1	NA	TRBJ2-5	TRBC2	CVPMDSNYQLIW	CSARTGRAEETQYF	clone_564	Mature	St3	TRAV1-2.TRAJ33.TRAC_TRBV20-1.NA.TRBJ2-5.TRBC2	TGTGTCCCAATGGATAGCAACTATCAGTTAATCTGG_TGCAGTGCTAGAACCGGGAGGGCCGAGGAGACCCAGTACTTC
28years_AGTGTCATCTGTGCAA-1	MAIT	2	Small (1 < X <= 5)	canonical	28years	TRAV1-2	TRAJ33	TRAC	TRBV20-1	NA	TRBJ2-1	TRBC2	CAPMDSNYQLIW	CSARDPEREINEQFF	clone_250	Mature	St3	TRAV1-2.TRAJ33.TRAC_TRBV20-1.NA.TRBJ2-1.TRBC2	TGTGCTCCAATGGATAGCAACTATCAGTTAATCTGG_TGCAGTGCTAGAGACCCCGAACGGGAGATCAATGAGCAGTTCTTC
28years_AGTGTCATCTTGAGGT-1	polyclonal	3	Small (1 < X <= 5)	noncanonical	28years	TRAV5	TRAJ11	TRAC	TRBV6-2	TRBD1	TRBJ2-3	TRBC2	CAENSGYSTLTF	CASSQGASTDTQYF	clone_565	Mature	St3	TRAV5.TRAJ11.TRAC_TRBV6-2.TRBD1.TRBJ2-3.TRBC2	TGTGCAGAGAATTCAGGATACAGCACCCTCACCTTT_TGTGCCAGCAGTCAGGGGGCTAGCACAGATACGCAGTATTTT
28years_AGTTGGTAGAGGTTGC-1	MAIT	3	Small (1 < X <= 5)	canonical	28years	TRAV1-2	TRAJ20	TRAC	TRBV6-4	TRBD2	TRBJ2-1	TRBC2	CAVRDRDYKLSF	CASSALAGGYNEQFF	clone_566	Mature	St3	TRAV1-2.TRAJ20.TRAC_TRBV6-4.TRBD2.TRBJ2-1.TRBC2	TGTGCTGTGAGAGATCGAGACTACAAGCTCAGCTTT_TGTGCCAGCAGTGCTCTAGCGGGAGGGTACAATGAGCAGTTCTTC
28years_AGTTGGTAGCAGGTCA-1	polyclonal	4	Small (1 < X <= 5)	noncanonical	28years	TRAV5	TRAJ11	TRAC	TRBV6-5	TRBD1	TRBJ2-7	TRBC2	CAESKNSGYSTLTF	CASSYGTGGAEQYF	clone_567	Mature	St3	TRAV5.TRAJ11.TRAC_TRBV6-5.TRBD1.TRBJ2-7.TRBC2	TGTGCAGAGAGTAAGAATTCAGGATACAGCACCCTCACCTTT_TGTGCCAGCAGTTACGGGACAGGGGGCGCCGAGCAGTACTTC
28years_AGTTGGTAGCCTTGAT-1	MAIT	1	Single (0 < X <= 1)	canonical	28years	TRAV1-2	TRAJ33	TRAC	TRBV20-1	NA	TRBJ2-7	TRBC2	CALLDSNYQLIW	CSAAQLAEKTYEQYF	clone_568	Immature	St2	TRAV1-2.TRAJ33.TRAC_TRBV20-1.NA.TRBJ2-7.TRBC2	TGTGCTCTCCTGGATAGCAACTATCAGTTAATCTGG_TGCAGTGCTGCACAACTAGCGGAAAAAACCTACGAGCAGTACTTC
28years_AGTTGGTAGGCTCTTA-1	MAIT	3	Small (1 < X <= 5)	canonical	28years	TRAV1-2	TRAJ33	TRAC	TRBV20-1	NA	TRBJ2-1	TRBC2	CVCLDSNYQLIW	CSALAGDTYNEQFF	clone_569	Mature	St3	TRAV1-2.TRAJ33.TRAC_TRBV20-1.NA.TRBJ2-1.TRBC2	TGTGTTTGTTTGGATAGCAACTATCAGTTAATCTGG_TGCAGTGCTCTGGCGGGCGATACCTACAATGAGCAGTTCTTC
28years_AGTTGGTAGTCGTACT-1	MAIT	15	Medium (5 < X <= 20)	canonical	28years	TRAV1-2	TRAJ20	TRAC	TRBV6-4	NA	TRBJ2-3	TRBC2	CAVRDGDYKLSF	CASSVSGTDTQYF	clone_301	Mature	St3	TRAV1-2.TRAJ20.TRAC_TRBV6-4.NA.TRBJ2-3.TRBC2	TGTGCTGTGAGAGATGGCGACTACAAGCTCAGCTTT_TGTGCCAGCAGTGTTAGCGGCACAGATACGCAGTATTTT
28years_AGTTGGTAGTTTGCGT-1	MAIT	110	Hyperexpanded (100 < X <= 500)	canonical	28years	TRAV1-2	TRAJ20	TRAC	TRBV6-4	NA	TRBJ2-2	TRBC2	CAVRDSDYKLSF	CASSAGDTGELFF	clone_71	Mature	St3	TRAV1-2.TRAJ20.TRAC_TRBV6-4.NA.TRBJ2-2.TRBC2	TGTGCTGTGAGAGATAGCGACTACAAGCTCAGCTTT_TGTGCCAGCAGTGCAGGGGACACCGGGGAGCTGTTTTTT
28years_AGTTGGTCAAAGTGCG-1	MAIT	8	Medium (5 < X <= 20)	canonical	28years	TRAV1-2	TRAJ33	TRAC	TRBV6-4	NA	TRBJ2-3	TRBC2	CAAMDSNYQLIW	CASSEAQTSATDTQYF	clone_61	Mature	St3	TRAV1-2.TRAJ33.TRAC_TRBV6-4.NA.TRBJ2-3.TRBC2	TGTGCTGCCATGGATAGCAACTATCAGTTAATCTGG_TGTGCCAGCAGTGAAGCACAGACTAGCGCCACAGATACGCAGTATTTT
28years_AGTTGGTCATTAGCCA-1	MAIT	1	Single (0 < X <= 1)	Va.canonical	28years	TRAV1-2	TRAJ33	TRAC	TRBV4-2	NA	TRBJ2-7	TRBC2	CAVRDSNYQLIW	CASSQETSGSYEQYF	clone_570	Mature	St3	TRAV1-2.TRAJ33.TRAC_TRBV4-2.NA.TRBJ2-7.TRBC2	TGTGCTGTGAGAGATAGCAACTATCAGTTAATCTGG_TGTGCCAGCAGCCAAGAGACTAGCGGGTCCTACGAGCAGTACTTC
28years_AGTTGGTGTCGAACAG-1	MAIT	3	Small (1 < X <= 5)	canonical	28years	TRAV1-2	TRAJ33	TRAC	TRBV6-2	NA	TRBJ1-1	TRBC1	CAVRDSNYQLIW	CASSYSENTEAFF	clone_571	Mature	St3	TRAV1-2.TRAJ33.TRAC_TRBV6-2.NA.TRBJ1-1.TRBC1	TGTGCTGTGAGAGATAGCAACTATCAGTTAATCTGG_TGTGCCAGCAGTTACTCGGAGAACACTGAAGCTTTCTTT
28years_AGTTGGTGTTGAGGTG-1	MAIT	56	Large (20 < X <= 100)	Va.canonical	28years	TRAV1-2	TRAJ33	TRAC	TRBV19	NA	TRBJ2-3	TRBC2	CAVMDSNYQLIW	CASSILAGGPTDTQYF	clone_14	Mature	St3	TRAV1-2.TRAJ33.TRAC_TRBV19.NA.TRBJ2-3.TRBC2	TGTGCTGTGATGGATAGCAACTATCAGTTAATCTGG_TGTGCCAGTAGTATATTAGCGGGAGGCCCCACAGATACGCAGTATTTT
28years_AGTTGGTGTTGAGTTC-1	MAIT	39	Large (20 < X <= 100)	Va.canonical	28years	TRAV1-2	TRAJ33	TRAC	TRBV28	NA	TRBJ1-6	TRBC1	CASMDSNYQLIW	CASSLVGVSSPLHF	clone_1	Mature	St3	TRAV1-2.TRAJ33.TRAC_TRBV28.NA.TRBJ1-6.TRBC1	TGTGCCTCCATGGATAGCAACTATCAGTTAATCTGG_TGTGCCAGCAGTTTAGTGGGGGTTAGCTCACCCCTCCACTTT
28years_AGTTGGTTCTGTACGA-1	MAIT	3	Small (1 < X <= 5)	canonical	28years	TRAV1-2	TRAJ33	TRAC	TRBV20-1	NA	TRBJ2-2	TRBC2	CAFMDSNYQLIW	CSARVPTSGDTGELFF	clone_78	Mature	St3	TRAV1-2.TRAJ33.TRAC_TRBV20-1.NA.TRBJ2-2.TRBC2	TGTGCCTTCATGGATAGCAACTATCAGTTAATCTGG_TGCAGTGCTAGAGTCCCCACTAGCGGGGACACCGGGGAGCTGTTTTTT
28years_ATAACGCAGCAGGCTA-1	MAIT	1	Single (0 < X <= 1)	Va.canonical	28years	TRAV1-2	TRAJ33	TRAC	TRBV4-2	TRBD2	TRBJ2-7	TRBC2	CAVRDSNYQLIW	CASSQGTSGSYEQYF	clone_572	Mature	St3	TRAV1-2.TRAJ33.TRAC_TRBV4-2.TRBD2.TRBJ2-7.TRBC2	TGTGCTGTGAGGGATAGCAACTATCAGTTAATCTGG_TGTGCCAGCAGCCAAGGGACTAGCGGGAGTTACGAGCAGTACTTC
28years_ATAACGCAGTGCCAGA-1	MAIT	176	Hyperexpanded (100 < X <= 500)	canonical	28years	TRAV1-2	TRAJ20	TRAC	TRBV6-1	NA	TRBJ2-7	TRBC2	CAVRDQNYKLSF	CASEQGETAYEQYF	clone_46	Mature	St3	TRAV1-2.TRAJ20.TRAC_TRBV6-1.NA.TRBJ2-7.TRBC2	TGTGCTGTGAGAGATCAGAACTACAAGCTCAGCTTT_TGTGCCAGCGAACAGGGCGAAACGGCCTACGAGCAGTACTTC
28years_ATAACGCCAACCGCCA-1	MAIT	56	Large (20 < X <= 100)	Va.canonical	28years	TRAV1-2	TRAJ33	TRAC	TRBV19	NA	TRBJ2-3	TRBC2	CAVMDSNYQLIW	CASSILAGGPTDTQYF	clone_14	Mature	St3	TRAV1-2.TRAJ33.TRAC_TRBV19.NA.TRBJ2-3.TRBC2	TGTGCTGTGATGGATAGCAACTATCAGTTAATCTGG_TGTGCCAGTAGTATATTAGCGGGAGGCCCCACAGATACGCAGTATTTT
28years_ATAACGCGTCCCGACA-1	MAIT	22	Large (20 < X <= 100)	canonical	28years	TRAV1-2	TRAJ33	TRAC	TRBV6-4	TRBD1	TRBJ2-2	TRBC2	CAVKDSNYQLIW	CASSEGQGRTGELFF	clone_334	Mature	St3	TRAV1-2.TRAJ33.TRAC_TRBV6-4.TRBD1.TRBJ2-2.TRBC2	TGTGCTGTGAAGGATAGCAACTATCAGTTAATCTGG_TGTGCCAGCAGTGAGGGACAGGGACGTACCGGGGAGCTGTTTTTT
28years_ATAACGCGTCTTCTCG-1	MAIT	4	Small (1 < X <= 5)	canonical	28years	TRAV1-2	TRAJ20	TRAC	TRBV6-4	NA	TRBJ2-3	TRBC2	CAVRNGDYKLSF	CASSDSGGATDTQYF	clone_263	Mature	St3	TRAV1-2.TRAJ20.TRAC_TRBV6-4.NA.TRBJ2-3.TRBC2	TGTGCTGTGAGAAATGGCGACTACAAGCTCAGCTTT_TGTGCCAGCAGTGACTCTGGCGGGGCCACAGATACGCAGTATTTT
28years_ATAACGCGTGTCAATC-1	NKT	1	Single (0 < X <= 1)	Va.canonical	28years	TRAV10	TRAJ24	TRAC	TRBV6-4	TRBD1	TRBJ2-6	TRBC2	CVVSEGDSWGKLQF	CASSGTGGAGANVLTF	clone_573	Mature	St3	TRAV10.TRAJ24.TRAC_TRBV6-4.TRBD1.TRBJ2-6.TRBC2	TGTGTGGTGAGCGAGGGTGACAGCTGGGGGAAATTGCAGTTT_TGTGCCAGCAGTGGGACAGGGGGCGCTGGGGCCAACGTCCTGACTTTC
28years_ATAACGCGTTTCGCTC-1	MAIT	1	Single (0 < X <= 1)	canonical	28years	TRAV1-2	TRAJ33	TRAC	TRBV6-4	NA	TRBJ2-2	TRBC2	CAVMDSNYQLIW	CASSPAGAAAGELFF	clone_574	Mature	St3	TRAV1-2.TRAJ33.TRAC_TRBV6-4.NA.TRBJ2-2.TRBC2	TGTGCTGTTATGGATAGCAACTATCAGTTAATCTGG_TGTGCCAGCAGCCCGGCGGGAGCGGCGGCCGGGGAGCTGTTTTTT
28years_ATAACGCTCAGTGCAT-1	MAIT	1	Single (0 < X <= 1)	canonical	28years	TRAV1-2	TRAJ33	TRAC	TRBV20-1	NA	TRBJ2-1	TRBC2	CAVVDSNYQLIW	CSARDLTRQNNEQFF	clone_575	Mature	St3	TRAV1-2.TRAJ33.TRAC_TRBV20-1.NA.TRBJ2-1.TRBC2	TGTGCTGTCGTGGATAGCAACTATCAGTTAATCTGG_TGCAGTGCTAGAGATTTAACTAGACAGAACAATGAGCAGTTCTTC
28years_ATAACGCTCATAGCAC-1	MAIT	176	Hyperexpanded (100 < X <= 500)	canonical	28years	TRAV1-2	TRAJ20	TRAC	TRBV6-1	NA	TRBJ2-7	TRBC2	CAVRDQNYKLSF	CASEQGETAYEQYF	clone_46	Mature	St3	TRAV1-2.TRAJ20.TRAC_TRBV6-1.NA.TRBJ2-7.TRBC2	TGTGCTGTGAGAGATCAGAACTACAAGCTCAGCTTT_TGTGCCAGCGAACAGGGCGAAACGGCCTACGAGCAGTACTTC
28years_ATAAGAGAGACCCACC-1	MAIT	1	Single (0 < X <= 1)	canonical	28years	TRAV1-2	TRAJ33	TRAC	TRBV6-4	NA	TRBJ2-2	TRBC2	CAPMDSNYQLIW	CASSVGGTTDTGELFF	clone_576	Mature	St3	TRAV1-2.TRAJ33.TRAC_TRBV6-4.NA.TRBJ2-2.TRBC2	TGTGCTCCTATGGATAGCAACTATCAGTTAATCTGG_TGTGCCAGCAGTGTTGGGGGTACTACTGACACCGGGGAGCTGTTTTTT
28years_ATAAGAGAGACTGTAA-1	MAIT	1	Single (0 < X <= 1)	Va.canonical	28years	TRAV1-2	TRAJ33	TRAC	TRBV30	NA	TRBJ2-3	TRBC2	CAVADSNYQLIW	CAWRPPGQYF	clone_577	Mature	St3	TRAV1-2.TRAJ33.TRAC_TRBV30.NA.TRBJ2-3.TRBC2	TGTGCTGTGGCCGATAGCAACTATCAGTTAATCTGG_TGTGCCTGGAGGCCGCCGGGGCAGTATTTT
28years_ATAAGAGAGATCCCAT-1	MAIT	5	Small (1 < X <= 5)	canonical	28years	TRAV1-2	TRAJ33	TRAC	TRBV20-1	TRBD1	TRBJ2-2	TRBC2	CAVADSNYQLIW	CSARAADRGDTGELFF	clone_233	Mature	St3	TRAV1-2.TRAJ33.TRAC_TRBV20-1.TRBD1.TRBJ2-2.TRBC2	TGTGCTGTGGCGGATAGCAACTATCAGTTAATCTGG_TGCAGTGCTAGAGCTGCGGACAGGGGGGACACCGGGGAGCTGTTTTTT
28years_ATAAGAGAGCAATCTC-1	MAIT	42	Large (20 < X <= 100)	canonical	28years	TRAV1-2	TRAJ33	TRAC	TRBV6-4	NA	TRBJ2-1	TRBC2	CAVLDSNYQLIW	CASSEGASSYNEQFF	clone_267	Mature	St3	TRAV1-2.TRAJ33.TRAC_TRBV6-4.NA.TRBJ2-1.TRBC2	TGTGCTGTATTGGATAGCAACTATCAGTTAATCTGG_TGTGCCAGCAGTGAAGGCGCGAGCTCCTACAATGAGCAGTTCTTC
28years_ATAAGAGAGCGGCTTC-1	MAIT	42	Large (20 < X <= 100)	Va.canonical	28years	TRAV1-2	TRAJ33	TRAC	TRBV30	NA	TRBJ2-3	TRBC2	CAVMDSNYQLIW	CAWSLLAGQGGDTQYF	clone_33	Mature	St3	TRAV1-2.TRAJ33.TRAC_TRBV30.NA.TRBJ2-3.TRBC2	TGTGCTGTGATGGATAGCAACTATCAGTTAATCTGG_TGTGCCTGGAGTTTACTAGCCGGACAAGGGGGAGATACGCAGTATTTT
28years_ATAAGAGAGGACAGAA-1	polyclonal	1	Single (0 < X <= 1)	noncanonical	28years	TRAV14/DV4	TRAJ21	TRAC	TRBV6-4	NA	TRBJ2-3	TRBC2	CAMRENKFYF	CASSDSAGGPDTQYF	clone_578	Mature	St3	TRAV14/DV4.TRAJ21.TRAC_TRBV6-4.NA.TRBJ2-3.TRBC2	TGTGCAATGAGAGAGAACAAATTTTACTTT_TGTGCCAGCAGTGACTCAGCGGGAGGGCCAGATACGCAGTATTTT
28years_ATAAGAGAGGTAGCCA-1	MAIT	1	Single (0 < X <= 1)	canonical	28years	TRAV1-2	TRAJ33	TRAC	TRBV6-1	NA	TRBJ1-3	TRBC1	CAGMDSNYQLIW	CASSGLMGAGNTIYF	clone_579	Mature	St3	TRAV1-2.TRAJ33.TRAC_TRBV6-1.NA.TRBJ1-3.TRBC1	TGTGCTGGGATGGATAGCAACTATCAGTTAATCTGG_TGTGCCAGCAGTGGCCTTATGGGGGCCGGAAACACCATATATTTT
28years_ATAAGAGAGTACGATA-1	NKT	1	Single (0 < X <= 1)	canonical	28years	TRAV10	TRAJ18	TRAC	TRBV25-1	NA	TRBJ1-3	TRBC1	CVVSDRGSTLGRLYF	CASRSPEESSGNTIYF	clone_580	Immature	St2	TRAV10.TRAJ18.TRAC_TRBV25-1.NA.TRBJ1-3.TRBC1	TGTGTGGTGAGCGACAGAGGCTCAACCCTGGGGAGGCTATACTTT_TGTGCCAGCAGATCCCCCGAGGAGAGCTCTGGAAACACCATATATTTT
28years_ATAAGAGCACGAGGTA-1	MAIT	1	Single (0 < X <= 1)	Va.canonical	28years	TRAV1-2	TRAJ33	TRAC	TRBV4-1	NA	TRBJ2-1	TRBC2	CAVSDSNYQLIW	CASSQESSEAYNEQFF	clone_581	Mature	St3	TRAV1-2.TRAJ33.TRAC_TRBV4-1.NA.TRBJ2-1.TRBC2	TGTGCTGTCTCGGATAGCAACTATCAGTTAATCTGG_TGCGCCAGCAGCCAAGAATCCTCGGAAGCCTACAATGAGCAGTTCTTC
28years_ATAAGAGGTAAACCTC-1	NKT	2	Small (1 < X <= 5)	canonical	28years	TRAV10	TRAJ18	TRAC	TRBV25-1	NA	TRBJ2-5	TRBC2	CVVSDRGSTLGRLYF	CASSPLEGRLAGQETQYF	clone_582	Mature	St3	TRAV10.TRAJ18.TRAC_TRBV25-1.NA.TRBJ2-5.TRBC2	TGTGTGGTGAGCGACAGAGGCTCAACCCTGGGGAGGCTATACTTT_TGTGCCAGCAGCCCACTAGAAGGGAGACTAGCGGGACAAGAGACCCAGTACTTC
28years_ATAAGAGGTATTACCG-1	MAIT	110	Hyperexpanded (100 < X <= 500)	canonical	28years	TRAV1-2	TRAJ20	TRAC	TRBV6-4	NA	TRBJ2-2	TRBC2	CAVRDSDYKLSF	CASSAGDTGELFF	clone_71	Mature	St3	TRAV1-2.TRAJ20.TRAC_TRBV6-4.NA.TRBJ2-2.TRBC2	TGTGCTGTGAGAGATAGCGACTACAAGCTCAGCTTT_TGTGCCAGCAGTGCAGGGGACACCGGGGAGCTGTTTTTT
28years_ATAAGAGGTCAATACC-1	MAIT	22	Large (20 < X <= 100)	Va.canonical	28years	TRAV1-2	TRAJ33	TRAC	TRBV4-2	NA	TRBJ2-6	TRBC2	CAVMDSNYQLIW	CASSQTDRAGANVLTF	clone_51	Mature	St3	TRAV1-2.TRAJ33.TRAC_TRBV4-2.NA.TRBJ2-6.TRBC2	TGTGCTGTGATGGATAGCAACTATCAGTTAATCTGG_TGTGCCAGCAGCCAAACGGACAGGGCTGGGGCCAACGTCCTGACTTTC
28years_ATAAGAGGTGCTCTTC-1	MAIT	7	Medium (5 < X <= 20)	canonical	28years	TRAV1-2	TRAJ33	TRAC	TRBV6-2	NA	TRBJ2-7	TRBC2	CAVRDSNYQLIW	CASSYAESYEQYF	clone_321	Mature	St3	TRAV1-2.TRAJ33.TRAC_TRBV6-2.NA.TRBJ2-7.TRBC2	TGTGCTGTGAGGGATAGCAACTATCAGTTAATCTGG_TGTGCCAGCAGTTACGCGGAATCCTACGAGCAGTACTTC
28years_ATAAGAGGTTACGCGC-1	MAIT	6	Medium (5 < X <= 20)	canonical	28years	TRAV1-2	TRAJ33	TRAC	TRBV6-4	NA	TRBJ2-3	TRBC2	CAVRDSNYQLIW	CASSDGSTDTQYF	clone_311	Mature	St3	TRAV1-2.TRAJ33.TRAC_TRBV6-4.NA.TRBJ2-3.TRBC2	TGTGCTGTGAGAGATAGCAACTATCAGTTAATCTGG_TGTGCCAGCAGTGACGGGAGCACAGATACGCAGTATTTT
28years_ATAGACCAGCAGCGTA-1	MAIT	11	Medium (5 < X <= 20)	canonical	28years	TRAV1-2	TRAJ33	TRAC	TRBV6-4	NA	TRBJ2-6	TRBC2	CAVRDSNYQLIW	CASSDSSGANVLTF	clone_583	Mature	St3	TRAV1-2.TRAJ33.TRAC_TRBV6-4.NA.TRBJ2-6.TRBC2	TGTGCTGTGAGAGATAGCAACTATCAGTTAATCTGG_TGTGCCAGCAGTGACAGCTCTGGGGCCAACGTCCTGACTTTC
28years_ATAGACCAGTCTCCTC-1	MAIT	33	Large (20 < X <= 100)	canonical	28years	TRAV1-2	TRAJ33	TRAC	TRBV6-4	NA	TRBJ2-2	TRBC2	CAVRDSNYQLIW	CASSDSNTGELFF	clone_104	Mature	St3	TRAV1-2.TRAJ33.TRAC_TRBV6-4.NA.TRBJ2-2.TRBC2	TGTGCTGTGAGGGATAGCAACTATCAGTTAATCTGG_TGTGCCAGCAGTGACTCGAACACCGGGGAGCTGTTTTTT
28years_ATAGACCCACTCAGGC-1	NKT	1	Single (0 < X <= 1)	canonical	28years	TRAV10	TRAJ18	TRAC	TRBV25-1	TRBD1	TRBJ1-2	TRBC1	CVVSDRGSTLGRLYF	CASSEYGTGGTHPFPLNYGYTF	clone_584	Immature	St2	TRAV10.TRAJ18.TRAC_TRBV25-1.TRBD1.TRBJ1-2.TRBC1	TGTGTGGTGAGCGACAGAGGCTCAACCCTGGGGAGGCTATACTTT_TGTGCCAGCAGTGAATATGGGACAGGGGGCACCCATCCATTCCCACTCAACTATGGCTACACCTTC
28years_ATAGACCCAGGATCGA-1	MAIT	4	Small (1 < X <= 5)	canonical	28years	TRAV1-2	TRAJ33	TRAC	TRBV6-1	NA	TRBJ2-3	TRBC2	CAVMDSNYQLIW	CASSESAGSTDTQYF	clone_585	Mature	St3	TRAV1-2.TRAJ33.TRAC_TRBV6-1.NA.TRBJ2-3.TRBC2	TGTGCTGTGATGGATAGCAACTATCAGTTAATCTGG_TGTGCCAGCAGTGAATCTGCAGGCAGCACAGATACGCAGTATTTT
28years_ATAGACCGTCACTTCC-1	MAIT	2	Small (1 < X <= 5)	canonical	28years	TRAV1-2	TRAJ33	TRAC	TRBV6-1	NA	TRBJ2-3	TRBC2	CAFMDSNYQLIW	CASNPLAGGTDTQYF	clone_586	Mature	St3	TRAV1-2.TRAJ33.TRAC_TRBV6-1.NA.TRBJ2-3.TRBC2	TGTGCTTTCATGGATAGCAACTATCAGTTAATCTGG_TGTGCCAGCAACCCACTAGCGGGGGGCACAGATACGCAGTATTTT
28years_ATAGACCTCATCGGAT-1	polyclonal	1	Single (0 < X <= 1)	noncanonical	28years	TRAV2	TRAJ4	TRAC	TRBV6-1	NA	TRBJ1-3	TRBC1	CAVQFSGGYNKLIF	CASSVATDVSGNTIYF	clone_587	Mature	St3	TRAV2.TRAJ4.TRAC_TRBV6-1.NA.TRBJ1-3.TRBC1	TGTGCTGTGCAGTTTTCTGGTGGCTACAATAAGCTGATTTTT_TGTGCCAGCAGTGTCGCGACGGACGTCTCTGGAAACACCATATATTTT
28years_ATAGACCTCCGAACGC-1	MAIT	1	Single (0 < X <= 1)	canonical	28years	TRAV1-2	TRAJ33	TRAC	TRBV6-4	NA	TRBJ2-3	TRBC2	CAVRDSNYQLIW	CASSDLDADTQYF	clone_588	Mature	St3	TRAV1-2.TRAJ33.TRAC_TRBV6-4.NA.TRBJ2-3.TRBC2	TGTGCTGTGAGAGATAGCAACTATCAGTTAATCTGG_TGTGCCAGCAGTGACCTAGATGCAGATACGCAGTATTTT
28years_ATAGACCTCGGCGCTA-1	MAIT	1	Single (0 < X <= 1)	Va.canonical	28years	TRAV1-2	TRAJ33	TRAC	TRBV6-6	NA	TRBJ2-7	TRBC2	CAVVDSNYQLIW	CASSYKGAQNEQYF	clone_589	Mature	St3	TRAV1-2.TRAJ33.TRAC_TRBV6-6.NA.TRBJ2-7.TRBC2	TGTGCTGTCGTAGATAGCAACTATCAGTTAATCTGG_TGTGCCAGCAGTTATAAGGGGGCCCAAAACGAGCAGTACTTC
28years_ATAGACCTCGTCGTTC-1	MAIT	1	Single (0 < X <= 1)	canonical	28years	TRAV1-2	TRAJ33	TRAC	TRBV6-1	NA	TRBJ1-5	TRBC1	CASLDSNYQLIW	CASSATNPDGYQPQHF	clone_590	Mature	St3	TRAV1-2.TRAJ33.TRAC_TRBV6-1.NA.TRBJ1-5.TRBC1	TGTGCTAGCCTGGATAGCAACTATCAGTTAATCTGG_TGTGCCAGCAGCGCGACCAACCCGGACGGATATCAGCCCCAGCATTTT
28years_ATAGACCTCTACTTAC-1	MAIT	3	Small (1 < X <= 5)	canonical	28years	TRAV1-2	TRAJ20	TRAC	TRBV6-4	NA	TRBJ2-2	TRBC2	CAVRDSDYKLSF	CASSDGRATGELFF	clone_591	Mature	St3	TRAV1-2.TRAJ20.TRAC_TRBV6-4.NA.TRBJ2-2.TRBC2	TGTGCTGTGAGAGATAGCGACTACAAGCTCAGCTTT_TGTGCCAGCAGTGACGGGAGGGCCACCGGGGAGCTGTTTTTT
28years_ATCACGAAGACTCGGA-1	NKT	1	Single (0 < X <= 1)	canonical	28years	TRAV10	TRAJ18	TRAC	TRBV25-1	NA	TRBJ2-7	TRBC2	CVVSDRGSTLGRLYF	CASSYTVVGSLEQYF	clone_592	Immature	St2	TRAV10.TRAJ18.TRAC_TRBV25-1.NA.TRBJ2-7.TRBC2	TGTGTGGTGAGCGACAGAGGCTCAACCCTGGGGAGGCTATACTTT_TGTGCCAGCAGTTACACGGTAGTCGGGAGTCTCGAGCAGTACTTC
28years_ATCACGAAGCGCTCCA-1	MAIT	9	Medium (5 < X <= 20)	canonical	28years	TRAV1-2	TRAJ33	TRAC	TRBV6-1	NA	TRBJ2-3	TRBC2	CAAMDSNYQLIW	CASNIRFTDTQYF	clone_90	Mature	St3	TRAV1-2.TRAJ33.TRAC_TRBV6-1.NA.TRBJ2-3.TRBC2	TGTGCTGCCATGGATAGCAACTATCAGTTAATCTGG_TGTGCCAGCAATATTAGATTCACAGATACGCAGTATTTT
28years_ATCACGAGTAACGTTC-1	MAIT	4	Small (1 < X <= 5)	canonical	28years	TRAV1-2	TRAJ33	TRAC	TRBV20-1	NA	TRBJ2-7	TRBC2	CTYMDSNYQLIW	CSVRGDYEQYF	clone_488	Mature	St3	TRAV1-2.TRAJ33.TRAC_TRBV20-1.NA.TRBJ2-7.TRBC2	TGTACCTACATGGATAGCAACTATCAGTTAATCTGG_TGCAGTGTACGGGGGGACTACGAGCAGTACTTC
28years_ATCACGAGTAAGAGAG-1	MAIT	62	Large (20 < X <= 100)	canonical	28years	TRAV1-2	TRAJ33	TRAC	TRBV6-4	NA	TRBJ2-3	TRBC2	CAVKDSNYQLIW	CASSDGTSGTDTQYF	clone_57	Mature	St3	TRAV1-2.TRAJ33.TRAC_TRBV6-4.NA.TRBJ2-3.TRBC2	TGTGCTGTGAAGGATAGCAACTATCAGTTAATCTGG_TGTGCCAGCAGTGACGGGACTAGCGGCACAGATACGCAGTATTTT
28years_ATCACGAGTCCATCCT-1	MAIT	1	Single (0 < X <= 1)	canonical	28years	TRAV1-2	TRAJ33	TRAC	TRBV6-2	NA	TRBJ1-4	TRBC1	CAVRDSNYQLIW	CASSYSEKEKLFF	clone_593	Mature	St3	TRAV1-2.TRAJ33.TRAC_TRBV6-2.NA.TRBJ1-4.TRBC1	TGTGCTGTGAGAGATAGCAACTATCAGTTAATCTGG_TGTGCCAGCAGTTACTCGGAGAAGGAAAAACTGTTTTTT
28years_ATCACGAGTGATGCCC-1	MAIT	2	Small (1 < X <= 5)	canonical	28years	TRAV1-2	TRAJ33	TRAC	TRBV6-4	NA	TRBJ1-6	TRBC1	CAVMDSNYQLIW	CASSEDNNSPLHF	clone_594	Mature	St3	TRAV1-2.TRAJ33.TRAC_TRBV6-4.NA.TRBJ1-6.TRBC1	TGTGCTGTGATGGATAGCAACTATCAGTTAATCTGG_TGTGCCAGCAGTGAGGACAATAATTCACCCCTCCACTTT
28years_ATCACGAGTGCACTTA-1	polyclonal	3	Small (1 < X <= 5)	noncanonical	28years	TRAV12-2	TRAJ10	TRAC	TRBV6-4	NA	TRBJ2-2	TRBC2	CAVNQGGGNKLTF	CASSEGTGQNTGELFF	clone_595	Mature	St3	TRAV12-2.TRAJ10.TRAC_TRBV6-4.NA.TRBJ2-2.TRBC2	TGTGCCGTGAACCAGGGAGGAGGAAACAAACTCACCTTT_TGTGCCAGCAGCGAAGGGACAGGTCAGAACACCGGGGAGCTGTTTTTT
28years_ATCACGAGTTGCGCAC-1	MAIT	22	Large (20 < X <= 100)	canonical	28years	TRAV1-2	TRAJ33	TRAC	TRBV6-4	TRBD1	TRBJ2-2	TRBC2	CAVKDSNYQLIW	CASSEGQGRTGELFF	clone_334	Mature	St3	TRAV1-2.TRAJ33.TRAC_TRBV6-4.TRBD1.TRBJ2-2.TRBC2	TGTGCTGTGAAGGATAGCAACTATCAGTTAATCTGG_TGTGCCAGCAGTGAGGGACAGGGACGTACCGGGGAGCTGTTTTTT
28years_ATCACGATCAACGCTA-1	MAIT	176	Hyperexpanded (100 < X <= 500)	canonical	28years	TRAV1-2	TRAJ20	TRAC	TRBV6-1	NA	TRBJ2-7	TRBC2	CAVRDQNYKLSF	CASEQGETAYEQYF	clone_46	Mature	St3	TRAV1-2.TRAJ20.TRAC_TRBV6-1.NA.TRBJ2-7.TRBC2	TGTGCTGTGAGAGATCAGAACTACAAGCTCAGCTTT_TGTGCCAGCGAACAGGGCGAAACGGCCTACGAGCAGTACTTC
28years_ATCACGATCACCATAG-1	MAIT	1	Single (0 < X <= 1)	canonical	28years	TRAV1-2	TRAJ33	TRAC	TRBV20-1	TRBD1	TRBJ2-7	TRBC2	CSPMDSNYQLIW	CSAYGTGGDSYEQYF	clone_596	Mature	St3	TRAV1-2.TRAJ33.TRAC_TRBV20-1.TRBD1.TRBJ2-7.TRBC2	TGTTCGCCCATGGATAGCAACTATCAGTTAATCTGG_TGCAGTGCCTATGGGACAGGGGGCGATTCTTACGAGCAGTACTTC
28years_ATCACGATCAGGTAAA-1	MAIT	2	Small (1 < X <= 5)	canonical	28years	TRAV1-2	TRAJ33	TRAC	TRBV20-1	NA	TRBJ1-5	TRBC1	CAVSDSNYQLIW	CSAQPLGRENQPQHF	clone_414	Mature	St3	TRAV1-2.TRAJ33.TRAC_TRBV20-1.NA.TRBJ1-5.TRBC1	TGTGCTGTGAGCGATAGCAACTATCAGTTAATCTGG_TGCAGTGCCCAGCCTTTGGGGAGGGAAAATCAGCCCCAGCATTTT
28years_ATCATCTAGAGTCGGT-1	MAIT	1	Single (0 < X <= 1)	canonical	28years	TRAV1-2	TRAJ33	TRAC	TRBV6-1	NA	TRBJ1-3	TRBC1	CASMDSNYQLIW	CASSEAERNTIYF	clone_597	Mature	St3	TRAV1-2.TRAJ33.TRAC_TRBV6-1.NA.TRBJ1-3.TRBC1	TGTGCTTCGATGGATAGCAACTATCAGTTAATCTGG_TGTGCCAGCAGTGAAGCGGAGAGAAACACCATATATTTT
28years_ATCATCTAGATGGGTC-1	MAIT	4	Small (1 < X <= 5)	Va.canonical	28years	TRAV1-2	TRAJ33	TRAC	TRBV4-2	NA	TRBJ2-7	TRBC2	CAVRDSNYQLIW	CASSQDTSGSYEQYF	clone_598	Mature	St3	TRAV1-2.TRAJ33.TRAC_TRBV4-2.NA.TRBJ2-7.TRBC2	TGTGCTGTGAGAGATAGCAACTATCAGTTAATCTGG_TGTGCCAGCAGCCAAGATACTAGCGGGAGTTACGAGCAGTACTTC
28years_ATCATCTAGGAGTCTG-1	NKT	2	Small (1 < X <= 5)	Va.canonical	28years	TRAV10	TRAJ7	TRAC	TRBV6-4	NA	TRBJ2-3	TRBC2	CVVSADYGNNRLAF	CASSETSTDTQYF	clone_599	Mature	St3	TRAV10.TRAJ7.TRAC_TRBV6-4.NA.TRBJ2-3.TRBC2	TGTGTGGTGAGCGCGGACTATGGGAACAACAGACTCGCTTTT_TGTGCCAGCAGTGAAACTAGCACAGATACGCAGTATTTT
28years_ATCATCTAGTAGATGT-1	MAIT	2	Small (1 < X <= 5)	Va.canonical	28years	TRAV1-2	TRAJ33	TRAC	TRBV11-3	NA	TRBJ2-1	TRBC2	CAVIDSNYQLIW	CASSLPGRYNEQFF	clone_600	Mature	St3	TRAV1-2.TRAJ33.TRAC_TRBV11-3.NA.TRBJ2-1.TRBC2	TGTGCTGTCATCGATAGCAACTATCAGTTAATCTGG_TGTGCCAGCAGCTTACCGGGACGCTACAATGAGCAGTTCTTC
28years_ATCATCTCAAAGCAAT-1	MAIT	2	Small (1 < X <= 5)	canonical	28years	TRAV1-2	TRAJ33	TRAC	TRBV6-4	NA	TRBJ1-2	TRBC1	CAVMDSNYQLIW	CASSDSGQGSYTF	clone_426	Mature	St3	TRAV1-2.TRAJ33.TRAC_TRBV6-4.NA.TRBJ1-2.TRBC1	TGTGCTGTGATGGATAGCAACTATCAGTTAATCTGG_TGTGCCAGCAGTGACTCGGGACAGGGGAGCTACACCTTC
28years_ATCATCTCAATGACCT-1	MAIT	7	Medium (5 < X <= 20)	canonical	28years	TRAV1-2	TRAJ33	TRAC	TRBV6-4	NA	TRBJ2-3	TRBC2	CAVLDSNYQLIW	CASSDSASSTDTQYF	clone_268	Mature	St3	TRAV1-2.TRAJ33.TRAC_TRBV6-4.NA.TRBJ2-3.TRBC2	TGTGCTGTGCTGGATAGCAACTATCAGTTAATCTGG_TGTGCCAGCAGTGACTCGGCTAGTTCCACAGATACGCAGTATTTT
28years_ATCATCTCAGAGCCAA-1	MAIT	1	Single (0 < X <= 1)	Va.canonical	28years	TRAV1-2	TRAJ33	TRAC	TRBV7-9	TRBD2	TRBJ2-1	TRBC2	CAVMDSNYQLIW	CASSSERLAGGINEQFF	clone_601	Immature	St1	TRAV1-2.TRAJ33.TRAC_TRBV7-9.TRBD2.TRBJ2-1.TRBC2	TGTGCTGTCATGGATAGCAACTATCAGTTAATCTGG_TGTGCCAGCAGCTCGGAACGACTAGCGGGAGGAATAAATGAGCAGTTCTTC
28years_ATCATCTGTCGCTTCT-1	MAIT	1	Single (0 < X <= 1)	canonical	28years	TRAV1-2	TRAJ12	TRAC	TRBV6-4	NA	TRBJ2-3	TRBC2	CAVMDSSYKLIF	CASSDTSGSTDTQYF	clone_436	Mature	St3	TRAV1-2.TRAJ12.TRAC_TRBV6-4.NA.TRBJ2-3.TRBC2	TGTGCTGTGATGGATAGCAGCTATAAATTGATCTTC_TGTGCCAGCAGTGATACTAGCGGGAGCACAGATACGCAGTATTTT
28years_ATCATCTGTTTAAGCC-1	MAIT	1	Single (0 < X <= 1)	canonical	28years	TRAV1-2	TRAJ33	TRAC	TRBV20-1	TRBD1	TRBJ2-5	TRBC2	CAGMDSNYQLIW	CSARGGGAAETQYF	clone_602	Mature	St3	TRAV1-2.TRAJ33.TRAC_TRBV20-1.TRBD1.TRBJ2-5.TRBC2	TGTGCTGGTATGGATAGCAACTATCAGTTAATCTGG_TGCAGTGCTAGGGGAGGGGGCGCCGCAGAGACCCAGTACTTC
28years_ATCATCTGTTTGTTGG-1	MAIT	33	Large (20 < X <= 100)	canonical	28years	TRAV1-2	TRAJ33	TRAC	TRBV6-4	NA	TRBJ2-3	TRBC2	CAVMDSNYQLIW	CASSVSGTDTQYF	clone_23	Mature	St3	TRAV1-2.TRAJ33.TRAC_TRBV6-4.NA.TRBJ2-3.TRBC2	TGTGCTGTGATGGATAGCAACTATCAGTTAATCTGG_TGTGCCAGCAGTGTTAGCGGCACAGATACGCAGTATTTT
28years_ATCATCTTCACGCGGT-1	MAIT	3	Small (1 < X <= 5)	canonical	28years	TRAV1-2	TRAJ33	TRAC	TRBV6-1	NA	TRBJ1-2	TRBC1	CVSMDSNYQLIW	CASSERQDHFYGYTF	clone_603	Mature	St3	TRAV1-2.TRAJ33.TRAC_TRBV6-1.NA.TRBJ1-2.TRBC1	TGTGTTTCCATGGATAGCAACTATCAGTTAATCTGG_TGTGCCAGCAGTGAACGACAAGATCATTTCTATGGCTACACCTTC
28years_ATCATCTTCACTTATC-1	MAIT	8	Medium (5 < X <= 20)	canonical	28years	TRAV1-2	TRAJ33	TRAC	TRBV6-1	TRBD1	TRBJ2-3	TRBC2	CAVMDSNYQLIW	CASSEGGQGADTQYF	clone_221	Mature	St3	TRAV1-2.TRAJ33.TRAC_TRBV6-1.TRBD1.TRBJ2-3.TRBC2	TGTGCTGTGATGGATAGCAACTATCAGTTAATCTGG_TGTGCCAGCAGTGAAGGGGGACAGGGGGCAGATACGCAGTATTTT
28years_ATCATCTTCATCGCTC-1	MAIT	4	Small (1 < X <= 5)	canonical	28years	TRAV1-2	TRAJ33	TRAC	TRBV6-4	NA	TRBJ2-2	TRBC2	CAVRDSNYQLIW	CASSEASGSTGELFF	clone_604	Mature	St3	TRAV1-2.TRAJ33.TRAC_TRBV6-4.NA.TRBJ2-2.TRBC2	TGTGCTGTGAGAGATAGCAACTATCAGTTAATCTGG_TGTGCCAGCAGTGAAGCTAGCGGGTCCACCGGGGAGCTGTTTTTT
28years_ATCATCTTCGTTGACA-1	MAIT	1	Single (0 < X <= 1)	canonical	28years	TRAV1-2	TRAJ33	TRAC	TRBV6-2	TRBD1	TRBJ2-3	TRBC2	CAVMDSNYQLIW	CASRKGTGVTDTQYF	clone_605	Immature	St2	TRAV1-2.TRAJ33.TRAC_TRBV6-2.TRBD1.TRBJ2-3.TRBC2	TGTGCTGTCATGGATAGCAACTATCAGTTAATCTGG_TGTGCCAGCAGGAAAGGGACAGGGGTCACAGATACGCAGTATTTT
28years_ATCATCTTCTGGTGTA-1	MAIT	3	Small (1 < X <= 5)	canonical	28years	TRAV1-2	TRAJ12	TRAC	TRBV6-4	NA	TRBJ2-2	TRBC2	CAVMDSSYKLIF	CASSDSPGQNTGELFF	clone_606	Mature	St3	TRAV1-2.TRAJ12.TRAC_TRBV6-4.NA.TRBJ2-2.TRBC2	TGTGCTGTGATGGATAGCAGCTATAAATTGATCTTC_TGTGCCAGCAGTGACTCTCCAGGACAGAACACCGGGGAGCTGTTTTTT
28years_ATCATGGAGACAGAGA-1	MAIT	1	Single (0 < X <= 1)	canonical	28years	TRAV1-2	TRAJ33	TRAC	TRBV20-1	NA	TRBJ2-1	TRBC2	CASMDSNYQLIW	CSVRNLREINEQFF	clone_607	Mature	St3	TRAV1-2.TRAJ33.TRAC_TRBV20-1.NA.TRBJ2-1.TRBC2	TGTGCTTCCATGGATAGCAACTATCAGTTAATCTGG_TGCAGTGTTCGAAACTTGCGGGAGATAAATGAGCAGTTCTTC
28years_ATCATGGAGCTGTTCA-1	MAIT	1	Single (0 < X <= 1)	Va.canonical	28years	TRAV1-2	TRAJ33	TRAC	TRBV27	NA	TRBJ1-4	TRBC1	CAAMDSNYQLIW	CASSVTGTRGNEKLFF	clone_608	Mature	St3	TRAV1-2.TRAJ33.TRAC_TRBV27.NA.TRBJ1-4.TRBC1	TGTGCTGCCATGGATAGCAACTATCAGTTAATCTGG_TGTGCCAGCAGTGTGACAGGGACTAGGGGAAATGAAAAACTGTTTTTT
28years_ATCATGGAGTAATCCC-1	MAIT	1	Single (0 < X <= 1)	canonical	28years	TRAV1-2	TRAJ33	TRAC	TRBV6-4	NA	TRBJ1-5	TRBC1	CAVRDSNYQLIW	CASSEGSNQPQHF	clone_609	Mature	St3	TRAV1-2.TRAJ33.TRAC_TRBV6-4.NA.TRBJ1-5.TRBC1	TGTGCTGTGAGAGATAGCAACTATCAGTTAATCTGG_TGTGCCAGCAGTGAGGGGAGCAATCAGCCCCAGCATTTT
28years_ATCATGGCACAGACAG-1	MAIT	1	Single (0 < X <= 1)	Va.canonical	28years	TRAV1-2	TRAJ33	TRAC	TRBV15	TRBD1	TRBJ1-1	TRBC1	CAVVDSNYQLIW	CATSRETGGGGTEAFF	clone_610	Mature	St3	TRAV1-2.TRAJ33.TRAC_TRBV15.TRBD1.TRBJ1-1.TRBC1	TGTGCTGTCGTGGATAGCAACTATCAGTTAATCTGG_TGTGCCACCAGCAGAGAGACAGGGGGTGGCGGCACTGAAGCTTTCTTT
28years_ATCATGGCAGCCAATT-1	MAIT	31	Large (20 < X <= 100)	canonical	28years	TRAV1-2	TRAJ33	TRAC	TRBV6-4	NA	TRBJ2-3	TRBC2	CAVMDSNYQLIW	CASSERESTDTQYF	clone_178	Mature	St3	TRAV1-2.TRAJ33.TRAC_TRBV6-4.NA.TRBJ2-3.TRBC2	TGTGCTGTGATGGATAGCAACTATCAGTTAATCTGG_TGTGCCAGCAGTGAGCGGGAGAGCACAGATACGCAGTATTTT
28years_ATCATGGCAGGAACGT-1	MAIT	4	Small (1 < X <= 5)	Va.canonical	28years	TRAV1-2	TRAJ33	TRAC	TRBV19	TRBD1	TRBJ2-1	TRBC2	CASMDSNYQLIW	CASSTGTGGYDEQFF	clone_611	Mature	St3	TRAV1-2.TRAJ33.TRAC_TRBV19.TRBD1.TRBJ2-1.TRBC2	TGTGCTTCCATGGATAGCAACTATCAGTTAATCTGG_TGTGCCAGTAGTACCGGGACAGGGGGCTACGATGAGCAGTTCTTC
28years_ATCATGGCATTCCTGC-1	polyclonal	52	Large (20 < X <= 100)	noncanonical	28years	TRAV12-1	TRAJ29	TRAC	TRBV6-4	NA	TRBJ2-3	TRBC2	CADSGNTPLVF	CASSSGSTDTQYF	clone_75	Mature	St3	TRAV12-1.TRAJ29.TRAC_TRBV6-4.NA.TRBJ2-3.TRBC2	TGTGCGGATTCAGGAAACACACCTCTTGTCTTT_TGTGCCAGCAGTAGCGGGAGCACAGATACGCAGTATTTT
28years_ATCATGGGTCAGAATA-1	MAIT	56	Large (20 < X <= 100)	Va.canonical	28years	TRAV1-2	TRAJ33	TRAC	TRBV19	NA	TRBJ2-3	TRBC2	CAVMDSNYQLIW	CASSILAGGPTDTQYF	clone_14	Mature	St3	TRAV1-2.TRAJ33.TRAC_TRBV19.NA.TRBJ2-3.TRBC2	TGTGCTGTGATGGATAGCAACTATCAGTTAATCTGG_TGTGCCAGTAGTATATTAGCGGGAGGCCCCACAGATACGCAGTATTTT
28years_ATCATGGGTTGGACCC-1	MAIT	2	Small (1 < X <= 5)	canonical	28years	TRAV1-2	TRAJ33	TRAC	TRBV6-2	NA	TRBJ2-6	TRBC2	CAVMDSNYQLIW	CASSESSGANVLTF	clone_165	Mature	St3	TRAV1-2.TRAJ33.TRAC_TRBV6-2.NA.TRBJ2-6.TRBC2	TGTGCTGTGATGGATAGCAACTATCAGTTAATCTGG_TGTGCCAGCAGTGAGAGCTCTGGGGCCAACGTCCTGACTTTC
28years_ATCATGGTCAGAGACG-1	MAIT	176	Hyperexpanded (100 < X <= 500)	canonical	28years	TRAV1-2	TRAJ20	TRAC	TRBV6-1	NA	TRBJ2-7	TRBC2	CAVRDQNYKLSF	CASEQGETAYEQYF	clone_46	Mature	St3	TRAV1-2.TRAJ20.TRAC_TRBV6-1.NA.TRBJ2-7.TRBC2	TGTGCTGTGAGAGATCAGAACTACAAGCTCAGCTTT_TGTGCCAGCGAACAGGGCGAAACGGCCTACGAGCAGTACTTC
28years_ATCATGGTCCGTAGTA-1	MAIT	7	Medium (5 < X <= 20)	canonical	28years	TRAV1-2	TRAJ33	TRAC	TRBV6-2	NA	TRBJ2-7	TRBC2	CAVMDSNYQLIW	CASSYSPDNSYEQYF	clone_166	Mature	St3	TRAV1-2.TRAJ33.TRAC_TRBV6-2.NA.TRBJ2-7.TRBC2	TGTGCTGTCATGGATAGCAACTATCAGTTAATCTGG_TGTGCCAGCAGTTACTCGCCTGACAACTCCTACGAGCAGTACTTC
28years_ATCATGGTCGAACTGT-1	MAIT	7	Medium (5 < X <= 20)	canonical	28years	TRAV1-2	TRAJ12	TRAC	TRBV6-4	NA	TRBJ2-1	TRBC2	CAVMDSSYKLIF	CASSDSDNNEQFF	clone_356	Mature	St3	TRAV1-2.TRAJ12.TRAC_TRBV6-4.NA.TRBJ2-1.TRBC2	TGTGCTGTGATGGATAGCAGCTATAAATTGATCTTC_TGTGCCAGCAGTGACTCGGACAACAATGAGCAGTTCTTC
28years_ATCCACCAGAGTACAT-1	MAIT	9	Medium (5 < X <= 20)	Va.canonical	28years	TRAV1-2	TRAJ33	TRAC	TRBV25-1	TRBD1	TRBJ2-2	TRBC2	CAVIDSNYQLIW	CASSGGREPSELFF	clone_612	Mature	St3	TRAV1-2.TRAJ33.TRAC_TRBV25-1.TRBD1.TRBJ2-2.TRBC2	TGTGCTGTGATAGATAGCAACTATCAGTTAATCTGG_TGTGCCAGCAGTGGTGGCAGGGAGCCCTCTGAGCTGTTTTTT
28years_ATCCACCAGATGTCGG-1	NKT	1	Single (0 < X <= 1)	canonical	28years	TRAV10	TRAJ18	TRAC	TRBV25-1	TRBD1	TRBJ2-7	TRBC2	CVVSDRGSTLGRLYF	CASSERSRQGGISAYEQYF	clone_613	Mature	St3	TRAV10.TRAJ18.TRAC_TRBV25-1.TRBD1.TRBJ2-7.TRBC2	TGTGTGGTGAGCGACAGAGGCTCAACCCTGGGGAGGCTATACTTT_TGTGCCAGCAGTGAAAGGTCCCGACAGGGGGGTATCTCGGCCTACGAGCAGTACTTC
28years_ATCCACCGTCATACTG-1	MAIT	1	Single (0 < X <= 1)	canonical	28years	TRAV1-2	TRAJ33	TRAC	TRBV6-4	NA	TRBJ2-1	TRBC2	CAVLDSNYQLIW	CASSDSRTYSYNEQFF	clone_614	Mature	St3	TRAV1-2.TRAJ33.TRAC_TRBV6-4.NA.TRBJ2-1.TRBC2	TGTGCTGTTCTAGATAGCAACTATCAGTTAATCTGG_TGTGCCAGCAGTGACTCGAGGACTTACTCCTACAATGAGCAGTTCTTC
28years_ATCCACCGTCCTGCTT-1	MAIT	14	Medium (5 < X <= 20)	canonical	28years	TRAV1-2	TRAJ12	TRAC	TRBV6-4	NA	TRBJ2-3	TRBC2	CAVLDSSYKLIF	CASSDRDTDTQYF	clone_106	Mature	St3	TRAV1-2.TRAJ12.TRAC_TRBV6-4.NA.TRBJ2-3.TRBC2	TGTGCTGTGTTGGATAGCAGCTATAAATTGATCTTC_TGTGCCAGCAGTGACCGGGACACAGATACGCAGTATTTT
28years_ATCCACCTCCAAACTG-1	polyclonal	4	Small (1 < X <= 5)	noncanonical	28years	TRAV5	TRAJ11	TRAC	TRBV6-5	TRBD1	TRBJ2-7	TRBC2	CAESKNSGYSTLTF	CASSYGTGGAEQYF	clone_567	Mature	St3	TRAV5.TRAJ11.TRAC_TRBV6-5.TRBD1.TRBJ2-7.TRBC2	TGTGCAGAGAGTAAGAATTCAGGATACAGCACCCTCACCTTT_TGTGCCAGCAGTTACGGGACAGGGGGCGCCGAGCAGTACTTC
28years_ATCCACCTCGAGAACG-1	MAIT	11	Medium (5 < X <= 20)	Va.canonical	28years	TRAV1-2	TRAJ33	TRAC	TRBV3-1	TRBD2	TRBJ2-3	TRBC2	CAVLDSNYQLIW	CASSRLAGGTDTQYF	clone_160	Mature	St3	TRAV1-2.TRAJ33.TRAC_TRBV3-1.TRBD2.TRBJ2-3.TRBC2	TGTGCTGTTTTGGATAGCAACTATCAGTTAATCTGG_TGTGCCAGCAGCCGACTAGCGGGAGGCACAGATACGCAGTATTTT
28years_ATCCACCTCTCTTGAT-1	MAIT	5	Small (1 < X <= 5)	canonical	28years	TRAV1-2	TRAJ33	TRAC	TRBV6-4	NA	TRBJ1-1	TRBC1	CAVMDSNYQLIW	CASRPRENTEAFF	clone_415	Mature	St3	TRAV1-2.TRAJ33.TRAC_TRBV6-4.NA.TRBJ1-1.TRBC1	TGTGCTGTGATGGATAGCAACTATCAGTTAATCTGG_TGTGCCAGCAGACCCAGGGAGAACACTGAAGCTTTCTTT
28years_ATCCACCTCTTCATGT-1	MAIT	56	Large (20 < X <= 100)	Va.canonical	28years	TRAV1-2	TRAJ33	TRAC	TRBV19	NA	TRBJ2-3	TRBC2	CAVMDSNYQLIW	CASSILAGGPTDTQYF	clone_14	Mature	St3	TRAV1-2.TRAJ33.TRAC_TRBV19.NA.TRBJ2-3.TRBC2	TGTGCTGTGATGGATAGCAACTATCAGTTAATCTGG_TGTGCCAGTAGTATATTAGCGGGAGGCCCCACAGATACGCAGTATTTT
28years_ATCCACCTCTTTCCTC-1	polyclonal	52	Large (20 < X <= 100)	noncanonical	28years	TRAV12-1	TRAJ29	TRAC	TRBV6-4	NA	TRBJ2-3	TRBC2	CADSGNTPLVF	CASSSGSTDTQYF	clone_75	Mature	St3	TRAV12-1.TRAJ29.TRAC_TRBV6-4.NA.TRBJ2-3.TRBC2	TGTGCGGATTCAGGAAACACACCTCTTGTCTTT_TGTGCCAGCAGTAGCGGGAGCACAGATACGCAGTATTTT
28years_ATCCGAAAGCGTGTCC-1	polyclonal	15	Medium (5 < X <= 20)	noncanonical	28years	TRAV2	TRAJ29	TRAC	TRBV19	NA	TRBJ2-2	TRBC2	CAPIAPLVF	CASSMGDTPNTGELFF	clone_121	Mature	St3	TRAV2.TRAJ29.TRAC_TRBV19.NA.TRBJ2-2.TRBC2	TGTGCTCCCATCGCACCTCTTGTCTTT_TGTGCCAGTAGTATGGGGGATACCCCGAACACCGGGGAGCTGTTTTTT
28years_ATCCGAAAGCTAGTCT-1	polyclonal	1	Single (0 < X <= 1)	noncanonical	28years	TRAV25	TRAJ5	TRAC	TRBV28	NA	TRBJ1-5	TRBC1	CAGRNMGRRALTF	CASSFGRPYNQPQHF	clone_615	Immature	St1	TRAV25.TRAJ5.TRAC_TRBV28.NA.TRBJ1-5.TRBC1	TGTGCAGGGCGAAACATGGGCAGGAGAGCACTTACTTTT_TGTGCCAGCAGTTTCGGCAGGCCGTACAATCAGCCCCAGCATTTT
28years_ATCCGAAAGGCGATAC-1	MAIT	30	Large (20 < X <= 100)	Va.canonical	28years	TRAV1-2	TRAJ33	TRAC	TRBV30	NA	TRBJ2-2	TRBC2	CVLMDSNYQLIW	CAWKGFEDTGELFF	clone_13	Mature	St3	TRAV1-2.TRAJ33.TRAC_TRBV30.NA.TRBJ2-2.TRBC2	TGTGTCCTCATGGATAGCAACTATCAGTTAATCTGG_TGTGCCTGGAAGGGTTTTGAGGATACCGGGGAGCTGTTTTTT
28years_ATCCGAAAGTCCCACG-1	MAIT	6	Medium (5 < X <= 20)	Va.canonical	28years	TRAV1-2	TRAJ33	TRAC	TRBV4-2	TRBD1	TRBJ2-2	TRBC2	CAVMDSNYQLIW	CASSQGTGDTGELFF	clone_327	Mature	St3	TRAV1-2.TRAJ33.TRAC_TRBV4-2.TRBD1.TRBJ2-2.TRBC2	TGTGCTGTGATGGATAGCAACTATCAGTTAATCTGG_TGTGCCAGCAGCCAAGGGACAGGGGACACCGGGGAGCTGTTTTTT
28years_ATCCGAACAAGTAATG-1	MAIT	23	Large (20 < X <= 100)	canonical	28years	TRAV1-2	TRAJ33	TRAC	TRBV6-4	NA	TRBJ2-3	TRBC2	CAVMDSNYQLIW	CASSDSSTDTQYF	clone_113	Mature	St3	TRAV1-2.TRAJ33.TRAC_TRBV6-4.NA.TRBJ2-3.TRBC2	TGTGCTGTGATGGATAGCAACTATCAGTTAATCTGG_TGTGCCAGCAGTGACTCTAGCACAGATACGCAGTATTTT
28years_ATCCGAACAGGCTGAA-1	MAIT	1	Single (0 < X <= 1)	canonical	28years	TRAV1-2	TRAJ33	TRAC	TRBV20-1	NA	TRBJ2-2	TRBC2	CAVRDSNYQLIW	CSAKEVTSGDTGELFF	clone_616	Mature	St3	TRAV1-2.TRAJ33.TRAC_TRBV20-1.NA.TRBJ2-2.TRBC2	TGTGCTGTGAGAGATAGCAACTATCAGTTAATCTGG_TGCAGTGCGAAAGAGGTCACTAGCGGAGACACCGGGGAGCTGTTTTTT
28years_ATCCGAATCACTCCTG-1	MAIT	1	Single (0 < X <= 1)	Va.canonical	28years	TRAV1-2	TRAJ35	TRAC	TRBV6-1	TRBD1	TRBJ2-7	TRBC2	CAAIGFGNVLHC	CASSAGTGGSYEQYF	clone_617	Mature	St3	TRAV1-2.TRAJ35.TRAC_TRBV6-1.TRBD1.TRBJ2-7.TRBC2	TGTGCTGCGATAGGCTTTGGGAATGTGCTGCATTGC_TGTGCCAGCAGTGCCGGGACAGGGGGCTCCTACGAGCAGTACTTC
28years_ATCGAGTAGTCATCCA-1	MAIT	5	Small (1 < X <= 5)	Va.canonical	28years	TRAV1-2	TRAJ33	TRAC	TRBV4-2	NA	TRBJ2-6	TRBC2	CAVSESNYQLIW	CASSQREGSGANVLTF	clone_86	Mature	St3	TRAV1-2.TRAJ33.TRAC_TRBV4-2.NA.TRBJ2-6.TRBC2	TGTGCTGTGAGTGAAAGCAACTATCAGTTAATCTGG_TGTGCCAGCAGCCAGCGGGAGGGCTCTGGGGCCAACGTCCTGACTTTC
28years_ATCGAGTCACCACGTG-1	MAIT	1	Single (0 < X <= 1)	canonical	28years	TRAV1-2	TRAJ33	TRAC	TRBV20-1	TRBD1	TRBJ2-3	TRBC2	CAVMDSNYQLIW	CSASSVTGADTQYF	clone_618	Immature	St2	TRAV1-2.TRAJ33.TRAC_TRBV20-1.TRBD1.TRBJ2-3.TRBC2	TGTGCTGTCATGGATAGCAACTATCAGTTAATCTGG_TGCAGTGCTAGTAGTGTTACAGGGGCCGATACGCAGTATTTT
28years_ATCGAGTCACGGTAGA-1	MAIT	17	Medium (5 < X <= 20)	canonical	28years	TRAV1-2	TRAJ20	TRAC	TRBV6-4	NA	TRBJ2-3	TRBC2	CAVLDNDYKLSF	CASSDSSGSTDTQYF	clone_254	Mature	St3	TRAV1-2.TRAJ20.TRAC_TRBV6-4.NA.TRBJ2-3.TRBC2	TGTGCTGTGTTGGATAACGACTACAAGCTCAGCTTT_TGTGCCAGCAGTGACTCTAGCGGGAGCACAGATACGCAGTATTTT
28years_ATCGAGTGTACAGCAG-1	MAIT	6	Medium (5 < X <= 20)	canonical	28years	TRAV1-2	TRAJ12	TRAC	TRBV6-1	NA	TRBJ2-1	TRBC2	CAVMDSSYKLIF	CASSEEAGSYNEQFF	clone_119	Mature	St3	TRAV1-2.TRAJ12.TRAC_TRBV6-1.NA.TRBJ2-1.TRBC2	TGTGCTGTGATGGATAGCAGCTATAAATTGATCTTC_TGTGCCAGCAGTGAAGAAGCGGGATCCTACAATGAGCAGTTCTTC
28years_ATCGAGTGTCAGGACA-1	MAIT	1	Single (0 < X <= 1)	canonical	28years	TRAV1-2	TRAJ33	TRAC	TRBV6-4	TRBD1	TRBJ2-3	TRBC2	CAVLDSNYQLIW	CASSGTGGTDTQYF	clone_619	Mature	St3	TRAV1-2.TRAJ33.TRAC_TRBV6-4.TRBD1.TRBJ2-3.TRBC2	TGTGCTGTGTTGGATAGCAACTATCAGTTAATCTGG_TGTGCCAGCAGTGGGACAGGGGGCACAGATACGCAGTATTTT
28years_ATCGAGTGTCCGACGT-1	MAIT	8	Medium (5 < X <= 20)	canonical	28years	TRAV1-2	TRAJ33	TRAC	TRBV6-1	NA	TRBJ2-3	TRBC2	CAGQDSNYQLIW	CASSGALGSADTQYF	clone_257	Mature	St3	TRAV1-2.TRAJ33.TRAC_TRBV6-1.NA.TRBJ2-3.TRBC2	TGTGCTGGGCAGGATAGCAACTATCAGTTAATCTGG_TGTGCCAGCAGTGGGGCCCTTGGTTCCGCAGATACGCAGTATTTT
28years_ATCGAGTGTGCGATAG-1	MAIT	21	Large (20 < X <= 100)	Va.canonical	28years	TRAV1-2	TRAJ33	TRAC	TRBV12-5	NA	TRBJ1-6	TRBC1	CAVMDSNYQLIW	CASGLNSPLHF	clone_455	Immature	St2	TRAV1-2.TRAJ33.TRAC_TRBV12-5.NA.TRBJ1-6.TRBC1	TGTGCTGTGATGGATAGCAACTATCAGTTAATCTGG_TGTGCTAGTGGTTTAAATTCACCCCTCCACTTT
28years_ATCGAGTGTGCTCTTC-1	MAIT	176	Hyperexpanded (100 < X <= 500)	canonical	28years	TRAV1-2	TRAJ20	TRAC	TRBV6-1	NA	TRBJ2-7	TRBC2	CAVRDQNYKLSF	CASEQGETAYEQYF	clone_46	Mature	St3	TRAV1-2.TRAJ20.TRAC_TRBV6-1.NA.TRBJ2-7.TRBC2	TGTGCTGTGAGAGATCAGAACTACAAGCTCAGCTTT_TGTGCCAGCGAACAGGGCGAAACGGCCTACGAGCAGTACTTC
28years_ATCGAGTTCCATGAAC-1	MAIT	176	Hyperexpanded (100 < X <= 500)	canonical	28years	TRAV1-2	TRAJ20	TRAC	TRBV6-1	NA	TRBJ2-7	TRBC2	CAVRDQNYKLSF	CASEQGETAYEQYF	clone_46	Mature	St3	TRAV1-2.TRAJ20.TRAC_TRBV6-1.NA.TRBJ2-7.TRBC2	TGTGCTGTGAGAGATCAGAACTACAAGCTCAGCTTT_TGTGCCAGCGAACAGGGCGAAACGGCCTACGAGCAGTACTTC
28years_ATCGAGTTCGAACGGA-1	MAIT	4	Small (1 < X <= 5)	Va.canonical	28years	TRAV1-2	TRAJ33	TRAC	TRBV27	NA	TRBJ2-1	TRBC2	CAVVDSNYQLIW	CASSPLAGARYNEQFF	clone_620	Mature	St3	TRAV1-2.TRAJ33.TRAC_TRBV27.NA.TRBJ2-1.TRBC2	TGTGCTGTGGTGGATAGCAACTATCAGTTAATCTGG_TGTGCCAGCAGCCCACTAGCGGGGGCAAGGTACAATGAGCAGTTCTTC
28years_ATCGAGTTCGAGAGCA-1	MAIT	8	Medium (5 < X <= 20)	Va.canonical	28years	TRAV1-2	TRAJ33	TRAC	TRBV19	NA	TRBJ2-2	TRBC2	CAVVDSNYQLIW	CASSMGDTPNTGELFF	clone_260	Mature	St3	TRAV1-2.TRAJ33.TRAC_TRBV19.NA.TRBJ2-2.TRBC2	TGTGCTGTGGTGGATAGCAACTATCAGTTAATCTGG_TGTGCCAGTAGTATGGGGGATACCCCGAACACCGGGGAGCTGTTTTTT
28years_ATCTACTAGAGCCCAA-1	polyclonal	15	Medium (5 < X <= 20)	noncanonical	28years	TRAV2	TRAJ29	TRAC	TRBV19	NA	TRBJ2-2	TRBC2	CAPIAPLVF	CASSMGDTPNTGELFF	clone_121	Mature	St3	TRAV2.TRAJ29.TRAC_TRBV19.NA.TRBJ2-2.TRBC2	TGTGCTCCCATCGCACCTCTTGTCTTT_TGTGCCAGTAGTATGGGGGATACCCCGAACACCGGGGAGCTGTTTTTT
28years_ATCTACTCAAAGGTGC-1	MAIT	5	Small (1 < X <= 5)	canonical	28years	TRAV1-2	TRAJ20	TRAC	TRBV6-4	TRBD2	TRBJ2-1	TRBC2	CAVRDGDYKLSF	CASSDSLAGGNEQFF	clone_401	Mature	St3	TRAV1-2.TRAJ20.TRAC_TRBV6-4.TRBD2.TRBJ2-1.TRBC2	TGTGCTGTGAGAGACGGCGACTACAAGCTCAGCTTT_TGTGCCAGCAGTGACTCACTAGCGGGAGGGAATGAGCAGTTCTTC
28years_ATCTACTCAACCGCCA-1	MAIT	9	Medium (5 < X <= 20)	canonical	28years	TRAV1-2	TRAJ12	TRAC	TRBV6-4	NA	TRBJ2-1	TRBC2	CAVMDSSYKLIF	CASSEAGGEYNEQFF	clone_47	Mature	St3	TRAV1-2.TRAJ12.TRAC_TRBV6-4.NA.TRBJ2-1.TRBC2	TGTGCTGTGATGGATAGCAGCTATAAATTGATCTTC_TGTGCCAGCAGTGAAGCGGGAGGGGAGTACAATGAGCAGTTCTTC
28years_ATCTACTGTCTCCACT-1	NKT	1	Single (0 < X <= 1)	canonical	28years	TRAV10	TRAJ18	TRAC	TRBV25-1	NA	TRBJ2-3	TRBC2	CVVSDRGSTLGRLYF	CASSESGRLDTQYF	clone_621	Mature	St3	TRAV10.TRAJ18.TRAC_TRBV25-1.NA.TRBJ2-3.TRBC2	TGTGTGGTGAGCGACAGAGGCTCAACCCTGGGGAGGCTATACTTT_TGTGCCAGCAGTGAATCGGGCAGGCTAGATACGCAGTATTTT
28years_ATCTACTTCAACACTG-1	MAIT	8	Medium (5 < X <= 20)	Va.canonical	28years	TRAV1-2	TRAJ20	TRAC	TRBV4-2	NA	TRBJ2-7	TRBC2	CAVRDGDYKLSF	CASSQDGTSGSYEQYF	clone_372	Mature	St3	TRAV1-2.TRAJ20.TRAC_TRBV4-2.NA.TRBJ2-7.TRBC2	TGTGCTGTGAGAGATGGGGACTACAAGCTCAGCTTT_TGTGCCAGCAGCCAAGATGGGACTAGCGGCTCCTACGAGCAGTACTTC
28years_ATCTACTTCGACCAGC-1	MAIT	3	Small (1 < X <= 5)	canonical	28years	TRAV1-2	TRAJ20	TRAC	TRBV6-4	NA	TRBJ2-2	TRBC2	CAVRDQDYKLSF	CASSDGRATGELFF	clone_622	Mature	St3	TRAV1-2.TRAJ20.TRAC_TRBV6-4.NA.TRBJ2-2.TRBC2	TGTGCTGTGAGAGATCAGGACTACAAGCTCAGCTTT_TGTGCCAGCAGTGACGGGAGGGCCACCGGGGAGCTGTTTTTT
28years_ATCTGCCAGACTGTAA-1	MAIT	11	Medium (5 < X <= 20)	canonical	28years	TRAV1-2	TRAJ33	TRAC	TRBV6-4	NA	TRBJ2-2	TRBC2	CAVRDSNYQLIW	CASSDSSDTGELFF	clone_169	Mature	St3	TRAV1-2.TRAJ33.TRAC_TRBV6-4.NA.TRBJ2-2.TRBC2	TGTGCTGTGAGAGATAGCAACTATCAGTTAATCTGG_TGTGCCAGCAGTGACTCTAGCGACACCGGGGAGCTGTTTTTT
28years_ATCTGCCCACTCGACG-1	MAIT	56	Large (20 < X <= 100)	Va.canonical	28years	TRAV1-2	TRAJ33	TRAC	TRBV19	NA	TRBJ2-3	TRBC2	CAVMDSNYQLIW	CASSILAGGPTDTQYF	clone_14	Mature	St3	TRAV1-2.TRAJ33.TRAC_TRBV19.NA.TRBJ2-3.TRBC2	TGTGCTGTGATGGATAGCAACTATCAGTTAATCTGG_TGTGCCAGTAGTATATTAGCGGGAGGCCCCACAGATACGCAGTATTTT
28years_ATCTGCCGTAAACGCG-1	polyclonal	5	Small (1 < X <= 5)	noncanonical	28years	TRAV13-1	TRAJ9	TRAC	TRBV4-2	NA	TRBJ2-7	TRBC2	CAASTGGFKTIF	CASSQERDTSYEQYF	clone_623	Mature	St3	TRAV13-1.TRAJ9.TRAC_TRBV4-2.NA.TRBJ2-7.TRBC2	TGTGCAGCAAGTACTGGAGGCTTCAAAACTATCTTT_TGTGCCAGCAGCCAAGAAAGGGACACTTCCTACGAGCAGTACTTC
28years_ATCTGCCGTCCGACGT-1	MAIT	16	Medium (5 < X <= 20)	canonical	28years	TRAV1-2	TRAJ12	TRAC	TRBV6-4	NA	TRBJ2-3	TRBC2	CAVMDSSYKLIF	CASSDSSGSTDTQYF	clone_534	Mature	St3	TRAV1-2.TRAJ12.TRAC_TRBV6-4.NA.TRBJ2-3.TRBC2	TGTGCTGTGATGGATAGCAGCTATAAATTGATCTTC_TGTGCCAGCAGTGACTCTAGCGGGAGCACAGATACGCAGTATTTT
28years_ATCTGCCGTCTCATCC-1	MAIT	6	Medium (5 < X <= 20)	Va.canonical	28years	TRAV1-2	TRAJ33	TRAC	TRBV28	TRBD1	TRBJ2-6	TRBC2	CAVRDSNYQLIW	CASSSSGTGGLSGANVLTF	clone_44	Mature	St3	TRAV1-2.TRAJ33.TRAC_TRBV28.TRBD1.TRBJ2-6.TRBC2	TGTGCTGTGAGAGATAGCAACTATCAGTTAATCTGG_TGTGCCAGCAGTTCATCCGGGACAGGGGGACTTTCTGGGGCCAACGTCCTGACTTTC
28years_ATCTGCCGTGAAAGAG-1	MAIT	9	Medium (5 < X <= 20)	canonical	28years	TRAV1-2	TRAJ33	TRAC	TRBV20-1	NA	TRBJ1-1	TRBC1	CAVMDSNYQLIW	CSARIGETEAFF	clone_405	Mature	St3	TRAV1-2.TRAJ33.TRAC_TRBV20-1.NA.TRBJ1-1.TRBC1	TGTGCTGTGATGGATAGCAACTATCAGTTAATCTGG_TGCAGTGCTAGGATAGGGGAGACTGAAGCTTTCTTT
28years_ATCTGCCGTGTCTGAT-1	MAIT	2	Small (1 < X <= 5)	canonical	28years	TRAV1-2	TRAJ20	TRAC	TRBV6-4	TRBD1	TRBJ2-5	TRBC2	CAVRDGDYKLSF	CASSDGTGGQETQYF	clone_624	Mature	St3	TRAV1-2.TRAJ20.TRAC_TRBV6-4.TRBD1.TRBJ2-5.TRBC2	TGTGCTGTGAGAGATGGCGACTACAAGCTCAGCTTT_TGTGCCAGCAGTGACGGGACAGGGGGGCAAGAGACCCAGTACTTC
28years_ATCTGCCGTTGCGCAC-1	polyclonal	3	Small (1 < X <= 5)	noncanonical	28years	TRAV12-2	TRAJ10	TRAC	TRBV6-4	NA	TRBJ2-2	TRBC2	CAVNQGGGNKLTF	CASSEGTGQNTGELFF	clone_595	Mature	St3	TRAV12-2.TRAJ10.TRAC_TRBV6-4.NA.TRBJ2-2.TRBC2	TGTGCCGTGAACCAGGGAGGAGGAAACAAACTCACCTTT_TGTGCCAGCAGCGAAGGGACAGGTCAGAACACCGGGGAGCTGTTTTTT
28years_ATCTGCCTCACGACTA-1	MAIT	7	Medium (5 < X <= 20)	Va.canonical	28years	TRAV1-2	TRAJ33	TRAC	TRBV6-6	NA	TRBJ2-7	TRBC2	CAVRDSNYQLIW	CASSRSGGDSSYEQYF	clone_92	Mature	St3	TRAV1-2.TRAJ33.TRAC_TRBV6-6.NA.TRBJ2-7.TRBC2	TGTGCTGTGAGAGATAGCAACTATCAGTTAATCTGG_TGTGCCAGCAGTCGTTCGGGGGGCGATAGCTCCTACGAGCAGTACTTC
28years_ATCTGCCTCCTCTAGC-1	MAIT	1	Single (0 < X <= 1)	Va.canonical	28years	TRAV1-2	TRAJ33	TRAC	TRBV29-1	NA	TRBJ2-2	TRBC2	CAVIDSNYQLIW	CSVGGGGSRELFF	clone_625	Immature	St2	TRAV1-2.TRAJ33.TRAC_TRBV29-1.NA.TRBJ2-2.TRBC2	TGTGCTGTGATTGATAGCAACTATCAGTTAATCTGG_TGCAGCGTTGGTGGTGGGGGGAGTAGGGAGCTGTTTTTT
28years_ATCTGCCTCTATCGCC-1	polyclonal	52	Large (20 < X <= 100)	noncanonical	28years	TRAV12-1	TRAJ29	TRAC	TRBV6-4	NA	TRBJ2-3	TRBC2	CADSGNTPLVF	CASSSGSTDTQYF	clone_75	Mature	St3	TRAV12-1.TRAJ29.TRAC_TRBV6-4.NA.TRBJ2-3.TRBC2	TGTGCGGATTCAGGAAACACACCTCTTGTCTTT_TGTGCCAGCAGTAGCGGGAGCACAGATACGCAGTATTTT
28years_ATCTGCCTCTGGTTCC-1	MAIT	4	Small (1 < X <= 5)	canonical	28years	TRAV1-2	TRAJ12	TRAC	TRBV6-1	TRBD2	TRBJ2-7	TRBC2	CAVMDSSYKLIF	CASSEETSGSYEQYF	clone_626	Mature	St3	TRAV1-2.TRAJ12.TRAC_TRBV6-1.TRBD2.TRBJ2-7.TRBC2	TGTGCTGTGATGGATAGCAGCTATAAATTGATCTTC_TGTGCCAGCAGTGAAGAGACTAGCGGGAGCTACGAGCAGTACTTC
28years_ATGAGGGAGAAACCGC-1	MAIT	39	Large (20 < X <= 100)	Va.canonical	28years	TRAV1-2	TRAJ33	TRAC	TRBV28	NA	TRBJ1-6	TRBC1	CASMDSNYQLIW	CASSLVGVSSPLHF	clone_1	Mature	St3	TRAV1-2.TRAJ33.TRAC_TRBV28.NA.TRBJ1-6.TRBC1	TGTGCCTCCATGGATAGCAACTATCAGTTAATCTGG_TGTGCCAGCAGTTTAGTGGGGGTTAGCTCACCCCTCCACTTT
28years_ATGAGGGAGAACAATC-1	MAIT	47	Large (20 < X <= 100)	canonical	28years	TRAV1-2	TRAJ33	TRAC	TRBV6-1	NA	TRBJ2-1	TRBC2	CAVKNSNYQLIW	CASSELAGSYNEQFF	clone_76	Mature	St3	TRAV1-2.TRAJ33.TRAC_TRBV6-1.NA.TRBJ2-1.TRBC2	TGTGCTGTGAAAAATAGCAACTATCAGTTAATCTGG_TGTGCCAGCAGTGAACTAGCGGGAAGCTACAATGAGCAGTTCTTC
28years_ATGAGGGAGGACATTA-1	MAIT	2	Small (1 < X <= 5)	canonical	28years	TRAV1-2	TRAJ33	TRAC	TRBV6-2	TRBD1	TRBJ2-1	TRBC2	CAVADSNYQLIW	CASSYAGQGEVNEQFF	clone_467	Mature	St3	TRAV1-2.TRAJ33.TRAC_TRBV6-2.TRBD1.TRBJ2-1.TRBC2	TGTGCTGTGGCCGATAGCAACTATCAGTTAATCTGG_TGTGCCAGCAGCTACGCCGGACAGGGGGAGGTAAATGAGCAGTTCTTC
28years_ATGAGGGCAAATTGCC-1	MAIT	30	Large (20 < X <= 100)	Va.canonical	28years	TRAV1-2	TRAJ33	TRAC	TRBV30	NA	TRBJ2-2	TRBC2	CVLMDSNYQLIW	CAWKGFEDTGELFF	clone_13	Mature	St3	TRAV1-2.TRAJ33.TRAC_TRBV30.NA.TRBJ2-2.TRBC2	TGTGTCCTCATGGATAGCAACTATCAGTTAATCTGG_TGTGCCTGGAAGGGTTTTGAGGATACCGGGGAGCTGTTTTTT
28years_ATGAGGGCAAGTACCT-1	MAIT	110	Hyperexpanded (100 < X <= 500)	canonical	28years	TRAV1-2	TRAJ20	TRAC	TRBV6-4	NA	TRBJ2-2	TRBC2	CAVRDSDYKLSF	CASSAGDTGELFF	clone_71	Mature	St3	TRAV1-2.TRAJ20.TRAC_TRBV6-4.NA.TRBJ2-2.TRBC2	TGTGCTGTGAGAGATAGCGACTACAAGCTCAGCTTT_TGTGCCAGCAGTGCAGGGGACACCGGGGAGCTGTTTTTT
28years_ATGAGGGCAGCCTATA-1	polyclonal	1	Single (0 < X <= 1)	noncanonical	28years	TRAV12-3	TRAJ21	TRAC	TRBV14	TRBD1	TRBJ2-1	TRBC2	CAMSSYNFNKFYF	CASSPRAGEQFF	clone_627	Immature	St2	TRAV12-3.TRAJ21.TRAC_TRBV14.TRBD1.TRBJ2-1.TRBC2	TGTGCAATGAGCTCATACAACTTCAACAAATTTTACTTT_TGTGCCAGCAGCCCCAGGGCCGGGGAGCAGTTCTTC
28years_ATGAGGGGTCGGATCC-1	MAIT	2	Small (1 < X <= 5)	canonical	28years	TRAV1-2	TRAJ33	TRAC	TRBV6-1	NA	TRBJ2-7	TRBC2	CAVKDSNYQLIW	CASSENSGSSYEQYF	clone_628	Mature	St3	TRAV1-2.TRAJ33.TRAC_TRBV6-1.NA.TRBJ2-7.TRBC2	TGTGCTGTGAAGGATAGCAACTATCAGTTAATCTGG_TGTGCCAGCAGTGAGAATAGCGGGAGCTCCTACGAGCAGTACTTC
28years_ATGAGGGGTGACTCAT-1	MAIT	4	Small (1 < X <= 5)	canonical	28years	TRAV1-2	TRAJ20	TRAC	TRBV6-1	TRBD1	TRBJ2-2	TRBC2	CAVRDDDYKLSF	CASSWTGETGELFF	clone_130	Mature	St3	TRAV1-2.TRAJ20.TRAC_TRBV6-1.TRBD1.TRBJ2-2.TRBC2	TGTGCTGTGAGAGATGACGACTACAAGCTCAGCTTT_TGTGCCAGCAGTTGGACAGGGGAGACCGGGGAGCTGTTTTTT
28years_ATGAGGGTCTTTCCTC-1	MAIT	3	Small (1 < X <= 5)	canonical	28years	TRAV1-2	TRAJ20	TRAC	TRBV6-4	NA	TRBJ2-2	TRBC2	CAVRDQDYKLSF	CASSDGRATGELFF	clone_622	Mature	St3	TRAV1-2.TRAJ20.TRAC_TRBV6-4.NA.TRBJ2-2.TRBC2	TGTGCTGTGAGAGATCAGGACTACAAGCTCAGCTTT_TGTGCCAGCAGTGACGGGAGGGCCACCGGGGAGCTGTTTTTT
28years_ATGCGATAGCCGCCTA-1	MAIT	11	Medium (5 < X <= 20)	Va.canonical	28years	TRAV1-2	TRAJ10	TRAC	TRBV6-2	NA	TRBJ2-1	TRBC2	CAVILTGGGNKLTF	CASSPGLAGDYNEQFF	clone_453	Mature	St3	TRAV1-2.TRAJ10.TRAC_TRBV6-2.NA.TRBJ2-1.TRBC2	TGTGCTGTGATACTCACGGGAGGAGGAAACAAACTCACCTTT_TGTGCCAGCAGTCCTGGACTAGCGGGGGACTACAATGAGCAGTTCTTC
28years_ATGCGATAGGTTACCT-1	MAIT	47	Large (20 < X <= 100)	canonical	28years	TRAV1-2	TRAJ33	TRAC	TRBV6-1	NA	TRBJ2-1	TRBC2	CAVKNSNYQLIW	CASSELAGSYNEQFF	clone_76	Mature	St3	TRAV1-2.TRAJ33.TRAC_TRBV6-1.NA.TRBJ2-1.TRBC2	TGTGCTGTGAAAAATAGCAACTATCAGTTAATCTGG_TGTGCCAGCAGTGAACTAGCGGGAAGCTACAATGAGCAGTTCTTC
28years_ATGCGATCAACACCTA-1	MAIT	4	Small (1 < X <= 5)	canonical	28years	TRAV1-2	TRAJ33	TRAC	TRBV6-1	NA	TRBJ2-1	TRBC2	CAVLDSNYQLIW	CASSPKDFHNEQFF	clone_629	Mature	St3	TRAV1-2.TRAJ33.TRAC_TRBV6-1.NA.TRBJ2-1.TRBC2	TGTGCAGTATTGGATAGCAACTATCAGTTAATCTGG_TGTGCCAGCAGCCCCAAGGACTTCCACAATGAGCAGTTCTTC
28years_ATGCGATCATCTCCCA-1	MAIT	7	Medium (5 < X <= 20)	canonical	28years	TRAV1-2	TRAJ33	TRAC	TRBV6-2	NA	TRBJ2-7	TRBC2	CAVMDSNYQLIW	CASSYSPDNSYEQYF	clone_166	Mature	St3	TRAV1-2.TRAJ33.TRAC_TRBV6-2.NA.TRBJ2-7.TRBC2	TGTGCTGTCATGGATAGCAACTATCAGTTAATCTGG_TGTGCCAGCAGTTACTCGCCTGACAACTCCTACGAGCAGTACTTC
28years_ATGCGATCATGACATC-1	MAIT	3	Small (1 < X <= 5)	canonical	28years	TRAV1-2	TRAJ33	TRAC	TRBV6-4	TRBD2	TRBJ2-1	TRBC2	CAASDSNYQLIW	CASSEGLAGSEQFF	clone_630	Mature	St3	TRAV1-2.TRAJ33.TRAC_TRBV6-4.TRBD2.TRBJ2-1.TRBC2	TGTGCTGCCTCGGATAGCAACTATCAGTTAATCTGG_TGTGCCAGCAGTGAGGGTCTAGCGGGAAGTGAGCAGTTCTTC
28years_ATGCGATGTCACCCAG-1	MAIT	6	Medium (5 < X <= 20)	canonical	28years	TRAV1-2	TRAJ33	TRAC	TRBV6-4	NA	TRBJ2-3	TRBC2	CAVRDSNYQLIW	CASSEASGADTQYF	clone_383	Mature	St3	TRAV1-2.TRAJ33.TRAC_TRBV6-4.NA.TRBJ2-3.TRBC2	TGTGCTGTGAGAGATAGCAACTATCAGTTAATCTGG_TGTGCCAGCAGTGAAGCATCGGGGGCAGATACGCAGTATTTT
28years_ATGCGATGTCATTAGC-1	MAIT	176	Hyperexpanded (100 < X <= 500)	canonical	28years	TRAV1-2	TRAJ20	TRAC	TRBV6-1	NA	TRBJ2-7	TRBC2	CAVRDQNYKLSF	CASEQGETAYEQYF	clone_46	Mature	St3	TRAV1-2.TRAJ20.TRAC_TRBV6-1.NA.TRBJ2-7.TRBC2	TGTGCTGTGAGAGATCAGAACTACAAGCTCAGCTTT_TGTGCCAGCGAACAGGGCGAAACGGCCTACGAGCAGTACTTC
28years_ATGCGATTCTATGTGG-1	MAIT	14	Medium (5 < X <= 20)	canonical	28years	TRAV1-2	TRAJ33	TRAC	TRBV6-4	NA	TRBJ2-1	TRBC2	CAVRDSNYQLIW	CASSSGGSYNEQFF	clone_142	Mature	St3	TRAV1-2.TRAJ33.TRAC_TRBV6-4.NA.TRBJ2-1.TRBC2	TGTGCTGTGAGAGATAGCAACTATCAGTTAATCTGG_TGTGCCAGCAGTAGCGGGGGCTCCTACAATGAGCAGTTCTTC
28years_ATGCGATTCTGTACGA-1	polyclonal	1	Single (0 < X <= 1)	noncanonical	28years	TRAV1-1	TRAJ21	TRAC	TRBV20-1	NA	TRBJ2-7	TRBC2	CAALDVYNFNKFYF	CSARAPGRGDEQYF	clone_631	Immature	St1	TRAV1-1.TRAJ21.TRAC_TRBV20-1.NA.TRBJ2-7.TRBC2	TGCGCTGCTTTAGACGTATACAACTTCAACAAATTTTACTTT_TGCAGTGCTAGAGCCCCCGGGCGGGGAGACGAGCAGTACTTC
28years_ATGGGAGAGAAACCTA-1	polyclonal	2	Small (1 < X <= 5)	noncanonical	28years	TRAV2	TRAJ26	TRAC	TRBV6-2	TRBD1	TRBJ2-7	TRBC2	CAVEDYGQNFVF	CASSYSGTGGYEQYF	clone_632	Mature	St3	TRAV2.TRAJ26.TRAC_TRBV6-2.TRBD1.TRBJ2-7.TRBC2	TGTGCTGTGGAGGACTATGGTCAGAATTTTGTCTTT_TGTGCCAGCAGTTACTCCGGGACAGGGGGCTACGAGCAGTACTTC
28years_ATGGGAGCAAGTCATC-1	MAIT	9	Medium (5 < X <= 20)	canonical	28years	TRAV1-2	TRAJ33	TRAC	TRBV6-4	TRBD1	TRBJ2-3	TRBC2	CAVMDSNYQLIW	CASSDRGTDTQYF	clone_633	Mature	St3	TRAV1-2.TRAJ33.TRAC_TRBV6-4.TRBD1.TRBJ2-3.TRBC2	TGTGCTGTCATGGATAGCAACTATCAGTTAATCTGG_TGTGCCAGCAGTGACAGGGGCACAGATACGCAGTATTTT
28years_ATGGGAGCAGCGATCC-1	MAIT	1	Single (0 < X <= 1)	canonical	28years	TRAV1-2	TRAJ33	TRAC	TRBV6-4	NA	TRBJ2-1	TRBC2	CAVMDSNYQLIW	CASSRTSSNPDEQFF	clone_634	Mature	St3	TRAV1-2.TRAJ33.TRAC_TRBV6-4.NA.TRBJ2-1.TRBC2	TGTGCTGTCATGGATAGCAACTATCAGTTAATCTGG_TGTGCCAGCAGTCGGACTAGTTCCAATCCCGATGAGCAGTTCTTC
28years_ATGGGAGGTTACGGAG-1	MAIT	62	Large (20 < X <= 100)	canonical	28years	TRAV1-2	TRAJ33	TRAC	TRBV6-4	NA	TRBJ2-3	TRBC2	CAVKDSNYQLIW	CASSDGTSGTDTQYF	clone_57	Mature	St3	TRAV1-2.TRAJ33.TRAC_TRBV6-4.NA.TRBJ2-3.TRBC2	TGTGCTGTGAAGGATAGCAACTATCAGTTAATCTGG_TGTGCCAGCAGTGACGGGACTAGCGGCACAGATACGCAGTATTTT
28years_ATGGGAGGTTCAGGCC-1	polyclonal	1	Single (0 < X <= 1)	noncanonical	28years	TRAV12-1	TRAJ27	TRAC	TRBV6-1	NA	TRBJ2-7	TRBC2	CVVNPNTNAGKSTF	CASSEADSSYEQYF	clone_635	Mature	St3	TRAV12-1.TRAJ27.TRAC_TRBV6-1.NA.TRBJ2-7.TRBC2	TGTGTGGTGAACCCTAACACCAATGCAGGCAAATCAACCTTT_TGTGCCAGCAGTGAAGCGGACAGCTCCTACGAGCAGTACTTC
28years_ATGGGAGGTTCGGGCT-1	MAIT	5	Small (1 < X <= 5)	canonical	28years	TRAV1-2	TRAJ12	TRAC	TRBV6-4	NA	TRBJ2-3	TRBC2	CAVMDSSYKLIF	CASSDSSGSTDTQYF	clone_534	Mature	St3	TRAV1-2.TRAJ12.TRAC_TRBV6-4.NA.TRBJ2-3.TRBC2	TGTGCTGTGATGGATAGCAGCTATAAATTGATCTTC_TGTGCCAGCAGTGACTCGAGCGGGAGCACAGATACGCAGTATTTT
28years_ATGGGAGTCCAAACTG-1	MAIT	1	Single (0 < X <= 1)	canonical	28years	TRAV1-2	TRAJ33	TRAC	TRBV6-4	NA	TRBJ2-3	TRBC2	CAAMDSNYQLIW	CASSGTSTDTQYF	clone_636	Mature	St3	TRAV1-2.TRAJ33.TRAC_TRBV6-4.NA.TRBJ2-3.TRBC2	TGTGCTGCCATGGATAGCAACTATCAGTTAATCTGG_TGTGCCAGCAGTGGGACTAGCACAGATACGCAGTATTTT
28years_ATGGGAGTCCACGACG-1	MAIT	1	Single (0 < X <= 1)	Va.canonical	28years	TRAV1-2	TRAJ33	TRAC	TRBV10-1	TRBD1	TRBJ2-2	TRBC2	CASMDSNYQLIW	CASSEGTGEVGELFF	clone_637	Mature	St3	TRAV1-2.TRAJ33.TRAC_TRBV10-1.TRBD1.TRBJ2-2.TRBC2	TGTGCTTCAATGGATAGCAACTATCAGTTAATCTGG_TGCGCCAGCAGCGAAGGGACAGGGGAGGTCGGGGAGCTGTTTTTT
28years_ATGTGTGAGACTTGAA-1	MAIT	5	Small (1 < X <= 5)	canonical	28years	TRAV1-2	TRAJ20	TRAC	TRBV6-4	NA	TRBJ2-2	TRBC2	CAVRDGDYKLSF	CASSDSNTGELFF	clone_638	Mature	St3	TRAV1-2.TRAJ20.TRAC_TRBV6-4.NA.TRBJ2-2.TRBC2	TGTGCTGTGAGAGATGGCGACTACAAGCTCAGCTTT_TGTGCCAGCAGTGACTCGAACACCGGGGAGCTGTTTTTT
28years_ATGTGTGAGAGTCTGG-1	MAIT	176	Hyperexpanded (100 < X <= 500)	canonical	28years	TRAV1-2	TRAJ20	TRAC	TRBV6-1	NA	TRBJ2-7	TRBC2	CAVRDQNYKLSF	CASEQGETAYEQYF	clone_46	Mature	St3	TRAV1-2.TRAJ20.TRAC_TRBV6-1.NA.TRBJ2-7.TRBC2	TGTGCTGTGAGAGATCAGAACTACAAGCTCAGCTTT_TGTGCCAGCGAACAGGGCGAAACGGCCTACGAGCAGTACTTC
28years_ATGTGTGAGCACCGCT-1	polyclonal	1	Single (0 < X <= 1)	noncanonical	28years	TRAV5	TRAJ39	TRAC	TRBV7-9	NA	TRBJ1-5	TRBC1	CPRTRGNAGNMLTF	CASSLVRNQPQHF	clone_639	Mature	St3	TRAV5.TRAJ39.TRAC_TRBV7-9.NA.TRBJ1-5.TRBC1	TGTCCCCGGACGAGAGGTAATGCAGGCAACATGCTCACCTTT_TGTGCCAGCAGCTTAGTTCGCAATCAGCCCCAGCATTTT
28years_ATGTGTGAGCTAGTGG-1	MAIT	9	Medium (5 < X <= 20)	canonical	28years	TRAV1-2	TRAJ33	TRAC	TRBV6-1	NA	TRBJ2-3	TRBC2	CAAMDSNYQLIW	CASNIRFTDTQYF	clone_90	Mature	St3	TRAV1-2.TRAJ33.TRAC_TRBV6-1.NA.TRBJ2-3.TRBC2	TGTGCTGCCATGGATAGCAACTATCAGTTAATCTGG_TGTGCCAGCAATATTAGATTCACAGATACGCAGTATTTT
28years_ATGTGTGAGGGATACC-1	MAIT	2	Small (1 < X <= 5)	canonical	28years	TRAV1-2	TRAJ33	TRAC	TRBV6-4	TRBD1	TRBJ2-1	TRBC2	CAVRDSNYQLIW	CASSDGTSGNEQFF	clone_640	Mature	St3	TRAV1-2.TRAJ33.TRAC_TRBV6-4.TRBD1.TRBJ2-1.TRBC2	TGTGCTGTGAGAGATAGCAACTATCAGTTAATCTGG_TGTGCCAGCAGTGACGGGACTAGCGGCAATGAGCAGTTCTTC
28years_ATGTGTGCATCCGCGA-1	MAIT	5	Small (1 < X <= 5)	canonical	28years	TRAV1-2	TRAJ33	TRAC	TRBV6-4	NA	TRBJ2-3	TRBC2	CAYMDSNYQLIW	CASSDGTRSTDTQYF	clone_362	Mature	St3	TRAV1-2.TRAJ33.TRAC_TRBV6-4.NA.TRBJ2-3.TRBC2	TGTGCTTACATGGATAGCAACTATCAGTTAATCTGG_TGTGCCAGCAGTGACGGGACTAGAAGCACAGATACGCAGTATTTT
28years_ATGTGTGCATGCCACG-1	MAIT	1	Single (0 < X <= 1)	Va.canonical	28years	TRAV1-2	TRAJ33	TRAC	TRBV28	NA	TRBJ2-6	TRBC2	CAVRDSNYQLIW	CASSLTPDTGANVLTF	clone_641	Mature	St3	TRAV1-2.TRAJ33.TRAC_TRBV28.NA.TRBJ2-6.TRBC2	TGTGCTGTGAGAGATAGCAACTATCAGTTAATCTGG_TGTGCCAGCAGTCTAACCCCAGATACTGGGGCCAACGTCCTGACTTTC
28years_ATGTGTGGTCGTGGCT-1	MAIT	176	Hyperexpanded (100 < X <= 500)	canonical	28years	TRAV1-2	TRAJ20	TRAC	TRBV6-1	NA	TRBJ2-7	TRBC2	CAVRDQNYKLSF	CASEQGETAYEQYF	clone_46	Mature	St3	TRAV1-2.TRAJ20.TRAC_TRBV6-1.NA.TRBJ2-7.TRBC2	TGTGCTGTGAGAGATCAGAACTACAAGCTCAGCTTT_TGTGCCAGCGAACAGGGCGAAACGGCCTACGAGCAGTACTTC
28years_ATGTGTGTCAAAGTAG-1	MAIT	1	Single (0 < X <= 1)	Va.canonical	28years	TRAV1-2	TRAJ33	TRAC	TRBV24-1	NA	TRBJ2-2	TRBC2	CALMDSNYQLIW	CATSDRGDWNTGELFF	clone_642	Mature	St3	TRAV1-2.TRAJ33.TRAC_TRBV24-1.NA.TRBJ2-2.TRBC2	TGTGCCCTTATGGATAGCAACTATCAGTTAATCTGG_TGTGCCACCAGTGATCGCGGGGACTGGAACACCGGGGAGCTGTTTTTT
28years_ATGTGTGTCGCCTGTT-1	MAIT	68	Large (20 < X <= 100)	canonical	28years	TRAV1-2	TRAJ33	TRAC	TRBV6-4	NA	TRBJ1-5	TRBC1	CAVMDSNYQLIW	CASSEGANQPQHF	clone_35	Mature	St3	TRAV1-2.TRAJ33.TRAC_TRBV6-4.NA.TRBJ1-5.TRBC1	TGTGCTGTGATGGATAGCAACTATCAGTTAATCTGG_TGTGCCAGCAGTGAGGGGGCCAATCAGCCCCAGCATTTT
28years_ATGTGTGTCGCTAGCG-1	MAIT	5	Small (1 < X <= 5)	canonical	28years	TRAV1-2	TRAJ33	TRAC	TRBV6-4	TRBD1	TRBJ1-2	TRBC1	CAVMDSNYQLIW	CASSDGTGGYGYTF	clone_215	Mature	St3	TRAV1-2.TRAJ33.TRAC_TRBV6-4.TRBD1.TRBJ1-2.TRBC1	TGTGCTGTGATGGATAGCAACTATCAGTTAATCTGG_TGTGCCAGCAGTGACGGGACAGGGGGCTATGGCTACACCTTC
28years_ATGTGTGTCGGCTACG-1	MAIT	1	Single (0 < X <= 1)	Va.canonical	28years	TRAV1-2	TRAJ33	TRAC	TRBV3-1	NA	TRBJ2-2	TRBC2	CAAMDSNYQLIW	CASSQDLTGPGELFF	clone_643	Immature	St2	TRAV1-2.TRAJ33.TRAC_TRBV3-1.NA.TRBJ2-2.TRBC2	TGTGCTGCCATGGATAGCAACTATCAGTTAATCTGG_TGTGCCAGCAGCCAAGATCTGACCGGACCCGGGGAGCTGTTTTTT
28years_ATGTGTGTCGTTTAGG-1	MAIT	2	Small (1 < X <= 5)	canonical	28years	TRAV1-2	TRAJ33	TRAC	TRBV6-2	NA	TRBJ2-7	TRBC2	CAVMDSNYQLIW	CASSYQAGGNEQYF	clone_644	Mature	St3	TRAV1-2.TRAJ33.TRAC_TRBV6-2.NA.TRBJ2-7.TRBC2	TGTGCTGTCATGGATAGCAACTATCAGTTAATCTGG_TGTGCCAGCAGTTACCAGGCGGGAGGTAACGAGCAGTACTTC
28years_ATGTGTGTCTGAAAGA-1	MAIT	1	Single (0 < X <= 1)	canonical	28years	TRAV1-2	TRAJ33	TRAC	TRBV6-2	NA	TRBJ2-1	TRBC2	CAGFDSNYQLIW	CASSLTSENNEQFF	clone_645	Immature	St1	TRAV1-2.TRAJ33.TRAC_TRBV6-2.NA.TRBJ2-1.TRBC2	TGTGCTGGCTTCGATAGCAACTATCAGTTAATCTGG_TGTGCCAGCAGCCTGACTAGCGAGAACAATGAGCAGTTCTTC
28years_ATTACTCAGAAGCCCA-1	MAIT	1	Single (0 < X <= 1)	canonical	28years	TRAV1-2	TRAJ12	TRAC	TRBV6-4	NA	TRBJ2-1	TRBC2	CAVMDSSYKLIF	CASSDSDNNEQFF	clone_356	Mature	St3	TRAV1-2.TRAJ12.TRAC_TRBV6-4.NA.TRBJ2-1.TRBC2	TGTGCTGTGATGGATAGCAGCTATAAATTGATCTTC_TGTGCCAGCAGTGACTCGGATAACAATGAGCAGTTCTTC
28years_ATTACTCAGGAATTAC-1	MAIT	1	Single (0 < X <= 1)	canonical	28years	TRAV1-2	TRAJ33	TRAC	TRBV20-1	NA	TRBJ2-5	TRBC2	CAVLDSNYQLIW	CSASAGEEQETQYF	clone_646	Mature	St3	TRAV1-2.TRAJ33.TRAC_TRBV20-1.NA.TRBJ2-5.TRBC2	TGTGCTGTTTTGGATAGCAACTATCAGTTAATCTGG_TGCAGTGCTTCGGCGGGAGAGGAACAAGAGACCCAGTACTTC
28years_ATTACTCAGGCGTACA-1	MAIT	10	Medium (5 < X <= 20)	canonical	28years	TRAV1-2	TRAJ33	TRAC	TRBV20-1	NA	TRBJ2-1	TRBC2	CAVIDSNYQLIW	CSARTSGDYNEQFF	clone_647	Mature	St3	TRAV1-2.TRAJ33.TRAC_TRBV20-1.NA.TRBJ2-1.TRBC2	TGTGCTGTGATCGATAGCAACTATCAGTTAATCTGG_TGCAGTGCTAGGACTAGCGGGGATTACAATGAGCAGTTCTTC
28years_ATTACTCAGTAATCCC-1	MAIT	5	Small (1 < X <= 5)	canonical	28years	TRAV1-2	TRAJ20	TRAC	TRBV6-4	NA	TRBJ2-3	TRBC2	CAVRDGDYKLSF	CASSDGSTDTQYF	clone_364	Mature	St3	TRAV1-2.TRAJ20.TRAC_TRBV6-4.NA.TRBJ2-3.TRBC2	TGTGCTGTGAGAGATGGGGACTACAAGCTCAGCTTT_TGTGCCAGCAGTGACGGGAGCACAGATACGCAGTATTTT
28years_ATTACTCAGTCACGCC-1	MAIT	22	Large (20 < X <= 100)	Va.canonical	28years	TRAV1-2	TRAJ33	TRAC	TRBV4-2	NA	TRBJ2-6	TRBC2	CAVMDSNYQLIW	CASSQTDRAGANVLTF	clone_51	Mature	St3	TRAV1-2.TRAJ33.TRAC_TRBV4-2.NA.TRBJ2-6.TRBC2	TGTGCTGTGATGGATAGCAACTATCAGTTAATCTGG_TGTGCCAGCAGCCAAACGGACAGGGCTGGGGCCAACGTCCTGACTTTC
28years_ATTACTCCAATGGAGC-1	NKT	1	Single (0 < X <= 1)	canonical	28years	TRAV10	TRAJ18	TRAC	TRBV25-1	NA	TRBJ2-3	TRBC2	CVVSDRGSTLGRLYF	CASSELEGPKDTQYF	clone_648	Immature	St2	TRAV10.TRAJ18.TRAC_TRBV25-1.NA.TRBJ2-3.TRBC2	TGTGTGGTGAGCGACAGAGGCTCAACCCTGGGGAGGCTATACTTT_TGTGCCAGCAGTGAATTGGAGGGGCCTAAAGATACGCAGTATTTT
28years_ATTACTCCAGGATTGG-1	MAIT	9	Medium (5 < X <= 20)	canonical	28years	TRAV1-2	TRAJ33	TRAC	TRBV6-1	NA	TRBJ1-5	TRBC1	CAVMDSNYQLIW	CASSDLAGFGNQPQHF	clone_191	Mature	St3	TRAV1-2.TRAJ33.TRAC_TRBV6-1.NA.TRBJ1-5.TRBC1	TGTGCTGTCATGGATAGCAACTATCAGTTAATCTGG_TGTGCCAGCAGTGATCTGGCCGGGTTTGGCAATCAGCCCCAGCATTTT
28years_ATTACTCCAGGCTCAC-1	MAIT	47	Large (20 < X <= 100)	canonical	28years	TRAV1-2	TRAJ33	TRAC	TRBV6-1	NA	TRBJ2-1	TRBC2	CAVKNSNYQLIW	CASSELAGSYNEQFF	clone_76	Mature	St3	TRAV1-2.TRAJ33.TRAC_TRBV6-1.NA.TRBJ2-1.TRBC2	TGTGCTGTGAAAAATAGCAACTATCAGTTAATCTGG_TGTGCCAGCAGTGAACTAGCGGGAAGCTACAATGAGCAGTTCTTC
28years_ATTACTCGTAGCTTGT-1	MAIT	1	Single (0 < X <= 1)	canonical	28years	TRAV1-2	TRAJ33	TRAC	TRBV6-4	NA	TRBJ2-3	TRBC2	CAVINSNYQLIW	CASSDSASGSIDTQYF	clone_649	Mature	St3	TRAV1-2.TRAJ33.TRAC_TRBV6-4.NA.TRBJ2-3.TRBC2	TGTGCTGTGATTAATAGCAACTATCAGTTAATCTGG_TGTGCCAGCAGTGACTCGGCTAGCGGGAGTATAGATACGCAGTATTTT
28years_ATTACTCGTCCAGTAT-1	MAIT	10	Medium (5 < X <= 20)	canonical	28years	TRAV1-2	TRAJ33	TRAC	TRBV20-1	NA	TRBJ2-7	TRBC2	CAVSDSNYQLIW	CSARDPSGSDYEQYF	clone_526	Mature	St3	TRAV1-2.TRAJ33.TRAC_TRBV20-1.NA.TRBJ2-7.TRBC2	TGTGCTGTGAGTGATAGCAACTATCAGTTAATCTGG_TGCAGTGCTAGGGACCCTAGCGGGAGTGACTACGAGCAGTACTTC
28years_ATTACTCGTCTACCTC-1	MAIT	1	Single (0 < X <= 1)	canonical	28years	TRAV1-2	TRAJ33	TRAC	TRBV6-4	NA	TRBJ1-1	TRBC1	CAVSDSNYQLIW	CASSPDGDSRRAEAFF	clone_650	Immature	St2	TRAV1-2.TRAJ33.TRAC_TRBV6-4.NA.TRBJ1-1.TRBC1	TGTGCTGTATCAGATAGCAACTATCAGTTAATCTGG_TGTGCCAGCAGTCCTGATGGGGACTCAAGAAGGGCTGAAGCTTTCTTT
28years_ATTACTCGTGCCTGTG-1	MAIT	2	Small (1 < X <= 5)	canonical	28years	TRAV1-2	TRAJ12	TRAC	TRBV6-4	TRBD1	TRBJ2-1	TRBC2	CAVMDSSYKLIF	CASSDSGGSYNEQFF	clone_651	Mature	St3	TRAV1-2.TRAJ12.TRAC_TRBV6-4.TRBD1.TRBJ2-1.TRBC2	TGTGCTGTGATGGATAGCAGCTATAAATTGATCTTC_TGTGCCAGCAGTGACTCAGGGGGCTCCTACAATGAGCAGTTCTTC
28years_ATTACTCGTGCGATAG-1	MAIT	8	Medium (5 < X <= 20)	Va.canonical	28years	TRAV1-2	TRAJ33	TRAC	TRBV3-1	NA	TRBJ2-3	TRBC2	CAVVDSNYQLIW	CASSQEGLITDTQYF	clone_116	Mature	St3	TRAV1-2.TRAJ33.TRAC_TRBV3-1.NA.TRBJ2-3.TRBC2	TGTGCTGTGGTGGATAGCAACTATCAGTTAATCTGG_TGTGCCAGCAGCCAAGAGGGACTTATCACAGATACGCAGTATTTT
28years_ATTACTCTCCACGTGG-1	MAIT	1	Single (0 < X <= 1)	canonical	28years	TRAV1-2	TRAJ12	TRAC	TRBV6-4	TRBD2	TRBJ2-1	TRBC2	CAATDSSYKLIF	CASSEATSGSYEQFF	clone_652	Mature	St3	TRAV1-2.TRAJ12.TRAC_TRBV6-4.TRBD2.TRBJ2-1.TRBC2	TGTGCTGCGACGGATAGCAGCTATAAATTGATCTTC_TGTGCCAGCAGTGAAGCGACTAGCGGGAGCTATGAGCAGTTCTTC
28years_ATTACTCTCCGCAAGC-1	MAIT	2	Small (1 < X <= 5)	canonical	28years	TRAV1-2	TRAJ33	TRAC	TRBV6-4	NA	TRBJ2-1	TRBC2	CAVRDSNYQLIW	CASSDSAGDSYNEQFF	clone_25	Mature	St3	TRAV1-2.TRAJ33.TRAC_TRBV6-4.NA.TRBJ2-1.TRBC2	TGTGCTGTGAGAGATAGCAACTATCAGTTAATCTGG_TGTGCCAGCAGTGACTCCGCGGGAGACTCCTACAATGAGCAGTTCTTC
28years_ATTACTCTCCGTACAA-1	MAIT	9	Medium (5 < X <= 20)	canonical	28years	TRAV1-2	TRAJ33	TRAC	TRBV6-1	NA	TRBJ2-6	TRBC2	CAVMDSNYQLIW	CASSDSSGANVLTF	clone_134	Mature	St3	TRAV1-2.TRAJ33.TRAC_TRBV6-1.NA.TRBJ2-6.TRBC2	TGTGCTGTGATGGATAGCAACTATCAGTTAATCTGG_TGTGCCAGCAGTGATAGCTCTGGGGCCAACGTCCTGACTTTC
28years_ATTACTCTCCTAAGTG-1	MAIT	110	Hyperexpanded (100 < X <= 500)	canonical	28years	TRAV1-2	TRAJ20	TRAC	TRBV6-4	NA	TRBJ2-2	TRBC2	CAVRDSDYKLSF	CASSAGDTGELFF	clone_71	Mature	St3	TRAV1-2.TRAJ20.TRAC_TRBV6-4.NA.TRBJ2-2.TRBC2	TGTGCTGTGAGAGATAGCGACTACAAGCTCAGCTTT_TGTGCCAGCAGTGCAGGGGACACCGGGGAGCTGTTTTTT
28years_ATTACTCTCCTTTCGG-1	MAIT	42	Large (20 < X <= 100)	Va.canonical	28years	TRAV1-2	TRAJ33	TRAC	TRBV30	NA	TRBJ2-3	TRBC2	CAVMDSNYQLIW	CAWSLLAGQGGDTQYF	clone_33	Mature	St3	TRAV1-2.TRAJ33.TRAC_TRBV30.NA.TRBJ2-3.TRBC2	TGTGCTGTGATGGATAGCAACTATCAGTTAATCTGG_TGTGCCTGGAGTTTACTAGCCGGACAAGGGGGAGATACGCAGTATTTT
28years_ATTATCCAGCAGGCTA-1	MAIT	10	Medium (5 < X <= 20)	canonical	28years	TRAV1-2	TRAJ33	TRAC	TRBV6-1	NA	TRBJ2-2	TRBC2	CAVRDSNYQLIW	CASCLAGETGELFF	clone_547	Mature	St3	TRAV1-2.TRAJ33.TRAC_TRBV6-1.NA.TRBJ2-2.TRBC2	TGTGCTGTGAGAGATAGCAACTATCAGTTAATCTGG_TGTGCCAGCTGTCTAGCGGGAGAAACCGGGGAGCTGTTTTTT
28years_ATTATCCAGGCAGGTT-1	MAIT	14	Medium (5 < X <= 20)	canonical	28years	TRAV1-2	TRAJ33	TRAC	TRBV6-4	NA	TRBJ2-1	TRBC2	CAVRDSNYQLIW	CASSSGGSYNEQFF	clone_142	Mature	St3	TRAV1-2.TRAJ33.TRAC_TRBV6-4.NA.TRBJ2-1.TRBC2	TGTGCTGTGAGAGATAGCAACTATCAGTTAATCTGG_TGTGCCAGCAGTAGCGGGGGCTCCTACAATGAGCAGTTCTTC
28years_ATTATCCCAACACCCG-1	MAIT	6	Medium (5 < X <= 20)	canonical	28years	TRAV1-2	TRAJ33	TRAC	TRBV6-4	NA	TRBJ2-3	TRBC2	CAAMDSNYQLIW	CASSRTGTDTQYF	clone_212	Mature	St3	TRAV1-2.TRAJ33.TRAC_TRBV6-4.NA.TRBJ2-3.TRBC2	TGTGCTGCCATGGATAGCAACTATCAGTTAATCTGG_TGTGCCAGCAGTCGAACGGGCACAGATACGCAGTATTTT
28years_ATTATCCCAATGACCT-1	MAIT	5	Small (1 < X <= 5)	canonical	28years	TRAV1-2	TRAJ20	TRAC	TRBV6-4	NA	TRBJ2-2	TRBC2	CAVRDGDYKLSF	CASSDSNTGELFF	clone_638	Mature	St3	TRAV1-2.TRAJ20.TRAC_TRBV6-4.NA.TRBJ2-2.TRBC2	TGTGCTGTGAGAGATGGCGACTACAAGCTCAGCTTT_TGTGCCAGCAGTGACTCGAACACCGGGGAGCTGTTTTTT
28years_ATTATCCCATTTGCCC-1	MAIT	42	Large (20 < X <= 100)	canonical	28years	TRAV1-2	TRAJ33	TRAC	TRBV6-4	NA	TRBJ2-1	TRBC2	CAVLDSNYQLIW	CASSEGASSYNEQFF	clone_267	Mature	St3	TRAV1-2.TRAJ33.TRAC_TRBV6-4.NA.TRBJ2-1.TRBC2	TGTGCTGTATTGGATAGCAACTATCAGTTAATCTGG_TGTGCCAGCAGTGAAGGCGCGAGCTCCTACAATGAGCAGTTCTTC
28years_ATTATCCGTAGATTAG-1	MAIT	1	Single (0 < X <= 1)	canonical	28years	TRAV1-2	TRAJ20	TRAC	TRBV6-4	NA	TRBJ2-3	TRBC2	CAVTGGDYKLSF	CASSRLAGEQDTQYF	clone_653	Mature	St3	TRAV1-2.TRAJ20.TRAC_TRBV6-4.NA.TRBJ2-3.TRBC2	TGTGCTGTTACGGGCGGGGACTACAAGCTCAGCTTT_TGTGCCAGCAGTAGACTAGCGGGAGAACAAGATACGCAGTATTTT
28years_ATTATCCGTCATATCG-1	MAIT	4	Small (1 < X <= 5)	canonical	28years	TRAV1-2	TRAJ33	TRAC	TRBV6-4	NA	TRBJ2-1	TRBC2	CAGMDSNYQLIW	CASSDSSYNEQFF	clone_355	Mature	St3	TRAV1-2.TRAJ33.TRAC_TRBV6-4.NA.TRBJ2-1.TRBC2	TGTGCTGGCATGGATAGCAACTATCAGTTAATCTGG_TGTGCCAGCAGTGACAGCTCCTACAATGAGCAGTTCTTC
28years_ATTATCCGTGTGGCTC-1	MAIT	68	Large (20 < X <= 100)	canonical	28years	TRAV1-2	TRAJ33	TRAC	TRBV6-4	NA	TRBJ1-5	TRBC1	CAVMDSNYQLIW	CASSEGANQPQHF	clone_35	Mature	St3	TRAV1-2.TRAJ33.TRAC_TRBV6-4.NA.TRBJ1-5.TRBC1	TGTGCTGTGATGGATAGCAACTATCAGTTAATCTGG_TGTGCCAGCAGTGAGGGGGCCAATCAGCCCCAGCATTTT
28years_ATTATCCTCCTATGTT-1	MAIT	4	Small (1 < X <= 5)	canonical	28years	TRAV1-2	TRAJ33	TRAC	TRBV6-4	NA	TRBJ2-1	TRBC2	CAVRDSNYQLIW	CASSDSSGSYNEQFF	clone_654	Mature	St3	TRAV1-2.TRAJ33.TRAC_TRBV6-4.NA.TRBJ2-1.TRBC2	TGTGCTGTGAGAGATAGCAACTATCAGTTAATCTGG_TGTGCCAGCAGTGACTCTAGCGGCTCCTACAATGAGCAGTTCTTC
28years_ATTATCCTCCTTGGTC-1	MAIT	5	Small (1 < X <= 5)	canonical	28years	TRAV1-2	TRAJ33	TRAC	TRBV6-1	TRBD2	TRBJ2-5	TRBC2	CAVRDSNYQLIW	CASSELAGGEETQYF	clone_655	Mature	St3	TRAV1-2.TRAJ33.TRAC_TRBV6-1.TRBD2.TRBJ2-5.TRBC2	TGTGCTGTGAGAGATAGCAACTATCAGTTAATCTGG_TGTGCCAGCAGTGAACTAGCGGGAGGGGAAGAGACCCAGTACTTC
28years_ATTCTACAGACGCACA-1	MAIT	2	Small (1 < X <= 5)	canonical	28years	TRAV1-2	TRAJ33	TRAC	TRBV20-1	NA	TRBJ2-3	TRBC2	CAVLDSNYQLIW	CSASLAGDLNTQYF	clone_66	Mature	St3	TRAV1-2.TRAJ33.TRAC_TRBV20-1.NA.TRBJ2-3.TRBC2	TGTGCTGTTCTTGATAGCAACTATCAGTTAATCTGG_TGCAGTGCTTCTCTAGCGGGAGATTTAAATACGCAGTATTTT
28years_ATTCTACAGAGCTTCT-1	MAIT	1	Single (0 < X <= 1)	canonical	28years	TRAV1-2	TRAJ33	TRAC	TRBV6-4	NA	TRBJ2-2	TRBC2	CAVTDSNYQLIW	CASSEVTSGDTGELFF	clone_656	Mature	St3	TRAV1-2.TRAJ33.TRAC_TRBV6-4.NA.TRBJ2-2.TRBC2	TGTGCTGTGACGGATAGCAACTATCAGTTAATCTGG_TGTGCCAGCAGTGAGGTTACTAGCGGGGACACCGGGGAGCTGTTTTTT
28years_ATTCTACAGAGTTGGC-1	MAIT	1	Single (0 < X <= 1)	canonical	28years	TRAV1-2	TRAJ33	TRAC	TRBV6-4	TRBD1	TRBJ1-5	TRBC1	CAVRDSNYQLIW	CASSTGSNQPQHF	clone_657	Mature	St3	TRAV1-2.TRAJ33.TRAC_TRBV6-4.TRBD1.TRBJ1-5.TRBC1	TGTGCTGTGAGAGATAGCAACTATCAGTTAATCTGG_TGTGCCAGCAGTACAGGGAGCAATCAGCCCCAGCATTTT
28years_ATTCTACAGCGTCAAG-1	MAIT	23	Large (20 < X <= 100)	canonical	28years	TRAV1-2	TRAJ33	TRAC	TRBV6-4	NA	TRBJ2-3	TRBC2	CAVMDSNYQLIW	CASSDSSTDTQYF	clone_113	Mature	St3	TRAV1-2.TRAJ33.TRAC_TRBV6-4.NA.TRBJ2-3.TRBC2	TGTGCTGTGATGGATAGCAACTATCAGTTAATCTGG_TGTGCCAGCAGTGACTCTAGCACAGATACGCAGTATTTT
28years_ATTCTACAGTTAACGA-1	MAIT	1	Single (0 < X <= 1)	canonical	28years	TRAV1-2	TRAJ33	TRAC	TRBV20-1	NA	TRBJ2-7	TRBC2	CAVRDSNYQLIW	CSAKGGRDYEQYF	clone_658	Mature	St3	TRAV1-2.TRAJ33.TRAC_TRBV20-1.NA.TRBJ2-7.TRBC2	TGTGCTGTGAGAGATAGCAACTATCAGTTAATCTGG_TGCAGTGCCAAGGGGGGGAGGGACTACGAGCAGTACTTC
28years_ATTCTACCACGACTCG-1	MAIT	5	Small (1 < X <= 5)	Va.canonical	28years	TRAV1-2	TRAJ33	TRAC	TRBV3-1	TRBD2	TRBJ2-2	TRBC2	CAVMDSNYQLIW	CASSPSGRDTGELFF	clone_659	Mature	St3	TRAV1-2.TRAJ33.TRAC_TRBV3-1.TRBD2.TRBJ2-2.TRBC2	TGTGCTGTGATGGATAGCAACTATCAGTTAATCTGG_TGTGCCAGCAGCCCTAGCGGGAGGGACACCGGGGAGCTGTTTTTT
28years_ATTCTACTCACTGGGC-1	MAIT	1	Single (0 < X <= 1)	canonical	28years	TRAV1-2	TRAJ33	TRAC	TRBV6-4	NA	TRBJ2-1	TRBC2	CAVRDSNYQLIW	CASSDGDGTEQFF	clone_660	Mature	St3	TRAV1-2.TRAJ33.TRAC_TRBV6-4.NA.TRBJ2-1.TRBC2	TGTGCTGTGAGAGATAGCAACTATCAGTTAATCTGG_TGTGCCAGCAGTGACGGGGACGGGACTGAGCAGTTCTTC
28years_ATTCTACTCCTAAGTG-1	MAIT	42	Large (20 < X <= 100)	Va.canonical	28years	TRAV1-2	TRAJ33	TRAC	TRBV30	NA	TRBJ2-3	TRBC2	CAVMDSNYQLIW	CAWSLLAGQGGDTQYF	clone_33	Mature	St3	TRAV1-2.TRAJ33.TRAC_TRBV30.NA.TRBJ2-3.TRBC2	TGTGCTGTGATGGATAGCAACTATCAGTTAATCTGG_TGTGCCTGGAGTTTACTAGCCGGACAAGGGGGAGATACGCAGTATTTT
28years_ATTCTACTCCTTAATC-1	MAIT	1	Single (0 < X <= 1)	canonical	28years	TRAV1-2	TRAJ33	TRAC	TRBV6-4	NA	TRBJ2-2	TRBC2	CAVRDRNYQLIW	CASSDRDTGELFF	clone_661	Mature	St3	TRAV1-2.TRAJ33.TRAC_TRBV6-4.NA.TRBJ2-2.TRBC2	TGTGCTGTGAGAGATCGCAACTATCAGTTAATCTGG_TGTGCCAGCAGTGACAGGGACACCGGGGAGCTGTTTTTT
28years_ATTCTACTCTCCAGGG-1	MAIT	4	Small (1 < X <= 5)	canonical	28years	TRAV1-2	TRAJ33	TRAC	TRBV20-1	NA	TRBJ2-7	TRBC2	CAVKDSNYQLIW	CSARERDYEQYF	clone_662	Mature	St3	TRAV1-2.TRAJ33.TRAC_TRBV20-1.NA.TRBJ2-7.TRBC2	TGTGCTGTGAAGGATAGCAACTATCAGTTAATCTGG_TGCAGTGCTAGAGAGCGGGACTACGAGCAGTACTTC
28years_ATTCTACTCTGCTTGC-1	NKT	1	Single (0 < X <= 1)	canonical	28years	TRAV10	TRAJ18	TRAC	TRBV25-1	TRBD2	TRBJ2-1	TRBC2	CVVSDRGSTLGRLYF	CATGTSGRNEQFF	clone_663	Immature	St2	TRAV10.TRAJ18.TRAC_TRBV25-1.TRBD2.TRBJ2-1.TRBC2	TGTGTGGTGAGCGACAGAGGCTCAACCCTGGGGAGGCTATACTTT_TGTGCCACCGGGACTAGCGGGAGAAATGAGCAGTTCTTC
28years_ATTGGACAGAAGGACA-1	MAIT	1	Single (0 < X <= 1)	canonical	28years	TRAV1-2	TRAJ33	TRAC	TRBV6-4	NA	TRBJ2-5	TRBC2	CAVRDSNYQLIW	CASSNAPEETQYF	clone_664	Immature	St2	TRAV1-2.TRAJ33.TRAC_TRBV6-4.NA.TRBJ2-5.TRBC2	TGTGCTGTGAGAGATAGCAACTATCAGTTAATCTGG_TGTGCCAGCAGTAATGCGCCTGAGGAGACCCAGTACTTC
28years_ATTGGACAGCCAACAG-1	MAIT	1	Single (0 < X <= 1)	canonical	28years	TRAV1-2	TRAJ33	TRAC	TRBV6-2	NA	TRBJ2-2	TRBC2	CAVRDSNYQLIW	CASSYRDTGELFF	clone_665	Mature	St3	TRAV1-2.TRAJ33.TRAC_TRBV6-2.NA.TRBJ2-2.TRBC2	TGTGCTGTGAGAGATAGCAACTATCAGTTAATCTGG_TGTGCCAGCAGTTACAGGGACACCGGGGAGCTGTTTTTT
28years_ATTGGACAGGTGGGTT-1	polyclonal	52	Large (20 < X <= 100)	noncanonical	28years	TRAV12-1	TRAJ29	TRAC	TRBV6-4	NA	TRBJ2-3	TRBC2	CADSGNTPLVF	CASSSGSTDTQYF	clone_75	Mature	St3	TRAV12-1.TRAJ29.TRAC_TRBV6-4.NA.TRBJ2-3.TRBC2	TGTGCGGATTCAGGAAACACACCTCTTGTCTTT_TGTGCCAGCAGTAGCGGGAGCACAGATACGCAGTATTTT
28years_ATTGGACCAATCTACG-1	MAIT	176	Hyperexpanded (100 < X <= 500)	canonical	28years	TRAV1-2	TRAJ20	TRAC	TRBV6-1	NA	TRBJ2-7	TRBC2	CAVRDQNYKLSF	CASEQGETAYEQYF	clone_46	Mature	St3	TRAV1-2.TRAJ20.TRAC_TRBV6-1.NA.TRBJ2-7.TRBC2	TGTGCTGTGAGAGATCAGAACTACAAGCTCAGCTTT_TGTGCCAGCGAACAGGGCGAAACGGCCTACGAGCAGTACTTC
28years_ATTGGACCAATGGAAT-1	MAIT	4	Small (1 < X <= 5)	canonical	28years	TRAV1-2	TRAJ33	TRAC	TRBV20-1	NA	TRBJ2-5	TRBC2	CAGMDSNYQLIW	CSARGLGYQETQYF	clone_454	Mature	St3	TRAV1-2.TRAJ33.TRAC_TRBV20-1.NA.TRBJ2-5.TRBC2	TGTGCTGGCATGGATAGCAACTATCAGTTAATCTGG_TGCAGTGCTAGAGGCCTAGGGTACCAAGAGACCCAGTACTTC
28years_ATTGGACCACTCTGTC-1	MAIT	1	Single (0 < X <= 1)	Va.canonical	28years	TRAV1-2	TRAJ33	TRAC	TRBV4-2	NA	TRBJ2-1	TRBC2	CAVMDSNYQLIW	CASSQDIYGSPYNEQFF	clone_666	Immature	St2	TRAV1-2.TRAJ33.TRAC_TRBV4-2.NA.TRBJ2-1.TRBC2	TGTGCTGTCATGGATAGCAACTATCAGTTAATCTGG_TGTGCCAGCAGCCAAGATATCTACGGGAGCCCCTACAATGAGCAGTTCTTC
28years_ATTGGACCAGTGACAG-1	NKT	1	Single (0 < X <= 1)	Va.canonical	28years	TRAV10	TRAJ35	TRAC	TRBV12-5	NA	TRBJ2-1	TRBC2	CVVSAIGFGNVLHC	CASGVTGLAGLSSYNEQFF	clone_667	Immature	St2	TRAV10.TRAJ35.TRAC_TRBV12-5.NA.TRBJ2-1.TRBC2	TGTGTGGTGAGCGCGATAGGCTTTGGGAATGTGCTGCATTGC_TGTGCTAGTGGGGTCACAGGACTAGCGGGGTTAAGCTCCTACAATGAGCAGTTCTTC
28years_ATTGGACGTGTTTGGT-1	MAIT	110	Hyperexpanded (100 < X <= 500)	canonical	28years	TRAV1-2	TRAJ20	TRAC	TRBV6-4	NA	TRBJ2-2	TRBC2	CAVRDSDYKLSF	CASSAGDTGELFF	clone_71	Mature	St3	TRAV1-2.TRAJ20.TRAC_TRBV6-4.NA.TRBJ2-2.TRBC2	TGTGCTGTGAGAGATAGCGACTACAAGCTCAGCTTT_TGTGCCAGCAGTGCAGGGGACACCGGGGAGCTGTTTTTT
28years_ATTGGACTCACAGGCC-1	MAIT	1	Single (0 < X <= 1)	canonical	28years	TRAV1-2	TRAJ33	TRAC	TRBV20-1	TRBD2	TRBJ2-1	TRBC2	CASMDSNYQLIW	CSASSGRDGYNEQFF	clone_668	Mature	St3	TRAV1-2.TRAJ33.TRAC_TRBV20-1.TRBD2.TRBJ2-1.TRBC2	TGTGCTTCCATGGATAGCAACTATCAGTTAATCTGG_TGCAGTGCTTCTAGCGGGAGGGATGGGTACAATGAGCAGTTCTTC
28years_ATTGGACTCCGGCACA-1	MAIT	9	Medium (5 < X <= 20)	canonical	28years	TRAV1-2	TRAJ12	TRAC	TRBV6-4	NA	TRBJ2-1	TRBC2	CAVMDSSYKLIF	CASSEAGGEYNEQFF	clone_47	Mature	St3	TRAV1-2.TRAJ12.TRAC_TRBV6-4.NA.TRBJ2-1.TRBC2	TGTGCTGTGATGGATAGCAGCTATAAATTGATCTTC_TGTGCCAGCAGTGAAGCGGGAGGGGAGTACAATGAGCAGTTCTTC
28years_ATTGGACTCCTGCCAT-1	MAIT	5	Small (1 < X <= 5)	canonical	28years	TRAV1-2	TRAJ33	TRAC	TRBV6-4	NA	TRBJ2-2	TRBC2	CAVMDSNYQLIW	CASSDGGTGELFF	clone_494	Mature	St3	TRAV1-2.TRAJ33.TRAC_TRBV6-4.NA.TRBJ2-2.TRBC2	TGTGCTGTGATGGATAGCAACTATCAGTTAATCTGG_TGTGCCAGCAGTGACGGGGGCACCGGGGAGCTGTTTTTT
28years_ATTGGACTCGCGTTTC-1	MAIT	1	Single (0 < X <= 1)	canonical	28years	TRAV1-2	TRAJ33	TRAC	TRBV6-1	NA	TRBJ2-3	TRBC2	CAVRDSNYQLIW	CASSEHQGSTDTQYF	clone_669	Mature	St3	TRAV1-2.TRAJ33.TRAC_TRBV6-1.NA.TRBJ2-3.TRBC2	TGTGCTGTGAGAGATAGCAACTATCAGTTAATCTGG_TGTGCCAGCAGTGAACACCAGGGATCCACAGATACGCAGTATTTT
28years_ATTGGACTCGGAAACG-1	MAIT	4	Small (1 < X <= 5)	canonical	28years	TRAV1-2	TRAJ33	TRAC	TRBV6-4	NA	TRBJ1-2	TRBC1	CAVVDSNYQLIW	CASSEGRGANYGYTF	clone_670	Mature	St3	TRAV1-2.TRAJ33.TRAC_TRBV6-4.NA.TRBJ1-2.TRBC1	TGTGCTGTTGTGGATAGCAACTATCAGTTAATCTGG_TGTGCCAGCAGTGAAGGCAGAGGAGCTAACTATGGCTACACCTTC
28years_ATTGGTGCAATGTAAG-1	MAIT	26	Large (20 < X <= 100)	Va.canonical	28years	TRAV1-2	TRAJ33	TRAC	TRBV4-2	NA	TRBJ2-6	TRBC2	CAVMDSNYQLIW	CASSQDNSGANVLTF	clone_382	Mature	St3	TRAV1-2.TRAJ33.TRAC_TRBV4-2.NA.TRBJ2-6.TRBC2	TGTGCTGTGATGGATAGCAACTATCAGTTAATCTGG_TGTGCCAGCAGCCAAGACAACTCTGGGGCCAACGTCCTGACTTTC
28years_ATTGGTGGTAAGGGCT-1	MAIT	3	Small (1 < X <= 5)	Va.canonical	28years	TRAV1-2	TRAJ33	TRAC	TRBV4-2	NA	TRBJ2-7	TRBC2	CAVRDSNYQLIW	CASSQDLENYEQYF	clone_340	Mature	St3	TRAV1-2.TRAJ33.TRAC_TRBV4-2.NA.TRBJ2-7.TRBC2	TGTGCTGTGAGAGATAGCAACTATCAGTTAATCTGG_TGTGCCAGCAGCCAAGATCTTGAGAACTACGAGCAGTACTTC
28years_ATTGGTGGTATTAGCC-1	MAIT	6	Medium (5 < X <= 20)	canonical	28years	TRAV1-2	TRAJ33	TRAC	TRBV6-4	TRBD1	TRBJ2-3	TRBC2	CAVMDSNYQLIW	CASSKTGGTDTQYF	clone_527	Mature	St3	TRAV1-2.TRAJ33.TRAC_TRBV6-4.TRBD1.TRBJ2-3.TRBC2	TGTGCTGTGATGGATAGCAACTATCAGTTAATCTGG_TGTGCCAGCAGTAAGACAGGGGGCACAGATACGCAGTATTTT
28years_ATTGGTGGTCAATGTC-1	polyclonal	7	Medium (5 < X <= 20)	noncanonical	28years	TRAV2	TRAJ7	TRAC	TRBV6-4	NA	TRBJ2-6	TRBC2	CAVEYYGNNRLAF	CASSDSSGANVLTF	clone_154	Mature	St3	TRAV2.TRAJ7.TRAC_TRBV6-4.NA.TRBJ2-6.TRBC2	TGTGCTGTGGAGTACTATGGGAACAACAGACTCGCTTTT_TGTGCCAGCAGTGACAGCTCTGGGGCCAACGTCCTGACTTTC
28years_ATTGGTGTCAGGTTCA-1	MAIT	1	Single (0 < X <= 1)	canonical	28years	TRAV1-2	TRAJ33	TRAC	TRBV6-5	NA	TRBJ2-3	TRBC2	CAVMDSNYQLIW	CASSPGLEGDTQYF	clone_671	Mature	St3	TRAV1-2.TRAJ33.TRAC_TRBV6-5.NA.TRBJ2-3.TRBC2	TGTGCTGTCATGGATAGCAACTATCAGTTAATCTGG_TGTGCCAGCAGTCCTGGACTAGAAGGAGATACGCAGTATTTT
28years_ATTGGTGTCGCCTGTT-1	MAIT	110	Hyperexpanded (100 < X <= 500)	canonical	28years	TRAV1-2	TRAJ20	TRAC	TRBV6-4	NA	TRBJ2-2	TRBC2	CAVRDSDYKLSF	CASSAGDTGELFF	clone_71	Mature	St3	TRAV1-2.TRAJ20.TRAC_TRBV6-4.NA.TRBJ2-2.TRBC2	TGTGCTGTGAGAGATAGCGACTACAAGCTCAGCTTT_TGTGCCAGCAGTGCAGGGGACACCGGGGAGCTGTTTTTT
28years_ATTTCTGAGCGTTTAC-1	MAIT	31	Large (20 < X <= 100)	canonical	28years	TRAV1-2	TRAJ33	TRAC	TRBV6-4	NA	TRBJ2-3	TRBC2	CAVMDSNYQLIW	CASSERESTDTQYF	clone_178	Mature	St3	TRAV1-2.TRAJ33.TRAC_TRBV6-4.NA.TRBJ2-3.TRBC2	TGTGCTGTGATGGATAGCAACTATCAGTTAATCTGG_TGTGCCAGCAGTGAGCGGGAGAGCACAGATACGCAGTATTTT
28years_ATTTCTGAGGGATCTG-1	MAIT	9	Medium (5 < X <= 20)	canonical	28years	TRAV1-2	TRAJ33	TRAC	TRBV6-4	NA	TRBJ1-1	TRBC1	CAVRDSNYQLIW	CASSAGANTEAFF	clone_394	Mature	St3	TRAV1-2.TRAJ33.TRAC_TRBV6-4.NA.TRBJ1-1.TRBC1	TGTGCTGTGAGGGATAGCAACTATCAGTTAATCTGG_TGTGCCAGCAGTGCAGGGGCGAACACTGAAGCTTTCTTT
28years_ATTTCTGAGTGGGCTA-1	MAIT	33	Large (20 < X <= 100)	canonical	28years	TRAV1-2	TRAJ33	TRAC	TRBV6-4	NA	TRBJ2-3	TRBC2	CAVMDSNYQLIW	CASSVSGTDTQYF	clone_23	Mature	St3	TRAV1-2.TRAJ33.TRAC_TRBV6-4.NA.TRBJ2-3.TRBC2	TGTGCTGTGATGGATAGCAACTATCAGTTAATCTGG_TGTGCCAGCAGTGTTAGCGGCACAGATACGCAGTATTTT
28years_ATTTCTGCAAGCGATG-1	MAIT	42	Large (20 < X <= 100)	canonical	28years	TRAV1-2	TRAJ33	TRAC	TRBV6-4	NA	TRBJ2-1	TRBC2	CAVLDSNYQLIW	CASSEGASSYNEQFF	clone_267	Mature	St3	TRAV1-2.TRAJ33.TRAC_TRBV6-4.NA.TRBJ2-1.TRBC2	TGTGCTGTATTGGATAGCAACTATCAGTTAATCTGG_TGTGCCAGCAGTGAAGGCGCGAGCTCCTACAATGAGCAGTTCTTC
28years_ATTTCTGGTCAACTGT-1	NKT	1	Single (0 < X <= 1)	canonical	28years	TRAV10	TRAJ18	TRAC	TRBV25-1	TRBD1	TRBJ1-2	TRBC1	CVVSDRGSTLGRLYF	CASSEYSRDRDIDGYTF	clone_672	Immature	St2	TRAV10.TRAJ18.TRAC_TRBV25-1.TRBD1.TRBJ1-2.TRBC1	TGTGTGGTGAGCGACAGAGGCTCAACCCTGGGGAGGCTATACTTT_TGTGCCAGCAGTGAATATAGCCGGGACAGGGATATAGATGGCTACACCTTC
28years_ATTTCTGGTTCCCTTG-1	MAIT	3	Small (1 < X <= 5)	canonical	28years	TRAV1-2	TRAJ33	TRAC	TRBV20-1	NA	TRBJ2-5	TRBC2	CAIMDSNYQLIW	CSARIASGRPSSFSETQYF	clone_3	Mature	St3	TRAV1-2.TRAJ33.TRAC_TRBV20-1.NA.TRBJ2-5.TRBC2	TGTGCTATCATGGATAGCAACTATCAGTTAATCTGG_TGCAGTGCTAGGATAGCTAGCGGGAGGCCTTCCAGTTTTTCGGAGACCCAGTACTTC
28years_ATTTCTGTCAGCTGGC-1	MAIT	3	Small (1 < X <= 5)	canonical	28years	TRAV1-2	TRAJ33	TRAC	TRBV6-4	NA	TRBJ2-1	TRBC2	CAVGDSNYQLIW	CASSDSGSSYNEQFF	clone_673	Mature	St3	TRAV1-2.TRAJ33.TRAC_TRBV6-4.NA.TRBJ2-1.TRBC2	TGTGCTGTGGGGGATAGCAACTATCAGTTAATCTGG_TGTGCCAGCAGTGATAGCGGGAGCTCCTACAATGAGCAGTTCTTC
28years_ATTTCTGTCAGTTAGC-1	MAIT	1	Single (0 < X <= 1)	Va.canonical	28years	TRAV1-2	TRAJ33	TRAC	TRBV28	NA	TRBJ2-6	TRBC2	CAVMDSNYQLIW	CASSRDQLSGANVLTF	clone_674	Mature	St3	TRAV1-2.TRAJ33.TRAC_TRBV28.NA.TRBJ2-6.TRBC2	TGTGCTGTCATGGATAGCAACTATCAGTTAATCTGG_TGTGCCAGCAGTCGAGATCAACTCTCAGGGGCCAACGTCCTGACTTTC
28years_CAACCAACATCACCCT-1	MAIT	2	Small (1 < X <= 5)	Va.canonical	28years	TRAV1-2	TRAJ33	TRAC	TRBV19	NA	TRBJ2-6	TRBC2	CAVMDSNYQLIW	CASSNGLSGANVLTF	clone_675	Mature	St3	TRAV1-2.TRAJ33.TRAC_TRBV19.NA.TRBJ2-6.TRBC2	TGTGCTGTCATGGATAGCAACTATCAGTTAATCTGG_TGTGCCAGTAGCAATGGGCTCTCTGGGGCCAACGTCCTGACTTTC
28years_CAACCAATCGGAGCAA-1	MAIT	1	Single (0 < X <= 1)	Va.canonical	28years	TRAV1-2	TRAJ33	TRAC	TRBV29-1	NA	TRBJ1-1	TRBC1	CAVKDSNYQLIW	CSVEEGATEAFF	clone_676	Mature	St3	TRAV1-2.TRAJ33.TRAC_TRBV29-1.NA.TRBJ1-1.TRBC1	TGTGCTGTGAAGGATAGCAACTATCAGTTAATCTGG_TGCAGCGTTGAGGAGGGGGCCACTGAAGCTTTCTTT
28years_CAACCTCAGATAGGAG-1	MAIT	2	Small (1 < X <= 5)	canonical	28years	TRAV1-2	TRAJ33	TRAC	TRBV6-1	NA	TRBJ2-1	TRBC2	CAVLDSNYQLIW	CASSEDSSYNEQFF	clone_677	Mature	St3	TRAV1-2.TRAJ33.TRAC_TRBV6-1.NA.TRBJ2-1.TRBC2	TGTGCTGTGTTGGATAGCAACTATCAGTTAATCTGG_TGTGCCAGCAGTGAGGACAGCTCCTACAATGAGCAGTTCTTC
28years_CAACCTCAGGTGCTTT-1	MAIT	1	Single (0 < X <= 1)	Va.canonical	28years	TRAV1-2	TRAJ33	TRAC	TRBV28	NA	TRBJ2-6	TRBC2	CAVMDSNYQLIW	CASSLSLTGANVLTF	clone_678	Immature	St2	TRAV1-2.TRAJ33.TRAC_TRBV28.NA.TRBJ2-6.TRBC2	TGTGCTGTCATGGATAGCAACTATCAGTTAATCTGG_TGTGCCAGCAGTCTGTCACTGACTGGGGCCAACGTCCTGACTTTC
28years_CAACCTCCAGTTTACG-1	MAIT	3	Small (1 < X <= 5)	canonical	28years	TRAV1-2	TRAJ33	TRAC	TRBV6-4	NA	TRBJ2-1	TRBC2	CAVRDSNYQLIW	CASSDSASNEQFF	clone_417	Mature	St3	TRAV1-2.TRAJ33.TRAC_TRBV6-4.NA.TRBJ2-1.TRBC2	TGTGCTGTGAGAGATAGCAACTATCAGTTAATCTGG_TGTGCCAGCAGTGACTCGGCGAGCAATGAGCAGTTCTTC
28years_CAACCTCCATAAAGGT-1	MAIT	6	Medium (5 < X <= 20)	canonical	28years	TRAV1-2	TRAJ33	TRAC	TRBV20-1	NA	TRBJ2-3	TRBC2	CAVLDSNYQLIW	CSARDVATQIDTQYF	clone_293	Mature	St3	TRAV1-2.TRAJ33.TRAC_TRBV20-1.NA.TRBJ2-3.TRBC2	TGTGCTGTTTTAGATAGCAACTATCAGTTAATCTGG_TGCAGTGCTAGAGATGTTGCGACACAAATCGATACGCAGTATTTT
28years_CAACCTCGTAGCGCAA-1	polyclonal	52	Large (20 < X <= 100)	noncanonical	28years	TRAV12-1	TRAJ29	TRAC	TRBV6-4	NA	TRBJ2-3	TRBC2	CADSGNTPLVF	CASSSGSTDTQYF	clone_75	Mature	St3	TRAV12-1.TRAJ29.TRAC_TRBV6-4.NA.TRBJ2-3.TRBC2	TGTGCGGATTCAGGAAACACACCTCTTGTCTTT_TGTGCCAGCAGTAGCGGGAGCACAGATACGCAGTATTTT
28years_CAACCTCGTAGCGTAG-1	MAIT	4	Small (1 < X <= 5)	Va.canonical	28years	TRAV1-2	TRAJ33	TRAC	TRBV27	NA	TRBJ2-1	TRBC2	CAVVDSNYQLIW	CASSPLAGARYNEQFF	clone_620	Mature	St3	TRAV1-2.TRAJ33.TRAC_TRBV27.NA.TRBJ2-1.TRBC2	TGTGCTGTGGTGGATAGCAACTATCAGTTAATCTGG_TGTGCCAGCAGCCCACTAGCGGGGGCAAGGTACAATGAGCAGTTCTTC
28years_CAACCTCGTATCTGCA-1	MAIT	1	Single (0 < X <= 1)	canonical	28years	TRAV1-2	TRAJ12	TRAC	TRBV6-4	NA	TRBJ2-1	TRBC2	CAVRDSSYKLIF	CASSEAAGGFNEQFF	clone_679	Mature	St3	TRAV1-2.TRAJ12.TRAC_TRBV6-4.NA.TRBJ2-1.TRBC2	TGTGCTGTGAGGGATAGCAGCTATAAATTGATCTTC_TGTGCCAGCAGTGAGGCTGCGGGAGGGTTCAATGAGCAGTTCTTC
28years_CAACCTCGTCGGCATC-1	MAIT	3	Small (1 < X <= 5)	canonical	28years	TRAV1-2	TRAJ33	TRAC	TRBV6-4	NA	TRBJ2-1	TRBC2	CAVTDSNYQLIW	CASSEGAGENEQFF	clone_371	Mature	St3	TRAV1-2.TRAJ33.TRAC_TRBV6-4.NA.TRBJ2-1.TRBC2	TGTGCTGTGACGGATAGCAACTATCAGTTAATCTGG_TGTGCCAGCAGTGAAGGGGCTGGGGAAAATGAGCAGTTCTTC
28years_CAACCTCGTTCCCGAG-1	MAIT	1	Single (0 < X <= 1)	Va.canonical	28years	TRAV1-2	TRAJ33	TRAC	TRBV30	NA	TRBJ1-5	TRBC1	CAFADSNYQLIW	CARGPNQPQHF	clone_680	Mature	St3	TRAV1-2.TRAJ33.TRAC_TRBV30.NA.TRBJ1-5.TRBC1	TGTGCTTTCGCGGATAGCAACTATCAGTTAATCTGG_TGTGCCCGGGGTCCAAATCAGCCCCAGCATTTT
28years_CAACCTCTCAGTTGAC-1	MAIT	7	Medium (5 < X <= 20)	canonical	28years	TRAV1-2	TRAJ33	TRAC	TRBV6-4	NA	TRBJ2-1	TRBC2	CAVMDSNYQLIW	CASSDRTSDEQFF	clone_271	Mature	St3	TRAV1-2.TRAJ33.TRAC_TRBV6-4.NA.TRBJ2-1.TRBC2	TGTGCTGTGATGGATAGCAACTATCAGTTAATCTGG_TGTGCCAGCAGTGACCGGACTAGCGATGAGCAGTTCTTC
28years_CAACCTCTCTCTAAGG-1	MAIT	56	Large (20 < X <= 100)	Va.canonical	28years	TRAV1-2	TRAJ33	TRAC	TRBV19	NA	TRBJ2-3	TRBC2	CAVMDSNYQLIW	CASSILAGGPTDTQYF	clone_14	Mature	St3	TRAV1-2.TRAJ33.TRAC_TRBV19.NA.TRBJ2-3.TRBC2	TGTGCTGTGATGGATAGCAACTATCAGTTAATCTGG_TGTGCCAGTAGTATATTAGCGGGAGGCCCCACAGATACGCAGTATTTT
28years_CAACTAGAGTTATCGC-1	MAIT	11	Medium (5 < X <= 20)	Va.canonical	28years	TRAV1-2	TRAJ33	TRAC	TRBV3-1	TRBD2	TRBJ2-3	TRBC2	CAVLDSNYQLIW	CASSRLAGGTDTQYF	clone_160	Mature	St3	TRAV1-2.TRAJ33.TRAC_TRBV3-1.TRBD2.TRBJ2-3.TRBC2	TGTGCTGTTTTGGATAGCAACTATCAGTTAATCTGG_TGTGCCAGCAGCCGACTAGCGGGAGGCACAGATACGCAGTATTTT
28years_CAACTAGCACGACGAA-1	MAIT	3	Small (1 < X <= 5)	canonical	28years	TRAV1-2	TRAJ33	TRAC	TRBV6-4	NA	TRBJ2-3	TRBC2	CAARDSNYQLIW	CASSMQGGGTDTQYF	clone_423	Mature	St3	TRAV1-2.TRAJ33.TRAC_TRBV6-4.NA.TRBJ2-3.TRBC2	TGTGCTGCCCGGGATAGCAACTATCAGTTAATCTGG_TGTGCCAGCAGTATGCAGGGAGGAGGCACAGATACGCAGTATTTT
28years_CAACTAGCATGCAACT-1	MAIT	17	Medium (5 < X <= 20)	canonical	28years	TRAV1-2	TRAJ33	TRAC	TRBV6-1	TRBD1	TRBJ2-6	TRBC2	CAVMDSNYQLIW	CASSEGSGANVLTF	clone_18	Mature	St3	TRAV1-2.TRAJ33.TRAC_TRBV6-1.TRBD1.TRBJ2-6.TRBC2	TGTGCTGTGATGGATAGCAACTATCAGTTAATCTGG_TGTGCCAGCAGTGAGGGGTCTGGGGCCAACGTCCTGACTTTC
28years_CAACTAGGTACCATCA-1	MAIT	5	Small (1 < X <= 5)	canonical	28years	TRAV1-2	TRAJ33	TRAC	TRBV6-4	TRBD2	TRBJ2-3	TRBC2	CAVRDSNYQLIW	CASSETSGSTDTQYF	clone_70	Mature	St3	TRAV1-2.TRAJ33.TRAC_TRBV6-4.TRBD2.TRBJ2-3.TRBC2	TGTGCTGTGAGAGATAGCAACTATCAGTTAATCTGG_TGTGCCAGCAGTGAGACTAGCGGGAGCACAGATACGCAGTATTTT
28years_CAACTAGGTCGCCATG-1	MAIT	4	Small (1 < X <= 5)	Va.canonical	28years	TRAV1-2	TRAJ33	TRAC	TRBV10-1	NA	TRBJ2-2	TRBC2	CAVMDSNYQLIW	CASSDAHRDTGELFF	clone_392	Mature	St3	TRAV1-2.TRAJ33.TRAC_TRBV10-1.NA.TRBJ2-2.TRBC2	TGTGCTGTTATGGATAGCAACTATCAGTTAATCTGG_TGCGCCAGCAGTGACGCGCACCGGGACACCGGGGAGCTGTTTTTT
28years_CAACTAGGTGCACCAC-1	polyclonal	1	Single (0 < X <= 1)	noncanonical	28years	TRAV13-1	TRAJ7	TRAC	TRBV28	TRBD2	TRBJ2-5	TRBC2	CAASKPYGNNRLAF	CASSPGLAGPQETQYF	clone_681	Mature	St3	TRAV13-1.TRAJ7.TRAC_TRBV28.TRBD2.TRBJ2-5.TRBC2	TGTGCAGCAAGTAAGCCCTATGGGAACAACAGACTCGCTTTT_TGTGCCAGCAGTCCGGGACTAGCGGGACCTCAAGAGACCCAGTACTTC
28years_CAACTAGGTTCACCTC-1	MAIT	176	Hyperexpanded (100 < X <= 500)	canonical	28years	TRAV1-2	TRAJ20	TRAC	TRBV6-1	NA	TRBJ2-7	TRBC2	CAVRDQNYKLSF	CASEQGETAYEQYF	clone_46	Mature	St3	TRAV1-2.TRAJ20.TRAC_TRBV6-1.NA.TRBJ2-7.TRBC2	TGTGCTGTGAGAGATCAGAACTACAAGCTCAGCTTT_TGTGCCAGCGAACAGGGCGAAACGGCCTACGAGCAGTACTTC
28years_CAACTAGTCTAACCGA-1	MAIT	17	Medium (5 < X <= 20)	canonical	28years	TRAV1-2	TRAJ33	TRAC	TRBV6-1	NA	TRBJ2-7	TRBC2	CAVVDSNYQLIW	CASSEAGGPYEQYF	clone_281	Mature	St3	TRAV1-2.TRAJ33.TRAC_TRBV6-1.NA.TRBJ2-7.TRBC2	TGTGCTGTGGTGGATAGCAACTATCAGTTAATCTGG_TGTGCCAGCAGTGAAGCGGGAGGGCCCTACGAGCAGTACTTC
28years_CAACTAGTCTCTTGAT-1	MAIT	5	Small (1 < X <= 5)	canonical	28years	TRAV1-2	TRAJ33	TRAC	TRBV6-4	NA	TRBJ2-2	TRBC2	CAVRDSNYQLIW	CASSSGNTGELFF	clone_126	Mature	St3	TRAV1-2.TRAJ33.TRAC_TRBV6-4.NA.TRBJ2-2.TRBC2	TGTGCTGTGAGAGATAGCAACTATCAGTTAATCTGG_TGTGCCAGCAGTAGCGGGAACACCGGGGAGCTGTTTTTT
28years_CAAGAAAAGCCCGAAA-1	MAIT	1	Single (0 < X <= 1)	canonical	28years	TRAV1-2	TRAJ33	TRAC	TRBV6-2	NA	TRBJ2-5	TRBC2	CALMDSNYQLIW	CATSRREQETQYF	clone_682	Mature	St3	TRAV1-2.TRAJ33.TRAC_TRBV6-2.NA.TRBJ2-5.TRBC2	TGTGCCCTGATGGATAGCAACTATCAGTTAATCTGG_TGTGCCACCAGTAGGCGGGAGCAAGAGACCCAGTACTTC
28years_CAAGAAAAGCGAAGGG-1	MAIT	1	Single (0 < X <= 1)	Va.canonical	28years	TRAV1-2	TRAJ33	TRAC	TRBV4-2	NA	TRBJ2-6	TRBC2	CASMDSNYQLIW	CASSQMTGSFSGANVLTF	clone_683	Mature	St3	TRAV1-2.TRAJ33.TRAC_TRBV4-2.NA.TRBJ2-6.TRBC2	TGTGCTTCTATGGATAGCAACTATCAGTTAATCTGG_TGTGCCAGCAGCCAAATGACAGGGTCATTCTCTGGGGCCAACGTCCTGACTTTC
28years_CAAGAAAGTAGCTGCC-1	MAIT	1	Single (0 < X <= 1)	canonical	28years	TRAV1-2	TRAJ33	TRAC	TRBV6-5	NA	TRBJ2-5	TRBC2	CAVRDSNYQLIW	CASSYSERGQETQYF	clone_684	Immature	St2	TRAV1-2.TRAJ33.TRAC_TRBV6-5.NA.TRBJ2-5.TRBC2	TGTGCTGTGAGAGATAGCAACTATCAGTTAATCTGG_TGTGCCAGCAGTTACTCGGAGCGGGGTCAAGAGACCCAGTACTTC
28years_CAAGAAAGTTAGTGGG-1	MAIT	2	Small (1 < X <= 5)	Va.canonical	28years	TRAV1-2	TRAJ33	TRAC	TRBV4-2	NA	TRBJ2-5	TRBC2	CASVDSNYQLIW	CASSLDRTGQETQYF	clone_685	Mature	St3	TRAV1-2.TRAJ33.TRAC_TRBV4-2.NA.TRBJ2-5.TRBC2	TGTGCTTCAGTGGATAGCAACTATCAGTTAATCTGG_TGTGCCAGCAGCCTCGACCGGACAGGGCAAGAGACCCAGTACTTC
28years_CAAGAAATCCTCATTA-1	MAIT	8	Medium (5 < X <= 20)	canonical	28years	TRAV1-2	TRAJ33	TRAC	TRBV6-4	NA	TRBJ2-3	TRBC2	CAVRDSNYQLIW	CASSDSSGTDTQYF	clone_194	Mature	St3	TRAV1-2.TRAJ33.TRAC_TRBV6-4.NA.TRBJ2-3.TRBC2	TGTGCTGTGAGAGATAGCAACTATCAGTTAATCTGG_TGTGCCAGCAGTGACTCTAGCGGGACAGATACGCAGTATTTT
28years_CAAGAAATCGGATGTT-1	polyclonal	15	Medium (5 < X <= 20)	noncanonical	28years	TRAV8-6	TRAJ7	TRAC	TRBV6-4	NA	TRBJ2-3	TRBC2	CAVSEKGNNRLAF	CASSDSSGSTDTQYF	clone_379	Mature	St3	TRAV8-6.TRAJ7.TRAC_TRBV6-4.NA.TRBJ2-3.TRBC2	TGTGCTGTGAGTGAAAAGGGGAACAACAGACTCGCTTTT_TGTGCCAGCAGTGACTCTAGCGGGAGCACAGATACGCAGTATTTT
28years_CAAGAAATCGGTTAAC-1	MAIT	176	Hyperexpanded (100 < X <= 500)	canonical	28years	TRAV1-2	TRAJ20	TRAC	TRBV6-1	NA	TRBJ2-7	TRBC2	CAVRDQNYKLSF	CASEQGETAYEQYF	clone_46	Mature	St3	TRAV1-2.TRAJ20.TRAC_TRBV6-1.NA.TRBJ2-7.TRBC2	TGTGCTGTGAGAGATCAGAACTACAAGCTCAGCTTT_TGTGCCAGCGAACAGGGCGAAACGGCCTACGAGCAGTACTTC
28years_CAAGATCAGACTTGAA-1	MAIT	62	Large (20 < X <= 100)	canonical	28years	TRAV1-2	TRAJ33	TRAC	TRBV6-4	NA	TRBJ2-3	TRBC2	CAVKDSNYQLIW	CASSDGTSGTDTQYF	clone_57	Mature	St3	TRAV1-2.TRAJ33.TRAC_TRBV6-4.NA.TRBJ2-3.TRBC2	TGTGCTGTGAAGGATAGCAACTATCAGTTAATCTGG_TGTGCCAGCAGTGACGGGACTAGCGGCACAGATACGCAGTATTTT
28years_CAAGATCAGCTGCAAG-1	MAIT	1	Single (0 < X <= 1)	canonical	28years	TRAV1-2	TRAJ33	TRAC	TRBV6-4	TRBD1	TRBJ2-3	TRBC2	CAVRDSNYQLIW	CASSDGTGGTDTQYF	clone_686	Mature	St3	TRAV1-2.TRAJ33.TRAC_TRBV6-4.TRBD1.TRBJ2-3.TRBC2	TGTGCTGTGAGAGATAGCAACTATCAGTTAATCTGG_TGTGCCAGCAGTGACGGGACAGGGGGCACAGATACGCAGTATTTT
28years_CAAGATCAGCTTATCG-1	MAIT	1	Single (0 < X <= 1)	canonical	28years	TRAV1-2	TRAJ33	TRAC	TRBV6-1	NA	TRBJ2-1	TRBC2	CAVIDSNYQLIW	CASSAAERYEQFF	clone_687	Mature	St3	TRAV1-2.TRAJ33.TRAC_TRBV6-1.NA.TRBJ2-1.TRBC2	TGTGCTGTGATCGATAGCAACTATCAGTTAATCTGG_TGTGCCAGCAGTGCCGCCGAGAGGTATGAGCAGTTCTTC
28years_CAAGATCCAAACCCAT-1	MAIT	2	Small (1 < X <= 5)	Va.canonical	28years	TRAV1-2	TRAJ33	TRAC	TRBV7-9	NA	TRBJ2-1	TRBC2	CAVLDSNYQLIW	CASSLREIYNEQFF	clone_688	Mature	St3	TRAV1-2.TRAJ33.TRAC_TRBV7-9.NA.TRBJ2-1.TRBC2	TGTGCTGTCTTGGATAGCAACTATCAGTTAATCTGG_TGTGCCAGCAGCTTGCGGGAGATATACAATGAGCAGTTCTTC
28years_CAAGATCCAAAGGCGT-1	MAIT	6	Medium (5 < X <= 20)	canonical	28years	TRAV1-2	TRAJ33	TRAC	TRBV6-1	NA	TRBJ2-3	TRBC2	CAVLDSNYQLIW	CASSPGLGVTDTQYF	clone_278	Mature	St3	TRAV1-2.TRAJ33.TRAC_TRBV6-1.NA.TRBJ2-3.TRBC2	TGTGCTGTTCTGGATAGCAACTATCAGTTAATCTGG_TGTGCCAGCAGTCCGGGACTAGGAGTGACAGATACGCAGTATTTT
28years_CAAGATCCAACACCCG-1	MAIT	2	Small (1 < X <= 5)	canonical	28years	TRAV1-2	TRAJ33	TRAC	TRBV6-4	NA	TRBJ2-1	TRBC2	CAVLDSNYQLIW	CASSDAGGQGVAGVNEQFF	clone_689	Mature	St3	TRAV1-2.TRAJ33.TRAC_TRBV6-4.NA.TRBJ2-1.TRBC2	TGTGCTGTCCTGGATAGCAACTATCAGTTAATCTGG_TGTGCCAGCAGTGACGCAGGGGGCCAAGGGGTAGCGGGAGTCAATGAGCAGTTCTTC
28years_CAAGATCGTGACGGTA-1	MAIT	1	Single (0 < X <= 1)	canonical	28years	TRAV1-2	TRAJ33	TRAC	TRBV6-5	NA	TRBJ2-6	TRBC2	CAVADSNYQLIW	CASSYTETGANVLTF	clone_690	Mature	St3	TRAV1-2.TRAJ33.TRAC_TRBV6-5.NA.TRBJ2-6.TRBC2	TGTGCTGTTGCCGATAGCAACTATCAGTTAATCTGG_TGTGCCAGCAGTTACACCGAAACTGGGGCCAACGTCCTGACTTTC
28years_CAAGATCTCGCATGGC-1	MAIT	39	Large (20 < X <= 100)	Va.canonical	28years	TRAV1-2	TRAJ33	TRAC	TRBV28	NA	TRBJ1-6	TRBC1	CASMDSNYQLIW	CASSLVGVSSPLHF	clone_1	Mature	St3	TRAV1-2.TRAJ33.TRAC_TRBV28.NA.TRBJ1-6.TRBC1	TGTGCCTCCATGGATAGCAACTATCAGTTAATCTGG_TGTGCCAGCAGTTTAGTGGGGGTTAGCTCACCCCTCCACTTT
28years_CAAGATCTCTGCCCTA-1	MAIT	1	Single (0 < X <= 1)	Va.canonical	28years	TRAV1-2	TRAJ33	TRAC	TRBV25-1	NA	TRBJ2-2	TRBC2	CAVMDSNYQLIW	CASSETGKDTGELFF	clone_691	Mature	St3	TRAV1-2.TRAJ33.TRAC_TRBV25-1.NA.TRBJ2-2.TRBC2	TGTGCTGTCATGGATAGCAACTATCAGTTAATCTGG_TGTGCCAGCAGTGAAACAGGGAAGGATACCGGGGAGCTGTTTTTT
28years_CAAGATCTCTGCTGTC-1	MAIT	10	Medium (5 < X <= 20)	canonical	28years	TRAV1-2	TRAJ33	TRAC	TRBV20-1	NA	TRBJ2-7	TRBC2	CAVSDSNYQLIW	CSARDPSGSDYEQYF	clone_526	Mature	St3	TRAV1-2.TRAJ33.TRAC_TRBV20-1.NA.TRBJ2-7.TRBC2	TGTGCTGTGAGTGATAGCAACTATCAGTTAATCTGG_TGCAGTGCTAGGGACCCTAGCGGGAGTGACTACGAGCAGTACTTC
28years_CAAGGCCAGGGAGTAA-1	MAIT	110	Hyperexpanded (100 < X <= 500)	canonical	28years	TRAV1-2	TRAJ20	TRAC	TRBV6-4	NA	TRBJ2-2	TRBC2	CAVRDSDYKLSF	CASSAGDTGELFF	clone_71	Mature	St3	TRAV1-2.TRAJ20.TRAC_TRBV6-4.NA.TRBJ2-2.TRBC2	TGTGCTGTGAGAGATAGCGACTACAAGCTCAGCTTT_TGTGCCAGCAGTGCAGGGGACACCGGGGAGCTGTTTTTT
28years_CAAGGCCAGTACTTGC-1	MAIT	16	Medium (5 < X <= 20)	canonical	28years	TRAV1-2	TRAJ12	TRAC	TRBV6-4	NA	TRBJ2-3	TRBC2	CAVMDSSYKLIF	CASSDSSGSTDTQYF	clone_534	Mature	St3	TRAV1-2.TRAJ12.TRAC_TRBV6-4.NA.TRBJ2-3.TRBC2	TGTGCTGTGATGGATAGCAGCTATAAATTGATCTTC_TGTGCCAGCAGTGACTCTAGCGGGAGCACAGATACGCAGTATTTT
28years_CAAGGCCAGTATTGGA-1	MAIT	4	Small (1 < X <= 5)	canonical	28years	TRAV1-2	TRAJ33	TRAC	TRBV6-4	NA	TRBJ2-1	TRBC2	CAVMDSNYQLIW	CASSDSTSGSNEQFF	clone_475	Mature	St3	TRAV1-2.TRAJ33.TRAC_TRBV6-4.NA.TRBJ2-1.TRBC2	TGTGCTGTGATGGATAGCAACTATCAGTTAATCTGG_TGTGCCAGCAGTGACTCGACTAGCGGGAGCAATGAGCAGTTCTTC
28years_CAAGGCCCACGGCGTT-1	MAIT	1	Single (0 < X <= 1)	canonical	28years	TRAV1-2	TRAJ33	TRAC	TRBV20-1	NA	TRBJ2-5	TRBC2	CAPMDSNYQLIW	CSARGGTVQETQYF	clone_692	Mature	St3	TRAV1-2.TRAJ33.TRAC_TRBV20-1.NA.TRBJ2-5.TRBC2	TGTGCCCCTATGGATAGCAACTATCAGTTAATCTGG_TGCAGTGCTAGAGGAGGGACAGTTCAAGAGACCCAGTACTTC
28years_CAAGGCCCATACTCTT-1	MAIT	1	Single (0 < X <= 1)	canonical	28years	TRAV1-2	TRAJ33	TRAC	TRBV6-4	NA	TRBJ2-3	TRBC2	CAVRDSNYQLIW	CASSDAAGDADTQYF	clone_693	Mature	St3	TRAV1-2.TRAJ33.TRAC_TRBV6-4.NA.TRBJ2-3.TRBC2	TGTGCTGTGAGAGATAGCAACTATCAGTTAATCTGG_TGTGCCAGCAGTGATGCAGCGGGAGATGCAGATACGCAGTATTTT
28years_CAAGGCCGTAAGTAGT-1	MAIT	1	Single (0 < X <= 1)	Va.canonical	28years	TRAV1-2	TRAJ33	TRAC	TRBV4-2	NA	TRBJ2-7	TRBC2	CAVRGGSNYQLIW	CASSQDNGGWYEQYF	clone_694	Immature	St2	TRAV1-2.TRAJ33.TRAC_TRBV4-2.NA.TRBJ2-7.TRBC2	TGTGCTGTGAGAGGTGGAAGCAACTATCAGTTAATCTGG_TGTGCCAGCAGCCAAGATAATGGGGGCTGGTACGAGCAGTACTTC
28years_CAAGGCCGTAGATTAG-1	MAIT	1	Single (0 < X <= 1)	canonical	28years	TRAV1-2	TRAJ33	TRAC	TRBV6-1	NA	TRBJ2-5	TRBC2	CAVMDSNYQLIW	CASSAKAEETQYF	clone_695	Immature	St2	TRAV1-2.TRAJ33.TRAC_TRBV6-1.NA.TRBJ2-5.TRBC2	TGTGCTGTCATGGATAGCAACTATCAGTTAATCTGG_TGTGCCAGCAGCGCCAAGGCGGAAGAGACCCAGTACTTC
28years_CAAGGCCGTCCGCTGA-1	MAIT	5	Small (1 < X <= 5)	canonical	28years	TRAV1-2	TRAJ33	TRAC	TRBV6-4	NA	TRBJ2-1	TRBC2	CAVRDSNYQLIW	CASSDSTSGNNEQFF	clone_330	Mature	St3	TRAV1-2.TRAJ33.TRAC_TRBV6-4.NA.TRBJ2-1.TRBC2	TGTGCTGTGAGAGATAGCAACTATCAGTTAATCTGG_TGTGCCAGCAGTGACTCGACTAGCGGGAACAATGAGCAGTTCTTC
28years_CAAGGCCGTGAAAGAG-1	MAIT	110	Hyperexpanded (100 < X <= 500)	canonical	28years	TRAV1-2	TRAJ20	TRAC	TRBV6-4	NA	TRBJ2-2	TRBC2	CAVRDSDYKLSF	CASSAGDTGELFF	clone_71	Mature	St3	TRAV1-2.TRAJ20.TRAC_TRBV6-4.NA.TRBJ2-2.TRBC2	TGTGCTGTGAGAGATAGCGACTACAAGCTCAGCTTT_TGTGCCAGCAGTGCAGGGGACACCGGGGAGCTGTTTTTT
28years_CAAGGCCGTGTGACCC-1	MAIT	2	Small (1 < X <= 5)	canonical	28years	TRAV1-2	TRAJ20	TRAC	TRBV6-4	TRBD1	TRBJ2-2	TRBC2	CAANDYKLSF	CASSGTGDTGELFF	clone_696	Mature	St3	TRAV1-2.TRAJ20.TRAC_TRBV6-4.TRBD1.TRBJ2-2.TRBC2	TGTGCTGCTAACGACTACAAGCTCAGCTTT_TGTGCCAGCAGTGGGACAGGGGACACCGGGGAGCTGTTTTTT
28years_CAAGGCCGTTTAAGCC-1	NKT	7	Medium (5 < X <= 20)	Va.canonical	28years	TRAV10	TRAJ27	TRAC	TRBV6-4	NA	TRBJ2-2	TRBC2	CVVSADSTF	CASSDSTSGSGELFF	clone_80	Mature	St3	TRAV10.TRAJ27.TRAC_TRBV6-4.NA.TRBJ2-2.TRBC2	TGTGTGGTGAGCGCGGATTCAACCTTT_TGTGCCAGCAGTGACTCAACTAGCGGGAGCGGGGAGCTGTTTTTT
28years_CAAGGCCTCACCCTCA-1	MAIT	1	Single (0 < X <= 1)	canonical	28years	TRAV1-2	TRAJ33	TRAC	TRBV6-4	TRBD2	TRBJ2-3	TRBC2	CAGMDSNYQLIW	CASSDTSGRADTQYF	clone_697	Mature	St3	TRAV1-2.TRAJ33.TRAC_TRBV6-4.TRBD2.TRBJ2-3.TRBC2	TGTGCTGGAATGGATAGCAACTATCAGTTAATCTGG_TGTGCCAGCAGTGACACTAGCGGGAGGGCAGATACGCAGTATTTT
28years_CAAGTTGAGCGCTTAT-1	MAIT	47	Large (20 < X <= 100)	canonical	28years	TRAV1-2	TRAJ33	TRAC	TRBV6-1	NA	TRBJ2-1	TRBC2	CAVKNSNYQLIW	CASSELAGSYNEQFF	clone_76	Mature	St3	TRAV1-2.TRAJ33.TRAC_TRBV6-1.NA.TRBJ2-1.TRBC2	TGTGCTGTGAAAAATAGCAACTATCAGTTAATCTGG_TGTGCCAGCAGTGAACTAGCGGGAAGCTACAATGAGCAGTTCTTC
28years_CAAGTTGAGGCAATTA-1	MAIT	1	Single (0 < X <= 1)	canonical	28years	TRAV1-2	TRAJ33	TRAC	TRBV6-4	TRBD1	TRBJ2-3	TRBC2	CAAMDSNYQLIW	CASSDGGTGGADTQYF	clone_698	Mature	St3	TRAV1-2.TRAJ33.TRAC_TRBV6-4.TRBD1.TRBJ2-3.TRBC2	TGTGCTGCCATGGATAGCAACTATCAGTTAATCTGG_TGTGCCAGCAGTGACGGTGGGACAGGGGGAGCAGATACGCAGTATTTT
28years_CAAGTTGCACACTGCG-1	MAIT	3	Small (1 < X <= 5)	canonical	28years	TRAV1-2	TRAJ33	TRAC	TRBV6-4	NA	TRBJ2-3	TRBC2	CAVMDSNYQLIW	CASSETSTDTQYF	clone_699	Mature	St3	TRAV1-2.TRAJ33.TRAC_TRBV6-4.NA.TRBJ2-3.TRBC2	TGTGCTGTGATGGATAGCAACTATCAGTTAATCTGG_TGTGCCAGCAGTGAAACTAGCACAGATACGCAGTATTTT
28years_CAAGTTGCATTCTCAT-1	MAIT	13	Medium (5 < X <= 20)	Va.canonical	28years	TRAV1-2	TRAJ33	TRAC	TRBV30	NA	TRBJ2-2	TRBC2	CAVKDSNYQLIW	CAWSRDPDVGELFF	clone_62	Mature	St3	TRAV1-2.TRAJ33.TRAC_TRBV30.NA.TRBJ2-2.TRBC2	TGTGCTGTGAAGGATAGCAACTATCAGTTAATCTGG_TGTGCCTGGAGCCGGGACCCAGACGTCGGGGAGCTGTTTTTT
28years_CAAGTTGGTAACGTTC-1	MAIT	1	Single (0 < X <= 1)	canonical	28years	TRAV1-2	TRAJ33	TRAC	TRBV6-1	NA	TRBJ2-1	TRBC2	CAVMDSNYQLIW	CASSEIENNEQFF	clone_700	Mature	St3	TRAV1-2.TRAJ33.TRAC_TRBV6-1.NA.TRBJ2-1.TRBC2	TGTGCTGTCATGGATAGCAACTATCAGTTAATCTGG_TGTGCCAGCAGTGAAATTGAGAACAATGAGCAGTTCTTC
28years_CAAGTTGGTTATGTGC-1	MAIT	4	Small (1 < X <= 5)	Va.canonical	28years	TRAV1-2	TRAJ33	TRAC	TRBV7-2	NA	TRBJ2-3	TRBC2	CAVMDSNYQLIW	CASSFGQGHTDTQYF	clone_701	Mature	St3	TRAV1-2.TRAJ33.TRAC_TRBV7-2.NA.TRBJ2-3.TRBC2	TGTGCTGTGATGGATAGCAACTATCAGTTAATCTGG_TGTGCCAGCAGCTTTGGACAGGGCCACACAGATACGCAGTATTTT
28years_CAAGTTGTCACCTCGT-1	MAIT	13	Medium (5 < X <= 20)	canonical	28years	TRAV1-2	TRAJ33	TRAC	TRBV6-1	TRBD2	TRBJ2-7	TRBC2	CAVRDSNYQLIW	CASSERTSGSYEQYF	clone_359	Mature	St3	TRAV1-2.TRAJ33.TRAC_TRBV6-1.TRBD2.TRBJ2-7.TRBC2	TGTGCTGTGAGAGATAGCAACTATCAGTTAATCTGG_TGTGCCAGCAGTGAAAGGACTAGCGGGAGCTACGAGCAGTACTTC
28years_CAAGTTGTCCGCATAA-1	MAIT	1	Single (0 < X <= 1)	Va.canonical	28years	TRAV1-2	TRAJ33	TRAC	TRBV7-6	NA	TRBJ2-7	TRBC2	CAALDSNYQLIW	CASSLADRASSYEQYF	clone_702	Mature	St3	TRAV1-2.TRAJ33.TRAC_TRBV7-6.NA.TRBJ2-7.TRBC2	TGTGCTGCCTTGGATAGCAACTATCAGTTAATCTGG_TGTGCCAGCAGCTTAGCCGACAGGGCGAGCTCCTACGAGCAGTACTTC
28years_CAAGTTGTCCTTTCTC-1	MAIT	2	Small (1 < X <= 5)	canonical	28years	TRAV1-2	TRAJ33	TRAC	TRBV6-1	TRBD2	TRBJ2-1	TRBC2	CAAMDSNYQLIW	CASSRLAGGNNEQFF	clone_232	Mature	St3	TRAV1-2.TRAJ33.TRAC_TRBV6-1.TRBD2.TRBJ2-1.TRBC2	TGTGCTGCCATGGATAGCAACTATCAGTTAATCTGG_TGTGCCAGCAGCCGACTAGCGGGAGGGAACAATGAGCAGTTCTTC
28years_CACAAACAGACTTTCG-1	MAIT	26	Large (20 < X <= 100)	Va.canonical	28years	TRAV1-2	TRAJ33	TRAC	TRBV4-2	NA	TRBJ2-6	TRBC2	CAVMDSNYQLIW	CASSQDNSGANVLTF	clone_382	Mature	St3	TRAV1-2.TRAJ33.TRAC_TRBV4-2.NA.TRBJ2-6.TRBC2	TGTGCTGTGATGGATAGCAACTATCAGTTAATCTGG_TGTGCCAGCAGCCAAGACAACTCTGGGGCCAACGTCCTGACTTTC
28years_CACAAACAGCCAGAAC-1	MAIT	2	Small (1 < X <= 5)	canonical	28years	TRAV1-2	TRAJ33	TRAC	TRBV20-1	NA	TRBJ2-2	TRBC2	CAVLDSNYQLIW	CSARDQESSGDTGELFF	clone_703	Mature	St3	TRAV1-2.TRAJ33.TRAC_TRBV20-1.NA.TRBJ2-2.TRBC2	TGTGCTGTTCTGGATAGCAACTATCAGTTAATCTGG_TGCAGTGCTAGAGATCAGGAGTCCAGCGGGGATACCGGGGAGCTGTTTTTT
28years_CACAAACAGGGCTCTC-1	MAIT	1	Single (0 < X <= 1)	Va.canonical	28years	TRAV1-2	TRAJ33	TRAC	TRBV28	NA	TRBJ2-7	TRBC2	CAVLDSNYQLIW	CASSLRLGGSYEQYF	clone_704	Immature	St2	TRAV1-2.TRAJ33.TRAC_TRBV28.NA.TRBJ2-7.TRBC2	TGTGCTGTATTGGATAGCAACTATCAGTTAATCTGG_TGTGCCAGCAGTCTCCGGCTAGGTGGCTCCTACGAGCAGTACTTC
28years_CACAAACCACCCAGTG-1	MAIT	1	Single (0 < X <= 1)	canonical	28years	TRAV1-2	TRAJ33	TRAC	TRBV6-5	NA	TRBJ2-7	TRBC2	CAHLDSNYQLIW	CASTPGRQGNEQYF	clone_705	Immature	St2	TRAV1-2.TRAJ33.TRAC_TRBV6-5.NA.TRBJ2-7.TRBC2	TGTGCTCACTTGGATAGCAACTATCAGTTAATCTGG_TGTGCCAGCACCCCCGGGAGGCAGGGAAACGAGCAGTACTTC
28years_CACAAACCACGTGAGA-1	polyclonal	2	Small (1 < X <= 5)	noncanonical	28years	TRAV12-1	TRAJ4	TRAC	TRBV6-4	TRBD2	TRBJ2-3	TRBC2	CVVISGGYNKLIF	CASSEGLAGGPDTQYF	clone_706	Mature	St3	TRAV12-1.TRAJ4.TRAC_TRBV6-4.TRBD2.TRBJ2-3.TRBC2	TGTGTGGTGATTTCTGGTGGCTACAATAAGCTGATTTTT_TGTGCCAGCAGTGAGGGACTAGCGGGAGGGCCAGATACGCAGTATTTT
28years_CACAAACGTATAGGGC-1	MAIT	42	Large (20 < X <= 100)	Va.canonical	28years	TRAV1-2	TRAJ33	TRAC	TRBV30	NA	TRBJ2-3	TRBC2	CAVMDSNYQLIW	CAWSLLAGQGGDTQYF	clone_33	Mature	St3	TRAV1-2.TRAJ33.TRAC_TRBV30.NA.TRBJ2-3.TRBC2	TGTGCTGTGATGGATAGCAACTATCAGTTAATCTGG_TGTGCCTGGAGTTTACTAGCCGGACAAGGGGGAGATACGCAGTATTTT
28years_CACAAACGTCATGCAT-1	MAIT	1	Single (0 < X <= 1)	canonical	28years	TRAV1-2	TRAJ33	TRAC	TRBV6-4	NA	TRBJ2-3	TRBC2	CAVRDSNYQLIW	CASSEGDTDTQYF	clone_707	Mature	St3	TRAV1-2.TRAJ33.TRAC_TRBV6-4.NA.TRBJ2-3.TRBC2	TGTGCTGTGAGAGATAGCAACTATCAGTTAATCTGG_TGTGCCAGCAGTGAGGGTGACACAGATACGCAGTATTTT
28years_CACAAACTCAGTGCAT-1	MAIT	6	Medium (5 < X <= 20)	canonical	28years	TRAV1-2	TRAJ33	TRAC	TRBV20-1	NA	TRBJ2-7	TRBC2	CAAMDSNYQLIW	CSARDIRREHEQYF	clone_185	Mature	St3	TRAV1-2.TRAJ33.TRAC_TRBV20-1.NA.TRBJ2-7.TRBC2	TGTGCTGCAATGGATAGCAACTATCAGTTAATCTGG_TGCAGTGCTAGAGATATTCGGCGGGAGCACGAGCAGTACTTC
28years_CACAAACTCCAAACTG-1	polyclonal	1	Single (0 < X <= 1)	noncanonical	28years	TRAV14/DV4	TRAJ20	TRAC	TRBV28	NA	TRBJ2-3	TRBC2	CAMREGDLSKNDYKLSF	CASSLTGHTDTQYF	clone_708	Immature	St2	TRAV14/DV4.TRAJ20.TRAC_TRBV28.NA.TRBJ2-3.TRBC2	TGTGCAATGAGAGAGGGCGACCTCTCTAAAAACGACTACAAGCTCAGCTTT_TGTGCCAGCAGTTTGACAGGCCACACAGATACGCAGTATTTT
28years_CACAAACTCGTGGTCG-1	MAIT	110	Hyperexpanded (100 < X <= 500)	canonical	28years	TRAV1-2	TRAJ20	TRAC	TRBV6-4	NA	TRBJ2-2	TRBC2	CAVRDSDYKLSF	CASSAGDTGELFF	clone_71	Mature	St3	TRAV1-2.TRAJ20.TRAC_TRBV6-4.NA.TRBJ2-2.TRBC2	TGTGCTGTGAGAGATAGCGACTACAAGCTCAGCTTT_TGTGCCAGCAGTGCAGGGGACACCGGGGAGCTGTTTTTT
28years_CACAAACTCTCATTCA-1	MAIT	68	Large (20 < X <= 100)	canonical	28years	TRAV1-2	TRAJ33	TRAC	TRBV6-4	NA	TRBJ1-5	TRBC1	CAVMDSNYQLIW	CASSEGANQPQHF	clone_35	Mature	St3	TRAV1-2.TRAJ33.TRAC_TRBV6-4.NA.TRBJ1-5.TRBC1	TGTGCTGTGATGGATAGCAACTATCAGTTAATCTGG_TGTGCCAGCAGTGAGGGGGCCAATCAGCCCCAGCATTTT
28years_CACAAACTCTTGTCAT-1	MAIT	2	Small (1 < X <= 5)	canonical	28years	TRAV1-2	TRAJ33	TRAC	TRBV6-4	NA	TRBJ2-3	TRBC2	CATFDSNYQLIW	CASSEGTSGNTDTQYF	clone_709	Mature	St3	TRAV1-2.TRAJ33.TRAC_TRBV6-4.NA.TRBJ2-3.TRBC2	TGTGCCACCTTCGATAGCAACTATCAGTTAATCTGG_TGTGCCAGCAGTGAGGGGACTAGCGGAAACACAGATACGCAGTATTTT
28years_CACACAAAGAGTGAGA-1	MAIT	62	Large (20 < X <= 100)	canonical	28years	TRAV1-2	TRAJ33	TRAC	TRBV6-4	NA	TRBJ2-3	TRBC2	CAVKDSNYQLIW	CASSDGTSGTDTQYF	clone_57	Mature	St3	TRAV1-2.TRAJ33.TRAC_TRBV6-4.NA.TRBJ2-3.TRBC2	TGTGCTGTGAAGGATAGCAACTATCAGTTAATCTGG_TGTGCCAGCAGTGACGGGACTAGCGGCACAGATACGCAGTATTTT
28years_CACACAACAACACGCC-1	MAIT	1	Single (0 < X <= 1)	Va.canonical	28years	TRAV1-2	TRAJ33	TRAC	TRBV6-6	NA	TRBJ1-2	TRBC1	CATMDSNYQLIW	CASSPQGYYGYTF	clone_710	Immature	St2	TRAV1-2.TRAJ33.TRAC_TRBV6-6.NA.TRBJ1-2.TRBC1	TGTGCTACGATGGATAGCAACTATCAGTTAATCTGG_TGTGCCAGCAGTCCACAGGGATACTATGGCTACACCTTC
28years_CACACAAGTAAGGGCT-1	MAIT	176	Hyperexpanded (100 < X <= 500)	canonical	28years	TRAV1-2	TRAJ20	TRAC	TRBV6-1	NA	TRBJ2-7	TRBC2	CAVRDQNYKLSF	CASEQGETAYEQYF	clone_46	Mature	St3	TRAV1-2.TRAJ20.TRAC_TRBV6-1.NA.TRBJ2-7.TRBC2	TGTGCTGTGAGAGATCAGAACTACAAGCTCAGCTTT_TGTGCCAGCGAACAGGGCGAAACGGCCTACGAGCAGTACTTC
28years_CACACAAGTACAAGTA-1	MAIT	6	Medium (5 < X <= 20)	canonical	28years	TRAV1-2	TRAJ33	TRAC	TRBV6-1	NA	TRBJ2-2	TRBC2	CAVTDSNYQLIW	CASSEASGNTGELFF	clone_549	Mature	St3	TRAV1-2.TRAJ33.TRAC_TRBV6-1.NA.TRBJ2-2.TRBC2	TGTGCTGTGACGGATAGCAACTATCAGTTAATCTGG_TGTGCCAGCAGTGAAGCTAGCGGGAACACCGGGGAGCTGTTTTTT
28years_CACACAAGTGCTAGCC-1	MAIT	1	Single (0 < X <= 1)	Va.canonical	28years	TRAV1-2	TRAJ33	TRAC	TRBV3-1	NA	TRBJ2-1	TRBC2	CAVVDSNYQLIW	CASSQDGVYNEQFF	clone_711	Mature	St3	TRAV1-2.TRAJ33.TRAC_TRBV3-1.NA.TRBJ2-1.TRBC2	TGTGCTGTGGTGGATAGCAACTATCAGTTAATCTGG_TGTGCCAGCAGCCAAGATGGGGTCTACAATGAGCAGTTCTTC
28years_CACACAATCATCTGTT-1	polyclonal	1	Single (0 < X <= 1)	noncanonical	28years	TRAV8-1	TRAJ18	TRAC	TRBV6-1	NA	TRBJ2-3	TRBC2	CAVNAGRGSTLGRLYF	CASSELQGPDTQYF	clone_712	Mature	St3	TRAV8-1.TRAJ18.TRAC_TRBV6-1.NA.TRBJ2-3.TRBC2	TGTGCCGTGAATGCGGGGAGAGGCTCAACCCTGGGGAGGCTATACTTT_TGTGCCAGCAGTGAACTGCAGGGCCCAGATACGCAGTATTTT
28years_CACACAATCGTATCAG-1	MAIT	9	Medium (5 < X <= 20)	canonical	28years	TRAV1-2	TRAJ33	TRAC	TRBV6-4	TRBD1	TRBJ2-3	TRBC2	CAVMDSNYQLIW	CASSDRGTDTQYF	clone_633	Mature	St3	TRAV1-2.TRAJ33.TRAC_TRBV6-4.TRBD1.TRBJ2-3.TRBC2	TGTGCTGTCATGGATAGCAACTATCAGTTAATCTGG_TGTGCCAGCAGTGACAGGGGCACAGATACGCAGTATTTT
28years_CACACCTAGAGTCTGG-1	polyclonal	1	Single (0 < X <= 1)	noncanonical	28years	TRAV4	TRAJ16	TRAC	TRBV6-4	NA	TRBJ2-3	TRBC2	CLVGDSDLSDGQKLLF	CASTPTAESTDTQYF	clone_713	Mature	St3	TRAV4.TRAJ16.TRAC_TRBV6-4.NA.TRBJ2-3.TRBC2	TGCCTCGTGGGTGACTCGGACCTTTCAGATGGCCAGAAGCTGCTCTTT_TGTGCCAGCACCCCGACCGCGGAAAGCACAGATACGCAGTATTTT
28years_CACACCTCACCGATAT-1	MAIT	11	Medium (5 < X <= 20)	canonical	28years	TRAV1-2	TRAJ33	TRAC	TRBV6-1	TRBD1	TRBJ2-2	TRBC2	CAPMDSNYQLIW	CASSEGTGGIGELFF	clone_714	Mature	St3	TRAV1-2.TRAJ33.TRAC_TRBV6-1.TRBD1.TRBJ2-2.TRBC2	TGTGCCCCAATGGATAGCAACTATCAGTTAATCTGG_TGTGCCAGCAGTGAAGGGACAGGGGGCATCGGGGAGCTGTTTTTT
28years_CACACCTCACGTGAGA-1	MAIT	2	Small (1 < X <= 5)	canonical	28years	TRAV1-2	TRAJ33	TRAC	TRBV6-4	NA	TRBJ2-3	TRBC2	CAVMDSNYQLIW	CASSDGSTDTQYF	clone_715	Mature	St3	TRAV1-2.TRAJ33.TRAC_TRBV6-4.NA.TRBJ2-3.TRBC2	TGTGCTGTGATGGATAGCAACTATCAGTTAATCTGG_TGTGCCAGCAGTGACGGGAGCACAGATACGCAGTATTTT
28years_CACACCTGTCCTAGCG-1	MAIT	2	Small (1 < X <= 5)	Va.canonical	28years	TRAV1-2	TRAJ33	TRAC	TRBV28	NA	TRBJ2-2	TRBC2	CAQLDSNYQLIW	CASSSGARDTGELFF	clone_716	Mature	St3	TRAV1-2.TRAJ33.TRAC_TRBV28.NA.TRBJ2-2.TRBC2	TGTGCGCAGCTCGATAGCAACTATCAGTTAATCTGG_TGTGCCAGCAGTTCAGGGGCGCGGGACACCGGGGAGCTGTTTTTT
28years_CACACCTGTGGCGAAT-1	MAIT	110	Hyperexpanded (100 < X <= 500)	canonical	28years	TRAV1-2	TRAJ20	TRAC	TRBV6-4	NA	TRBJ2-2	TRBC2	CAVRDSDYKLSF	CASSAGDTGELFF	clone_71	Mature	St3	TRAV1-2.TRAJ20.TRAC_TRBV6-4.NA.TRBJ2-2.TRBC2	TGTGCTGTGAGAGATAGCGACTACAAGCTCAGCTTT_TGTGCCAGCAGTGCAGGGGACACCGGGGAGCTGTTTTTT
28years_CACACCTGTTAAGAAC-1	MAIT	5	Small (1 < X <= 5)	canonical	28years	TRAV1-2	TRAJ33	TRAC	TRBV6-1	TRBD2	TRBJ2-3	TRBC2	CAVMDSNYQLIW	CASSGTSGSTDTQYF	clone_258	Mature	St3	TRAV1-2.TRAJ33.TRAC_TRBV6-1.TRBD2.TRBJ2-3.TRBC2	TGTGCTGTGATGGATAGCAACTATCAGTTAATCTGG_TGTGCCAGCAGTGGGACTAGCGGGAGCACAGATACGCAGTATTTT
28years_CACACCTGTTCTGGTA-1	MAIT	1	Single (0 < X <= 1)	canonical	28years	TRAV1-2	TRAJ33	TRAC	TRBV20-1	TRBD1	TRBJ1-2	TRBC1	CAVLDSNYQLIW	CSAREDWGVSYGYTF	clone_717	Mature	St3	TRAV1-2.TRAJ33.TRAC_TRBV20-1.TRBD1.TRBJ1-2.TRBC1	TGTGCTGTCCTCGATAGCAACTATCAGTTAATCTGG_TGCAGTGCTAGAGAGGACTGGGGGGTCTCATATGGCTACACCTTC
28years_CACACCTTCGTTTAGG-1	MAIT	13	Medium (5 < X <= 20)	canonical	28years	TRAV1-2	TRAJ33	TRAC	TRBV6-4	TRBD2	TRBJ2-3	TRBC2	CAPSDSNYQLIW	CASSETSGSTDTQYF	clone_150	Mature	St3	TRAV1-2.TRAJ33.TRAC_TRBV6-4.TRBD2.TRBJ2-3.TRBC2	TGTGCTCCGTCGGATAGCAACTATCAGTTAATCTGG_TGTGCCAGCAGTGAGACTAGCGGGAGCACAGATACGCAGTATTTT
28years_CACACTCAGAGACGAA-1	MAIT	1	Single (0 < X <= 1)	Va.canonical	28years	TRAV1-2	TRAJ20	TRAC	TRBV19	NA	TRBJ2-5	TRBC2	CAVRDGDYKLSF	CASSVLQGGGETQYF	clone_718	Mature	St3	TRAV1-2.TRAJ20.TRAC_TRBV19.NA.TRBJ2-5.TRBC2	TGTGCTGTGAGAGATGGAGACTACAAGCTCAGCTTT_TGTGCCAGTAGTGTACTACAGGGGGGAGGAGAGACCCAGTACTTC
28years_CACACTCCAAAGAATC-1	MAIT	1	Single (0 < X <= 1)	canonical	28years	TRAV1-2	TRAJ33	TRAC	TRBV20-1	NA	TRBJ2-1	TRBC2	CAFMDSNYQLIW	CSARVTESTRFF	clone_719	Mature	St3	TRAV1-2.TRAJ33.TRAC_TRBV20-1.NA.TRBJ2-1.TRBC2	TGTGCTTTCATGGATAGCAACTATCAGTTAATCTGG_TGCAGTGCTAGAGTAACGGAAAGTACCAGGTTCTTC
28years_CACACTCCAACTGCTA-1	MAIT	110	Hyperexpanded (100 < X <= 500)	canonical	28years	TRAV1-2	TRAJ20	TRAC	TRBV6-4	NA	TRBJ2-2	TRBC2	CAVRDSDYKLSF	CASSAGDTGELFF	clone_71	Mature	St3	TRAV1-2.TRAJ20.TRAC_TRBV6-4.NA.TRBJ2-2.TRBC2	TGTGCTGTGAGAGATAGCGACTACAAGCTCAGCTTT_TGTGCCAGCAGTGCAGGGGACACCGGGGAGCTGTTTTTT
28years_CACACTCCAAGGTGTG-1	MAIT	9	Medium (5 < X <= 20)	canonical	28years	TRAV1-2	TRAJ33	TRAC	TRBV6-4	NA	TRBJ1-1	TRBC1	CAVRDSNYQLIW	CASSAGANTEAFF	clone_394	Mature	St3	TRAV1-2.TRAJ33.TRAC_TRBV6-4.NA.TRBJ1-1.TRBC1	TGTGCTGTGAGGGATAGCAACTATCAGTTAATCTGG_TGTGCCAGCAGTGCAGGGGCGAACACTGAAGCTTTCTTT
28years_CACACTCGTAAGGGAA-1	MAIT	1	Single (0 < X <= 1)	canonical	28years	TRAV1-2	TRAJ33	TRAC	TRBV6-1	TRBD1	TRBJ2-7	TRBC2	CAVLDSNYQLIW	CAGTETGTGGHEQYF	clone_720	Mature	St3	TRAV1-2.TRAJ33.TRAC_TRBV6-1.TRBD1.TRBJ2-7.TRBC2	TGTGCTGTACTGGATAGCAACTATCAGTTAATCTGG_TGTGCCGGAACAGAAACCGGGACAGGGGGCCACGAGCAGTACTTC
28years_CACACTCGTCCTCTTG-1	MAIT	1	Single (0 < X <= 1)	canonical	28years	TRAV1-2	TRAJ33	TRAC	TRBV6-1	NA	TRBJ2-2	TRBC2	CAVRDGNYQLIW	CASGGLAGDTGELFF	clone_721	Mature	St3	TRAV1-2.TRAJ33.TRAC_TRBV6-1.NA.TRBJ2-2.TRBC2	TGTGCTGTGAGAGATGGCAACTATCAGTTAATCTGG_TGTGCCAGCGGCGGACTAGCGGGCGACACCGGGGAGCTGTTTTTT
28years_CACACTCTCAGCTTAG-1	polyclonal	5	Small (1 < X <= 5)	noncanonical	28years	TRAV12-2	TRAJ10	TRAC	TRBV20-1	NA	TRBJ2-1	TRBC2	CAPAGGGNKLTF	CSARAGEVYNEQFF	clone_722	Mature	St3	TRAV12-2.TRAJ10.TRAC_TRBV20-1.NA.TRBJ2-1.TRBC2	TGTGCCCCCGCGGGAGGAGGAAACAAACTCACCTTT_TGCAGTGCTAGAGCGGGAGAGGTCTACAATGAGCAGTTCTTC
28years_CACACTCTCATGTCTT-1	MAIT	1	Single (0 < X <= 1)	canonical	28years	TRAV1-2	TRAJ33	TRAC	TRBV6-4	NA	TRBJ2-1	TRBC2	CAVRDSNYQLIW	CASSRGGEGDEQFF	clone_723	Mature	St3	TRAV1-2.TRAJ33.TRAC_TRBV6-4.NA.TRBJ2-1.TRBC2	TGTGCTGTGAGAGATAGCAACTATCAGTTAATCTGG_TGTGCCAGCAGTAGGGGGGGGGAAGGTGATGAGCAGTTCTTC
28years_CACACTCTCCGTCATC-1	MAIT	2	Small (1 < X <= 5)	Va.canonical	28years	TRAV1-2	TRAJ33	TRAC	TRBV15	NA	TRBJ2-1	TRBC2	CAVKDSNYQLIW	CATSVKSGGGHDEQFF	clone_437	Mature	St3	TRAV1-2.TRAJ33.TRAC_TRBV15.NA.TRBJ2-1.TRBC2	TGTGCTGTGAAGGACAGCAACTATCAGTTAATCTGG_TGTGCCACCAGCGTAAAATCGGGAGGAGGGCATGATGAGCAGTTCTTC
28years_CACAGGCAGGCCCGTT-1	polyclonal	52	Large (20 < X <= 100)	noncanonical	28years	TRAV12-1	TRAJ29	TRAC	TRBV6-4	NA	TRBJ2-3	TRBC2	CADSGNTPLVF	CASSSGSTDTQYF	clone_75	Mature	St3	TRAV12-1.TRAJ29.TRAC_TRBV6-4.NA.TRBJ2-3.TRBC2	TGTGCGGATTCAGGAAACACACCTCTTGTCTTT_TGTGCCAGCAGTAGCGGGAGCACAGATACGCAGTATTTT
28years_CACAGGCAGGTGTGGT-1	MAIT	33	Large (20 < X <= 100)	canonical	28years	TRAV1-2	TRAJ33	TRAC	TRBV6-4	NA	TRBJ2-3	TRBC2	CAVMDSNYQLIW	CASSVSGTDTQYF	clone_23	Mature	St3	TRAV1-2.TRAJ33.TRAC_TRBV6-4.NA.TRBJ2-3.TRBC2	TGTGCTGTGATGGATAGCAACTATCAGTTAATCTGG_TGTGCCAGCAGTGTTAGCGGCACAGATACGCAGTATTTT
28years_CACAGGCAGTCTCCTC-1	MAIT	22	Large (20 < X <= 100)	Va.canonical	28years	TRAV1-2	TRAJ33	TRAC	TRBV4-2	NA	TRBJ2-6	TRBC2	CAVMDSNYQLIW	CASSQTDRAGANVLTF	clone_51	Mature	St3	TRAV1-2.TRAJ33.TRAC_TRBV4-2.NA.TRBJ2-6.TRBC2	TGTGCTGTGATGGATAGCAACTATCAGTTAATCTGG_TGTGCCAGCAGCCAAACGGACAGGGCTGGGGCCAACGTCCTGACTTTC
28years_CACAGGCCAAGCGAGT-1	MAIT	1	Single (0 < X <= 1)	Va.canonical	28years	TRAV1-2	TRAJ33	TRAC	TRBV19	TRBD1	TRBJ2-6	TRBC2	CADVDSNYQLIW	CASSIEQGTGANVLTF	clone_724	Mature	St3	TRAV1-2.TRAJ33.TRAC_TRBV19.TRBD1.TRBJ2-6.TRBC2	TGTGCTGATGTGGATAGCAACTATCAGTTAATCTGG_TGTGCCAGTAGTATAGAGCAGGGAACAGGGGCCAACGTCCTGACTTTC
28years_CACAGGCCACCACCAG-1	polyclonal	52	Large (20 < X <= 100)	noncanonical	28years	TRAV12-1	TRAJ29	TRAC	TRBV6-4	NA	TRBJ2-3	TRBC2	CADSGNTPLVF	CASSSGSTDTQYF	clone_75	Mature	St3	TRAV12-1.TRAJ29.TRAC_TRBV6-4.NA.TRBJ2-3.TRBC2	TGTGCGGATTCAGGAAACACACCTCTTGTCTTT_TGTGCCAGCAGTAGCGGGAGCACAGATACGCAGTATTTT
28years_CACAGGCCAGGTTTCA-1	MAIT	1	Single (0 < X <= 1)	canonical	28years	TRAV1-2	TRAJ12	TRAC	TRBV6-1	NA	TRBJ2-3	TRBC2	CAVMDSSYKLIF	CASSAVAGGPITDTQYF	clone_725	Mature	St3	TRAV1-2.TRAJ12.TRAC_TRBV6-1.NA.TRBJ2-3.TRBC2	TGTGCTGTGATGGATAGCAGCTATAAATTGATCTTC_TGTGCCAGCAGTGCTGTAGCGGGAGGGCCCATCACAGATACGCAGTATTTT
28years_CACAGGCCATTCACTT-1	MAIT	17	Medium (5 < X <= 20)	canonical	28years	TRAV1-2	TRAJ20	TRAC	TRBV6-4	NA	TRBJ2-3	TRBC2	CAVLDNDYKLSF	CASSDSSGSTDTQYF	clone_254	Mature	St3	TRAV1-2.TRAJ20.TRAC_TRBV6-4.NA.TRBJ2-3.TRBC2	TGTGCTGTGTTGGATAACGACTACAAGCTCAGCTTT_TGTGCCAGCAGTGACTCTAGCGGGAGCACAGATACGCAGTATTTT
28years_CACAGGCGTGTGTGCC-1	MAIT	1	Single (0 < X <= 1)	Va.canonical	28years	TRAV1-2	TRAJ12	TRAC	TRBV4-2	NA	TRBJ2-1	TRBC2	CAVVDSSYKLIF	CASSTTLEGNNEQFF	clone_726	Mature	St3	TRAV1-2.TRAJ12.TRAC_TRBV4-2.NA.TRBJ2-1.TRBC2	TGTGCTGTGGTAGATAGCAGCTATAAATTGATCTTC_TGTGCCAGCAGCACCACTCTAGAAGGCAACAATGAGCAGTTCTTC
28years_CACAGGCGTTCCTCCA-1	MAIT	4	Small (1 < X <= 5)	canonical	28years	TRAV1-2	TRAJ33	TRAC	TRBV6-2	NA	TRBJ2-1	TRBC2	CAVLDSNYQLIW	CASTEGGGGYNEQFF	clone_433	Mature	St3	TRAV1-2.TRAJ33.TRAC_TRBV6-2.NA.TRBJ2-1.TRBC2	TGTGCTGTTCTCGATAGCAACTATCAGTTAATCTGG_TGTGCCAGCACCGAAGGTGGCGGGGGCTACAATGAGCAGTTCTTC
28years_CACAGGCGTTTGCATG-1	MAIT	1	Single (0 < X <= 1)	canonical	28years	TRAV1-2	TRAJ33	TRAC	TRBV6-1	NA	TRBJ1-1	TRBC1	CAVRDSNYQLIW	CASSKEGHTEAFF	clone_727	Mature	St3	TRAV1-2.TRAJ33.TRAC_TRBV6-1.NA.TRBJ1-1.TRBC1	TGTGCTGTGAGAGATAGCAACTATCAGTTAATCTGG_TGTGCCAGCAGTAAAGAAGGGCACACTGAAGCTTTCTTT
28years_CACAGGCTCACTCCTG-1	MAIT	1	Single (0 < X <= 1)	canonical	28years	TRAV1-2	TRAJ33	TRAC	TRBV6-1	TRBD2	TRBJ2-3	TRBC2	CAVTNSNYQLIW	CASSGLAGGTDTQYF	clone_728	Mature	St3	TRAV1-2.TRAJ33.TRAC_TRBV6-1.TRBD2.TRBJ2-3.TRBC2	TGTGCTGTGACAAATAGCAACTATCAGTTAATCTGG_TGTGCCAGCAGCGGACTAGCGGGGGGCACAGATACGCAGTATTTT
28years_CACAGGCTCAGATAAG-1	MAIT	2	Small (1 < X <= 5)	canonical	28years	TRAV1-2	TRAJ33	TRAC	TRBV6-5	NA	TRBJ1-6	TRBC1	CAVMDSNYQLIW	CASSYSTGDNSPLHF	clone_729	Mature	St3	TRAV1-2.TRAJ33.TRAC_TRBV6-5.NA.TRBJ1-6.TRBC1	TGTGCTGTGATGGATAGCAACTATCAGTTAATCTGG_TGTGCCAGCAGTTACTCGACAGGGGATAATTCACCCCTCCACTTT
28years_CACAGGCTCTATGTGG-1	MAIT	1	Single (0 < X <= 1)	Va.canonical	28years	TRAV1-2	TRAJ20	TRAC	TRBV4-2	NA	TRBJ2-6	TRBC2	CAVRDGDYKLSF	CASSPEGSSGANVLTF	clone_730	Mature	St3	TRAV1-2.TRAJ20.TRAC_TRBV4-2.NA.TRBJ2-6.TRBC2	TGTGCTGTGAGAGATGGCGACTACAAGCTCAGCTTT_TGTGCCAGCAGCCCAGAGGGCAGCTCTGGGGCCAACGTCCTGACTTTC
28years_CACAGTAAGCACCGTC-1	MAIT	11	Medium (5 < X <= 20)	canonical	28years	TRAV1-2	TRAJ33	TRAC	TRBV6-4	NA	TRBJ2-6	TRBC2	CAVRDSNYQLIW	CASSDSSGANVLTF	clone_583	Mature	St3	TRAV1-2.TRAJ33.TRAC_TRBV6-4.NA.TRBJ2-6.TRBC2	TGTGCTGTGAGAGATAGCAACTATCAGTTAATCTGG_TGTGCCAGCAGTGACAGCTCTGGGGCCAACGTCCTGACTTTC
28years_CACAGTAAGCTCCTCT-1	MAIT	1	Single (0 < X <= 1)	canonical	28years	TRAV1-2	TRAJ33	TRAC	TRBV6-1	TRBD1	TRBJ1-5	TRBC1	CAVVDSNYQLIW	CASSSWSGGNQPQHF	clone_731	Mature	St3	TRAV1-2.TRAJ33.TRAC_TRBV6-1.TRBD1.TRBJ1-5.TRBC1	TGTGCTGTGGTGGATAGCAACTATCAGTTAATCTGG_TGTGCCAGCAGTAGCTGGTCGGGGGGCAATCAGCCCCAGCATTTT
28years_CACAGTAAGGGTTCCC-1	MAIT	2	Small (1 < X <= 5)	canonical	28years	TRAV1-2	TRAJ33	TRAC	TRBV6-5	NA	TRBJ2-2	TRBC2	CAVMDSNYQLIW	CASTSGSAGELFF	clone_732	Mature	St3	TRAV1-2.TRAJ33.TRAC_TRBV6-5.NA.TRBJ2-2.TRBC2	TGTGCTGTGATGGATAGCAACTATCAGTTAATCTGG_TGTGCCAGCACCAGCGGGAGCGCCGGGGAGCTGTTTTTT
28years_CACAGTAAGTGCGTGA-1	MAIT	2	Small (1 < X <= 5)	canonical	28years	TRAV1-2	TRAJ33	TRAC	TRBV20-1	NA	TRBJ1-4	TRBC1	CAVKDSNYQLIW	CSAQVRVTGNEKLFF	clone_733	Mature	St3	TRAV1-2.TRAJ33.TRAC_TRBV20-1.NA.TRBJ1-4.TRBC1	TGTGCTGTGAAGGATAGCAACTATCAGTTAATCTGG_TGCAGTGCCCAAGTTCGTGTGACGGGAAATGAAAAACTGTTTTTT
28years_CACAGTACACGGTAAG-1	MAIT	9	Medium (5 < X <= 20)	Va.canonical	28years	TRAV1-2	TRAJ33	TRAC	TRBV25-1	TRBD1	TRBJ2-2	TRBC2	CAVIDSNYQLIW	CASSGGREPSELFF	clone_612	Mature	St3	TRAV1-2.TRAJ33.TRAC_TRBV25-1.TRBD1.TRBJ2-2.TRBC2	TGTGCTGTGATAGATAGCAACTATCAGTTAATCTGG_TGTGCCAGCAGTGGTGGCAGGGAGCCCTCTGAGCTGTTTTTT
28years_CACAGTACAGATAATG-1	MAIT	1	Single (0 < X <= 1)	canonical	28years	TRAV1-2	TRAJ33	TRAC	TRBV20-1	NA	TRBJ1-1	TRBC1	CAAMDSNYQLIW	CSAGTSDTEAFF	clone_734	Mature	St3	TRAV1-2.TRAJ33.TRAC_TRBV20-1.NA.TRBJ1-1.TRBC1	TGTGCTGCCATGGATAGCAACTATCAGTTAATCTGG_TGCAGTGCCGGGACGTCGGACACTGAAGCTTTCTTT
28years_CACAGTAGTGTTCTTT-1	MAIT	1	Single (0 < X <= 1)	Va.canonical	28years	TRAV1-2	TRAJ33	TRAC	TRBV3-1	NA	TRBJ2-1	TRBC2	CAGMDSNYQLIW	CASSHGAVYNEQFF	clone_735	Immature	St1	TRAV1-2.TRAJ33.TRAC_TRBV3-1.NA.TRBJ2-1.TRBC2	TGTGCTGGCATGGATAGCAACTATCAGTTAATCTGG_TGTGCCAGCAGCCACGGAGCGGTCTACAATGAGCAGTTCTTC
28years_CACAGTATCGGTGTCG-1	MAIT	16	Medium (5 < X <= 20)	canonical	28years	TRAV1-2	TRAJ33	TRAC	TRBV6-2	NA	TRBJ2-3	TRBC2	CAVRDSNYQLIW	CASSYGTSADTQYF	clone_125	Mature	St3	TRAV1-2.TRAJ33.TRAC_TRBV6-2.NA.TRBJ2-3.TRBC2	TGTGCTGTGAGAGATAGCAACTATCAGTTAATCTGG_TGTGCCAGCAGTTACGGGACTAGCGCAGATACGCAGTATTTT
28years_CACAGTATCTCGTATT-1	MAIT	1	Single (0 < X <= 1)	canonical	28years	TRAV1-2	TRAJ33	TRAC	TRBV20-1	TRBD2	TRBJ2-2	TRBC2	CAVRDSNYQLIW	CSATSGGEFGELFF	clone_736	Immature	St2	TRAV1-2.TRAJ33.TRAC_TRBV20-1.TRBD2.TRBJ2-2.TRBC2	TGTGCTGTGAGAGATAGCAACTATCAGTTAATCTGG_TGCAGTGCTACTAGCGGGGGGGAGTTCGGGGAGCTGTTTTTT
28years_CACATAGAGATGGCGT-1	MAIT	2	Small (1 < X <= 5)	Va.canonical	28years	TRAV1-2	TRAJ33	TRAC	TRBV28	TRBD1	TRBJ2-7	TRBC2	CANKDSNYQLIW	CASTPRDRESDEQYF	clone_164	Mature	St3	TRAV1-2.TRAJ33.TRAC_TRBV28.TRBD1.TRBJ2-7.TRBC2	TGTGCCAATAAGGATAGCAACTATCAGTTAATCTGG_TGTGCCAGCACCCCACGGGACAGGGAATCTGACGAGCAGTACTTC
28years_CACATAGAGCGTGTCC-1	MAIT	4	Small (1 < X <= 5)	Va.canonical	28years	TRAV1-2	TRAJ33	TRAC	TRBV10-3	NA	TRBJ2-6	TRBC2	CAVMDSNYQLIW	CAISETSSGANVLTF	clone_737	Mature	St3	TRAV1-2.TRAJ33.TRAC_TRBV10-3.NA.TRBJ2-6.TRBC2	TGTGCTGTGATGGATAGCAACTATCAGTTAATCTGG_TGTGCCATCAGTGAGACTAGCTCTGGGGCCAACGTCCTGACTTTC
28years_CACATAGAGTGTCCCG-1	MAIT	1	Single (0 < X <= 1)	canonical	28years	TRAV1-2	TRAJ33	TRAC	TRBV6-2	TRBD2	TRBJ2-5	TRBC2	CAPMDSNYQLIW	CASSQTSGSVETQYF	clone_738	Mature	St3	TRAV1-2.TRAJ33.TRAC_TRBV6-2.TRBD2.TRBJ2-5.TRBC2	TGTGCACCTATGGATAGCAACTATCAGTTAATCTGG_TGTGCCAGCAGCCAGACTAGCGGGAGTGTAGAGACCCAGTACTTC
28years_CACATAGGTCCGACGT-1	MAIT	5	Small (1 < X <= 5)	canonical	28years	TRAV1-2	TRAJ33	TRAC	TRBV6-4	NA	TRBJ2-2	TRBC2	CAVRDSNYQLIW	CASSSGNTGELFF	clone_126	Mature	St3	TRAV1-2.TRAJ33.TRAC_TRBV6-4.NA.TRBJ2-2.TRBC2	TGTGCTGTGAGAGATAGCAACTATCAGTTAATCTGG_TGTGCCAGCAGTAGCGGGAACACCGGGGAGCTGTTTTTT
28years_CACATAGTCCAGATCA-1	MAIT	1	Single (0 < X <= 1)	canonical	28years	TRAV1-2	TRAJ33	TRAC	TRBV6-2	NA	TRBJ2-1	TRBC2	CAVKDGNYQLIW	CASSSGSSYNEQFF	clone_739	Mature	St3	TRAV1-2.TRAJ33.TRAC_TRBV6-2.NA.TRBJ2-1.TRBC2	TGTGCTGTGAAGGATGGCAACTATCAGTTAATCTGG_TGTGCCAGCAGTTCCGGGAGCTCCTACAATGAGCAGTTCTTC
28years_CACATAGTCCGTTGTC-1	MAIT	6	Medium (5 < X <= 20)	canonical	28years	TRAV1-2	TRAJ33	TRAC	TRBV6-4	NA	TRBJ2-3	TRBC2	CAVRDSNYQLIW	CASSEASGADTQYF	clone_383	Mature	St3	TRAV1-2.TRAJ33.TRAC_TRBV6-4.NA.TRBJ2-3.TRBC2	TGTGCTGTGAGAGATAGCAACTATCAGTTAATCTGG_TGTGCCAGCAGTGAAGCATCGGGGGCAGATACGCAGTATTTT
28years_CACATAGTCGCTTGTC-1	MAIT	1	Single (0 < X <= 1)	canonical	28years	TRAV1-2	TRAJ33	TRAC	TRBV6-4	NA	TRBJ2-2	TRBC2	CALMDSNYQLIW	CASSDQGTSDTGELFF	clone_740	Mature	St3	TRAV1-2.TRAJ33.TRAC_TRBV6-4.NA.TRBJ2-2.TRBC2	TGTGCTCTAATGGATAGCAACTATCAGTTAATCTGG_TGTGCCAGCAGTGATCAGGGGACTAGCGACACCGGGGAGCTGTTTTTT
28years_CACATAGTCTCCTATA-1	MAIT	2	Small (1 < X <= 5)	Va.canonical	28years	TRAV1-2	TRAJ33	TRAC	TRBV11-3	NA	TRBJ2-1	TRBC2	CAVIDSNYQLIW	CASSLPGRYNEQFF	clone_600	Mature	St3	TRAV1-2.TRAJ33.TRAC_TRBV11-3.NA.TRBJ2-1.TRBC2	TGTGCTGTCATCGATAGCAACTATCAGTTAATCTGG_TGTGCCAGCAGCTTACCGGGACGCTACAATGAGCAGTTCTTC
28years_CACATTTAGCCCAGCT-1	MAIT	4	Small (1 < X <= 5)	canonical	28years	TRAV1-2	TRAJ20	TRAC	TRBV6-4	NA	TRBJ2-2	TRBC2	CAVRDGDYKLSF	CASSDRVSTGELFF	clone_741	Mature	St3	TRAV1-2.TRAJ20.TRAC_TRBV6-4.NA.TRBJ2-2.TRBC2	TGTGCTGTGAGAGACGGCGACTACAAGCTCAGCTTT_TGTGCCAGCAGTGACAGGGTTTCCACCGGGGAGCTGTTTTTT
28years_CACATTTAGCTCCTTC-1	MAIT	2	Small (1 < X <= 5)	Va.canonical	28years	TRAV1-2	TRAJ33	TRAC	TRBV10-1	NA	TRBJ2-3	TRBC2	CAVLDSNYQLIW	CASSVGLADTDTQYF	clone_742	Mature	St3	TRAV1-2.TRAJ33.TRAC_TRBV10-1.NA.TRBJ2-3.TRBC2	TGTGCTGTCCTTGATAGCAACTATCAGTTAATCTGG_TGCGCCAGCAGTGTGGGACTAGCGGACACAGATACGCAGTATTTT
28years_CACATTTAGGTGATTA-1	MAIT	9	Medium (5 < X <= 20)	canonical	28years	TRAV1-2	TRAJ33	TRAC	TRBV6-2	NA	TRBJ2-7	TRBC2	CAVRDSNYQLIW	CASSYEGAGSYEQYF	clone_743	Mature	St3	TRAV1-2.TRAJ33.TRAC_TRBV6-2.NA.TRBJ2-7.TRBC2	TGTGCTGTGAGAGATAGCAACTATCAGTTAATCTGG_TGTGCCAGCAGTTACGAGGGTGCGGGATCCTACGAGCAGTACTTC
28years_CACATTTCACGTCTCT-1	MAIT	1	Single (0 < X <= 1)	canonical	28years	TRAV1-2	TRAJ12	TRAC	TRBV6-4	TRBD1	TRBJ2-3	TRBC2	CAAMDSSYKLIF	CASSEGQGADTQYF	clone_744	Mature	St3	TRAV1-2.TRAJ12.TRAC_TRBV6-4.TRBD1.TRBJ2-3.TRBC2	TGTGCTGCGATGGATAGCAGCTATAAATTGATCTTC_TGTGCCAGCAGTGAAGGACAGGGGGCAGATACGCAGTATTTT
28years_CACATTTCAGTTCATG-1	MAIT	176	Hyperexpanded (100 < X <= 500)	canonical	28years	TRAV1-2	TRAJ20	TRAC	TRBV6-1	NA	TRBJ2-7	TRBC2	CAVRDQNYKLSF	CASEQGETAYEQYF	clone_46	Mature	St3	TRAV1-2.TRAJ20.TRAC_TRBV6-1.NA.TRBJ2-7.TRBC2	TGTGCTGTGAGAGATCAGAACTACAAGCTCAGCTTT_TGTGCCAGCGAACAGGGCGAAACGGCCTACGAGCAGTACTTC
28years_CACATTTCATCGGACC-1	MAIT	2	Small (1 < X <= 5)	canonical	28years	TRAV1-2	TRAJ20	TRAC	TRBV6-1	NA	TRBJ2-3	TRBC2	CAVRDGDYKLSF	CASSEEAGGTDTQYF	clone_201	Mature	St3	TRAV1-2.TRAJ20.TRAC_TRBV6-1.NA.TRBJ2-3.TRBC2	TGTGCTGTGAGAGACGGCGACTACAAGCTCAGCTTT_TGTGCCAGCAGTGAAGAGGCGGGAGGCACAGATACGCAGTATTTT
28years_CACATTTGTAAGAGGA-1	MAIT	6	Medium (5 < X <= 20)	canonical	28years	TRAV1-2	TRAJ33	TRAC	TRBV6-4	NA	TRBJ2-3	TRBC2	CAVMDSNYQLIW	CASSDSTSGTDTQYF	clone_292	Mature	St3	TRAV1-2.TRAJ33.TRAC_TRBV6-4.NA.TRBJ2-3.TRBC2	TGTGCTGTGATGGATAGCAACTATCAGTTAATCTGG_TGTGCCAGCAGTGACTCGACTAGCGGCACAGATACGCAGTATTTT
28years_CACATTTGTAGCGATG-1	MAIT	9	Medium (5 < X <= 20)	canonical	28years	TRAV1-2	TRAJ33	TRAC	TRBV6-4	TRBD1	TRBJ2-3	TRBC2	CAVMDSNYQLIW	CASSDRGTDTQYF	clone_633	Mature	St3	TRAV1-2.TRAJ33.TRAC_TRBV6-4.TRBD1.TRBJ2-3.TRBC2	TGTGCTGTCATGGATAGCAACTATCAGTTAATCTGG_TGTGCCAGCAGTGACAGGGGCACAGATACGCAGTATTTT
28years_CACATTTGTCCGAATT-1	MAIT	4	Small (1 < X <= 5)	Va.canonical	28years	TRAV1-2	TRAJ26	TRAC	TRBV6-1	TRBD2	TRBJ2-1	TRBC2	CAVYGQNFVF	CASSELAGGYNEQFF	clone_745	Mature	St3	TRAV1-2.TRAJ26.TRAC_TRBV6-1.TRBD2.TRBJ2-1.TRBC2	TGTGCTGTGTATGGTCAGAATTTTGTCTTT_TGTGCCAGCAGTGAACTAGCGGGAGGGTACAATGAGCAGTTCTTC
28years_CACATTTGTGTGAAAT-1	MAIT	3	Small (1 < X <= 5)	Va.canonical	28years	TRAV1-2	TRAJ33	TRAC	TRBV15	NA	TRBJ2-6	TRBC2	CAVRDSNYQLIW	CATSRDASSGANVLTF	clone_175	Mature	St3	TRAV1-2.TRAJ33.TRAC_TRBV15.NA.TRBJ2-6.TRBC2	TGTGCTGTGCGAGACAGCAACTATCAGTTAATCTGG_TGTGCCACCAGCAGAGATGCCAGCTCTGGGGCCAACGTCCTGACTTTC
28years_CACATTTGTTCTGGTA-1	polyclonal	15	Medium (5 < X <= 20)	noncanonical	28years	TRAV2	TRAJ29	TRAC	TRBV19	NA	TRBJ2-2	TRBC2	CAPIAPLVF	CASSMGDTPNTGELFF	clone_121	Mature	St3	TRAV2.TRAJ29.TRAC_TRBV19.NA.TRBJ2-2.TRBC2	TGTGCTCCCATCGCACCTCTTGTCTTT_TGTGCCAGTAGTATGGGGGATACCCCGAACACCGGGGAGCTGTTTTTT
28years_CACATTTTCAACGGCC-1	MAIT	42	Large (20 < X <= 100)	Va.canonical	28years	TRAV1-2	TRAJ33	TRAC	TRBV30	NA	TRBJ2-3	TRBC2	CAVMDSNYQLIW	CAWSLLAGQGGDTQYF	clone_33	Mature	St3	TRAV1-2.TRAJ33.TRAC_TRBV30.NA.TRBJ2-3.TRBC2	TGTGCTGTGATGGATAGCAACTATCAGTTAATCTGG_TGTGCCTGGAGTTTACTAGCCGGACAAGGGGGAGATACGCAGTATTTT
28years_CACATTTTCGAGCCCA-1	MAIT	1	Single (0 < X <= 1)	canonical	28years	TRAV1-2	TRAJ20	TRAC	TRBV6-4	TRBD2	TRBJ2-1	TRBC2	CAVIEGDYKLSF	CASSDGTSGSNEQFF	clone_746	Immature	St2	TRAV1-2.TRAJ20.TRAC_TRBV6-4.TRBD2.TRBJ2-1.TRBC2	TGTGCTGTGATTGAGGGCGACTACAAGCTCAGCTTT_TGTGCCAGCAGTGACGGGACTAGCGGGAGTAATGAGCAGTTCTTC
28years_CACATTTTCTAAGCCA-1	MAIT	15	Medium (5 < X <= 20)	canonical	28years	TRAV1-2	TRAJ20	TRAC	TRBV6-4	NA	TRBJ2-3	TRBC2	CAVRDGDYKLSF	CASSVSGTDTQYF	clone_301	Mature	St3	TRAV1-2.TRAJ20.TRAC_TRBV6-4.NA.TRBJ2-3.TRBC2	TGTGCTGTGAGAGATGGCGACTACAAGCTCAGCTTT_TGTGCCAGCAGTGTTAGCGGCACAGATACGCAGTATTTT
28years_CACCACTAGATCCCGC-1	MAIT	1	Single (0 < X <= 1)	canonical	28years	TRAV1-2	TRAJ33	TRAC	TRBV20-1	TRBD1	TRBJ2-7	TRBC2	CAVLDSNYQLIW	CSARKSGTGDSYEQYF	clone_747	Mature	St3	TRAV1-2.TRAJ33.TRAC_TRBV20-1.TRBD1.TRBJ2-7.TRBC2	TGTGCTGTCCTGGATAGCAACTATCAGTTAATCTGG_TGCAGTGCTAGAAAGTCCGGGACAGGGGACTCCTACGAGCAGTACTTC
28years_CACCACTAGCGTTTAC-1	MAIT	3	Small (1 < X <= 5)	Va.canonical	28years	TRAV1-2	TRAJ33	TRAC	TRBV4-2	NA	TRBJ2-1	TRBC2	CAAMDSNYQLIW	CASSQEPAGGPIGEQFF	clone_748	Mature	St3	TRAV1-2.TRAJ33.TRAC_TRBV4-2.NA.TRBJ2-1.TRBC2	TGTGCTGCCATGGATAGCAACTATCAGTTAATCTGG_TGTGCCAGCAGCCAAGAGCCCGCGGGAGGGCCGATTGGTGAGCAGTTCTTC
28years_CACCACTCAAGCGTAG-1	MAIT	1	Single (0 < X <= 1)	canonical	28years	TRAV1-2	TRAJ33	TRAC	TRBV6-5	TRBD1	TRBJ1-2	TRBC1	CAVRDSNYQLIW	CASSYFGQGASYGYTF	clone_749	Mature	St3	TRAV1-2.TRAJ33.TRAC_TRBV6-5.TRBD1.TRBJ1-2.TRBC1	TGTGCTGTGAGAGATAGCAACTATCAGTTAATCTGG_TGTGCCAGCAGTTACTTTGGACAGGGGGCATCCTATGGCTACACCTTC
28years_CACCACTCAAGGTGTG-1	MAIT	1	Single (0 < X <= 1)	canonical	28years	TRAV1-2	TRAJ33	TRAC	TRBV6-4	NA	TRBJ2-3	TRBC2	CAVWDSNYQLIW	CASSPQASGSLDTQYF	clone_750	Mature	St3	TRAV1-2.TRAJ33.TRAC_TRBV6-4.NA.TRBJ2-3.TRBC2	TGTGCTGTCTGGGATAGCAACTATCAGTTAATCTGG_TGTGCCAGCAGCCCCCAGGCTAGCGGGAGTCTAGATACGCAGTATTTT
28years_CACCACTCACCTCGGA-1	MAIT	5	Small (1 < X <= 5)	canonical	28years	TRAV1-2	TRAJ33	TRAC	TRBV6-4	NA	TRBJ2-3	TRBC2	CAVGDSNYQLIW	CASSAGGPTDTQYF	clone_751	Mature	St3	TRAV1-2.TRAJ33.TRAC_TRBV6-4.NA.TRBJ2-3.TRBC2	TGTGCTGTGGGGGATAGCAACTATCAGTTAATCTGG_TGTGCCAGCAGTGCGGGAGGGCCCACAGATACGCAGTATTTT
28years_CACCACTCAGCTTAAC-1	MAIT	1	Single (0 < X <= 1)	canonical	28years	TRAV1-2	TRAJ33	TRAC	TRBV6-4	TRBD1	TRBJ2-1	TRBC2	CAVMDSNYQLIW	CASSDFNRGHYNEQFF	clone_752	Mature	St3	TRAV1-2.TRAJ33.TRAC_TRBV6-4.TRBD1.TRBJ2-1.TRBC2	TGTGCTGTCATGGATAGCAACTATCAGTTAATCTGG_TGTGCCAGCAGTGACTTTAACAGGGGGCATTACAATGAGCAGTTCTTC
28years_CACCACTCAGTCAGAG-1	MAIT	17	Medium (5 < X <= 20)	canonical	28years	TRAV1-2	TRAJ33	TRAC	TRBV6-1	NA	TRBJ2-7	TRBC2	CAVVDSNYQLIW	CASSEAGGPYEQYF	clone_281	Mature	St3	TRAV1-2.TRAJ33.TRAC_TRBV6-1.NA.TRBJ2-7.TRBC2	TGTGCTGTGGTGGATAGCAACTATCAGTTAATCTGG_TGTGCCAGCAGTGAAGCGGGAGGGCCCTACGAGCAGTACTTC
28years_CACCACTGTAAGGGCT-1	NKT	1	Single (0 < X <= 1)	Va.canonical	28years	TRAV10	TRAJ40	TRAC	TRBV6-2	NA	TRBJ2-1	TRBC2	CVVSVKENKYIF	CASSYGVAGHEQFF	clone_753	Immature	St2	TRAV10.TRAJ40.TRAC_TRBV6-2.NA.TRBJ2-1.TRBC2	TGTGTGGTGAGCGTGAAGGAAAACAAATACATCTTT_TGTGCCAGCAGTTACGGGGTAGCTGGCCATGAGCAGTTCTTC
28years_CACCACTGTGCAACTT-1	MAIT	52	Large (20 < X <= 100)	canonical	28years	TRAV1-2	TRAJ33	TRAC	TRBV6-4	NA	TRBJ2-3	TRBC2	CAVMDSNYQLIW	CASSSGSTDTQYF	clone_19	Mature	St3	TRAV1-2.TRAJ33.TRAC_TRBV6-4.NA.TRBJ2-3.TRBC2	TGTGCTGTGATGGATAGCAACTATCAGTTAATCTGG_TGTGCCAGCAGTAGCGGGAGCACAGATACGCAGTATTTT
28years_CACCACTGTTCGAATC-1	MAIT	1	Single (0 < X <= 1)	canonical	28years	TRAV1-2	TRAJ33	TRAC	TRBV6-4	NA	TRBJ2-1	TRBC2	CAVSDSNYQLIW	CASSDSIAGAYNEQFF	clone_754	Mature	St3	TRAV1-2.TRAJ33.TRAC_TRBV6-4.NA.TRBJ2-1.TRBC2	TGTGCTGTTTCGGATAGCAACTATCAGTTAATCTGG_TGTGCCAGCAGTGACTCGATCGCGGGAGCCTACAATGAGCAGTTCTTC
28years_CACCACTTCAGTGTTG-1	MAIT	1	Single (0 < X <= 1)	canonical	28years	TRAV1-2	TRAJ33	TRAC	TRBV20-1	TRBD2	TRBJ2-2	TRBC2	CAVMDSNYQLIW	CSARGTSVEGTGELFF	clone_755	Mature	St3	TRAV1-2.TRAJ33.TRAC_TRBV20-1.TRBD2.TRBJ2-2.TRBC2	TGTGCTGTCATGGATAGCAACTATCAGTTAATCTGG_TGCAGTGCTAGGGGGACTAGCGTGGAGGGCACCGGGGAGCTGTTTTTT
28years_CACCACTTCATCACCC-1	polyclonal	1	Single (0 < X <= 1)	noncanonical	28years	TRAV20	TRAJ40	TRAC	TRBV30	NA	TRBJ1-1	TRBC1	CAVVGSGTYKYIF	CAWSAGVEAFF	clone_756	Immature	St2	TRAV20.TRAJ40.TRAC_TRBV30.NA.TRBJ1-1.TRBC1	TGTGCTGTCGTTGGCTCAGGAACCTACAAATACATCTTT_TGTGCCTGGAGCGCCGGGGTTGAAGCTTTCTTT
28years_CACCAGGAGTGCGTGA-1	MAIT	23	Large (20 < X <= 100)	canonical	28years	TRAV1-2	TRAJ33	TRAC	TRBV6-4	NA	TRBJ2-3	TRBC2	CAVMDSNYQLIW	CASSDSSTDTQYF	clone_113	Mature	St3	TRAV1-2.TRAJ33.TRAC_TRBV6-4.NA.TRBJ2-3.TRBC2	TGTGCTGTGATGGATAGCAACTATCAGTTAATCTGG_TGTGCCAGCAGTGACTCTAGCACAGATACGCAGTATTTT
28years_CACCAGGAGTTATCGC-1	MAIT	5	Small (1 < X <= 5)	canonical	28years	TRAV1-2	TRAJ33	TRAC	TRBV6-4	NA	TRBJ2-3	TRBC2	CAVKDSNYQLIW	CASSEGTSGTDTQYF	clone_452	Mature	St3	TRAV1-2.TRAJ33.TRAC_TRBV6-4.NA.TRBJ2-3.TRBC2	TGTGCTGTGAAGGATAGCAACTATCAGTTAATCTGG_TGTGCCAGCAGTGAGGGGACTAGCGGCACAGATACGCAGTATTTT
28years_CACCAGGCAATAGAGT-1	MAIT	7	Medium (5 < X <= 20)	canonical	28years	TRAV1-2	TRAJ33	TRAC	TRBV6-4	NA	TRBJ2-3	TRBC2	CAVMDSNYQLIW	CASSDSGTDTQYF	clone_757	Mature	St3	TRAV1-2.TRAJ33.TRAC_TRBV6-4.NA.TRBJ2-3.TRBC2	TGTGCTGTGATGGATAGCAACTATCAGTTAATCTGG_TGTGCCAGCAGTGACTCGGGGACAGATACGCAGTATTTT
28years_CACCAGGCACACATGT-1	MAIT	18	Medium (5 < X <= 20)	canonical	28years	TRAV1-2	TRAJ33	TRAC	TRBV6-4	NA	TRBJ2-1	TRBC2	CAVRDSNYQLIW	CASSDSTSGSNEQFF	clone_200	Mature	St3	TRAV1-2.TRAJ33.TRAC_TRBV6-4.NA.TRBJ2-1.TRBC2	TGTGCTGTGAGAGATAGCAACTATCAGTTAATCTGG_TGTGCCAGCAGTGACTCGACTAGCGGGAGCAATGAGCAGTTCTTC
28years_CACCAGGCAGACTCGC-1	NKT	1	Single (0 < X <= 1)	canonical	28years	TRAV10	TRAJ18	TRAC	TRBV25-1	TRBD1	TRBJ2-4	TRBC2	CVVYDRGSTLGRLYF	CASSGGTGGSALAKNIQYF	clone_758	Mature	St3	TRAV10.TRAJ18.TRAC_TRBV25-1.TRBD1.TRBJ2-4.TRBC2	TGTGTGGTCTACGACAGAGGCTCAACCCTGGGGAGGCTATACTTT_TGTGCCAGCAGTGGGGGGACAGGGGGTTCGGCCCTAGCCAAAAACATTCAGTACTTC
28years_CACCAGGCAGCTGTAT-1	MAIT	33	Large (20 < X <= 100)	canonical	28years	TRAV1-2	TRAJ33	TRAC	TRBV6-4	NA	TRBJ2-3	TRBC2	CAVMDSNYQLIW	CASSVSGTDTQYF	clone_23	Mature	St3	TRAV1-2.TRAJ33.TRAC_TRBV6-4.NA.TRBJ2-3.TRBC2	TGTGCTGTGATGGATAGCAACTATCAGTTAATCTGG_TGTGCCAGCAGTGTTAGCGGCACAGATACGCAGTATTTT
28years_CACCAGGGTCCCTTGT-1	MAIT	9	Medium (5 < X <= 20)	canonical	28years	TRAV1-2	TRAJ12	TRAC	TRBV6-4	NA	TRBJ2-1	TRBC2	CAVMDSSYKLIF	CASSEAGGEYNEQFF	clone_47	Mature	St3	TRAV1-2.TRAJ12.TRAC_TRBV6-4.NA.TRBJ2-1.TRBC2	TGTGCTGTGATGGATAGCAGCTATAAATTGATCTTC_TGTGCCAGCAGTGAAGCGGGAGGGGAGTACAATGAGCAGTTCTTC
28years_CACCAGGGTCGGGTCT-1	MAIT	1	Single (0 < X <= 1)	canonical	28years	TRAV1-2	TRAJ33	TRAC	TRBV20-1	NA	TRBJ1-1	TRBC1	CAPMDSNYQLIW	CSAREGGGVTEAFF	clone_759	Immature	St2	TRAV1-2.TRAJ33.TRAC_TRBV20-1.NA.TRBJ1-1.TRBC1	TGTGCCCCAATGGATAGCAACTATCAGTTAATCTGG_TGCAGTGCTAGAGAAGGAGGGGGCGTGACTGAAGCTTTCTTT
28years_CACCAGGGTTACTGAC-1	MAIT	9	Medium (5 < X <= 20)	canonical	28years	TRAV1-2	TRAJ33	TRAC	TRBV6-1	TRBD2	TRBJ2-1	TRBC2	CAVRDSNYQLIW	CASSEGTSGSNEQFF	clone_91	Mature	St3	TRAV1-2.TRAJ33.TRAC_TRBV6-1.TRBD2.TRBJ2-1.TRBC2	TGTGCTGTGAGAGATAGCAACTATCAGTTAATCTGG_TGTGCCAGCAGTGAAGGGACTAGCGGGAGCAATGAGCAGTTCTTC
28years_CACCAGGGTTGCTCCT-1	MAIT	1	Single (0 < X <= 1)	canonical	28years	TRAV1-2	TRAJ33	TRAC	TRBV6-4	NA	TRBJ2-1	TRBC2	CAVWDSNYQLIW	CASSPEVSGGYNEQFF	clone_760	Mature	St3	TRAV1-2.TRAJ33.TRAC_TRBV6-4.NA.TRBJ2-1.TRBC2	TGTGCTGTGTGGGATAGCAACTATCAGTTAATCTGG_TGTGCCAGCAGCCCCGAGGTAAGCGGCGGCTACAATGAGCAGTTCTTC
28years_CACCAGGTCTTCTGGC-1	MAIT	1	Single (0 < X <= 1)	canonical	28years	TRAV1-2	TRAJ33	TRAC	TRBV20-1	NA	TRBJ1-1	TRBC1	CAVRDSNYQLIW	CSASTPQGSAEAFF	clone_761	Mature	St3	TRAV1-2.TRAJ33.TRAC_TRBV20-1.NA.TRBJ1-1.TRBC1	TGTGCTGTGAGAGATAGCAACTATCAGTTAATCTGG_TGCAGTGCTAGTACCCCGCAGGGATCCGCTGAAGCTTTCTTT
28years_CACCTTGAGATCACGG-1	MAIT	3	Small (1 < X <= 5)	canonical	28years	TRAV1-2	TRAJ33	TRAC	TRBV6-4	NA	TRBJ2-1	TRBC2	CAVRDSNYQLIW	CASSDSAGSYNEQFF	clone_762	Mature	St3	TRAV1-2.TRAJ33.TRAC_TRBV6-4.NA.TRBJ2-1.TRBC2	TGTGCTGTGAGAGATAGCAACTATCAGTTAATCTGG_TGTGCCAGCAGTGACTCAGCGGGCTCCTACAATGAGCAGTTCTTC
28years_CACCTTGAGCCACGTC-1	MAIT	1	Single (0 < X <= 1)	canonical	28years	TRAV1-2	TRAJ20	TRAC	TRBV6-4	NA	TRBJ2-6	TRBC2	CAVSGGDYKLSF	CASSDGVTGANVLTF	clone_763	Mature	St3	TRAV1-2.TRAJ20.TRAC_TRBV6-4.NA.TRBJ2-6.TRBC2	TGTGCTGTGAGCGGGGGCGACTACAAGCTCAGCTTT_TGTGCCAGCAGTGACGGGGTTACTGGGGCCAACGTCCTGACTTTC
28years_CACCTTGAGCCACTAT-1	MAIT	3	Small (1 < X <= 5)	canonical	28years	TRAV1-2	TRAJ33	TRAC	TRBV20-1	NA	TRBJ2-7	TRBC2	CAVIDSNYQLIW	CSARAGTREYEQYF	clone_764	Mature	St3	TRAV1-2.TRAJ33.TRAC_TRBV20-1.NA.TRBJ2-7.TRBC2	TGTGCTGTGATAGATAGCAACTATCAGTTAATCTGG_TGCAGTGCTAGAGCTGGGACTAGAGAATACGAGCAGTACTTC
28years_CACCTTGGTAGGCATG-1	MAIT	30	Large (20 < X <= 100)	Va.canonical	28years	TRAV1-2	TRAJ33	TRAC	TRBV30	NA	TRBJ2-2	TRBC2	CVLMDSNYQLIW	CAWKGFEDTGELFF	clone_13	Mature	St3	TRAV1-2.TRAJ33.TRAC_TRBV30.NA.TRBJ2-2.TRBC2	TGTGTCCTCATGGATAGCAACTATCAGTTAATCTGG_TGTGCCTGGAAGGGTTTTGAGGATACCGGGGAGCTGTTTTTT
28years_CACCTTGGTATAGGGC-1	polyclonal	15	Medium (5 < X <= 20)	noncanonical	28years	TRAV2	TRAJ29	TRAC	TRBV19	NA	TRBJ2-2	TRBC2	CAPIAPLVF	CASSMGDTPNTGELFF	clone_121	Mature	St3	TRAV2.TRAJ29.TRAC_TRBV19.NA.TRBJ2-2.TRBC2	TGTGCTCCCATCGCACCTCTTGTCTTT_TGTGCCAGTAGTATGGGGGATACCCCGAACACCGGGGAGCTGTTTTTT
28years_CACCTTGGTCTAGCGC-1	MAIT	2	Small (1 < X <= 5)	Va.canonical	28years	TRAV1-2	TRAJ33	TRAC	TRBV24-1	TRBD1	TRBJ2-2	TRBC2	CAVMDSNYQLIW	CATRGDRVTGELFF	clone_348	Mature	St3	TRAV1-2.TRAJ33.TRAC_TRBV24-1.TRBD1.TRBJ2-2.TRBC2	TGTGCTGTAATGGATAGCAACTATCAGTTAATCTGG_TGTGCCACCCGCGGGGACAGGGTTACCGGGGAGCTGTTTTTT
28years_CACCTTGGTCTGCCAG-1	MAIT	110	Hyperexpanded (100 < X <= 500)	canonical	28years	TRAV1-2	TRAJ20	TRAC	TRBV6-4	NA	TRBJ2-2	TRBC2	CAVRDSDYKLSF	CASSAGDTGELFF	clone_71	Mature	St3	TRAV1-2.TRAJ20.TRAC_TRBV6-4.NA.TRBJ2-2.TRBC2	TGTGCTGTGAGAGATAGCGACTACAAGCTCAGCTTT_TGTGCCAGCAGTGCAGGGGACACCGGGGAGCTGTTTTTT
28years_CACCTTGGTGAAATCA-1	MAIT	4	Small (1 < X <= 5)	canonical	28years	TRAV1-2	TRAJ33	TRAC	TRBV6-4	NA	TRBJ2-2	TRBC2	CAVMDSNYQLIW	CASSDSSGNTGELFF	clone_765	Mature	St3	TRAV1-2.TRAJ33.TRAC_TRBV6-4.NA.TRBJ2-2.TRBC2	TGTGCTGTGATGGATAGCAACTATCAGTTAATCTGG_TGTGCCAGCAGTGACTCTAGCGGGAACACCGGGGAGCTGTTTTTT
28years_CACCTTGGTTGTACAC-1	MAIT	1	Single (0 < X <= 1)	Va.canonical	28years	TRAV1-2	TRAJ33	TRAC	TRBV25-1	TRBD1	TRBJ2-7	TRBC2	CAVRDGAYQLIW	CASSEGGHTADYEQYF	clone_766	Immature	St2	TRAV1-2.TRAJ33.TRAC_TRBV25-1.TRBD1.TRBJ2-7.TRBC2	TGTGCTGTGAGAGATGGGGCCTATCAGTTAATCTGG_TGTGCCAGCAGTGAGGGGGGGCACACGGCAGACTACGAGCAGTACTTC
28years_CACCTTGTCTGCTGTC-1	MAIT	1	Single (0 < X <= 1)	canonical	28years	TRAV1-2	TRAJ33	TRAC	TRBV20-1	TRBD1	TRBJ2-1	TRBC2	CAVTDSNYQLIW	CSASNGTGPYNEQFF	clone_767	Immature	St2	TRAV1-2.TRAJ33.TRAC_TRBV20-1.TRBD1.TRBJ2-1.TRBC2	TGTGCTGTGACGGATAGCAACTATCAGTTAATCTGG_TGCAGTGCTAGCAACGGGACAGGGCCCTACAATGAGCAGTTCTTC
28years_CACCTTGTCTGCTTGC-1	MAIT	3	Small (1 < X <= 5)	canonical	28years	TRAV1-2	TRAJ33	TRAC	TRBV6-1	NA	TRBJ2-2	TRBC2	CAEMDSNYQLIW	CASSATDTGELFF	clone_768	Mature	St3	TRAV1-2.TRAJ33.TRAC_TRBV6-1.NA.TRBJ2-2.TRBC2	TGTGCTGAGATGGATAGCAACTATCAGTTAATCTGG_TGTGCCAGCAGTGCGACAGACACCGGGGAGCTGTTTTTT
28years_CACCTTGTCTGGCGAC-1	MAIT	2	Small (1 < X <= 5)	canonical	28years	TRAV1-2	TRAJ33	TRAC	TRBV6-4	NA	TRBJ2-2	TRBC2	CACMDSNYQLIW	CASSDSSTGELFF	clone_769	Mature	St3	TRAV1-2.TRAJ33.TRAC_TRBV6-4.NA.TRBJ2-2.TRBC2	TGTGCTTGCATGGATAGCAACTATCAGTTAATCTGG_TGTGCCAGCAGTGACTCTAGCACCGGGGAGCTGTTTTTT
28years_CACTCCAAGACATAAC-1	MAIT	5	Small (1 < X <= 5)	canonical	28years	TRAV1-2	TRAJ33	TRAC	TRBV6-4	NA	TRBJ2-1	TRBC2	CAVRDSNYQLIW	CASSDSVTSEQFF	clone_220	Mature	St3	TRAV1-2.TRAJ33.TRAC_TRBV6-4.NA.TRBJ2-1.TRBC2	TGTGCTGTGAGAGATAGCAACTATCAGTTAATCTGG_TGTGCCAGCAGTGACTCGGTGACTAGCGAGCAGTTCTTC
28years_CACTCCAAGGATTCGG-1	MAIT	2	Small (1 < X <= 5)	canonical	28years	TRAV1-2	TRAJ20	TRAC	TRBV6-1	TRBD1	TRBJ2-5	TRBC2	CAVRDGDYKLSF	CASSEGGQGAETQYF	clone_770	Mature	St3	TRAV1-2.TRAJ20.TRAC_TRBV6-1.TRBD1.TRBJ2-5.TRBC2	TGTGCTGTGAGAGATGGCGACTACAAGCTCAGCTTT_TGTGCCAGCAGTGAAGGAGGACAGGGGGCAGAGACCCAGTACTTC
28years_CACTCCAAGTCGAGTG-1	MAIT	2	Small (1 < X <= 5)	canonical	28years	TRAV1-2	TRAJ33	TRAC	TRBV20-1	NA	TRBJ2-7	TRBC2	CAVMDSNYQLIW	CSARIQDYEQYF	clone_771	Mature	St3	TRAV1-2.TRAJ33.TRAC_TRBV20-1.NA.TRBJ2-7.TRBC2	TGTGCTGTCATGGATAGCAACTATCAGTTAATCTGG_TGCAGTGCTAGAATTCAGGACTACGAGCAGTACTTC
28years_CACTCCACAAGCGCTC-1	MAIT	2	Small (1 < X <= 5)	canonical	28years	TRAV1-2	TRAJ33	TRAC	TRBV20-1	NA	TRBJ1-1	TRBC1	CAVKDSNYQLIW	CSANRGQNTEAFF	clone_463	Immature	St2	TRAV1-2.TRAJ33.TRAC_TRBV20-1.NA.TRBJ1-1.TRBC1	TGTGCTGTAAAGGATAGCAACTATCAGTTAATCTGG_TGCAGTGCCAACAGGGGACAGAACACTGAAGCTTTCTTT
28years_CACTCCACAATCAGAA-1	MAIT	6	Medium (5 < X <= 20)	canonical	28years	TRAV1-2	TRAJ33	TRAC	TRBV6-2	NA	TRBJ2-7	TRBC2	CAVLDSNYQLIW	CASSYSDRYEQYF	clone_59	Mature	St3	TRAV1-2.TRAJ33.TRAC_TRBV6-2.NA.TRBJ2-7.TRBC2	TGTGCTGTGTTGGATAGCAACTATCAGTTAATCTGG_TGTGCCAGCAGTTACTCGGACAGGTACGAGCAGTACTTC
28years_CACTCCACAGTTAACC-1	MAIT	33	Large (20 < X <= 100)	canonical	28years	TRAV1-2	TRAJ33	TRAC	TRBV6-4	NA	TRBJ2-2	TRBC2	CAVRDSNYQLIW	CASSDSNTGELFF	clone_104	Mature	St3	TRAV1-2.TRAJ33.TRAC_TRBV6-4.NA.TRBJ2-2.TRBC2	TGTGCTGTGAGGGATAGCAACTATCAGTTAATCTGG_TGTGCCAGCAGTGACTCGAACACCGGGGAGCTGTTTTTT
28years_CACTCCAGTCCGAATT-1	MAIT	2	Small (1 < X <= 5)	canonical	28years	TRAV1-2	TRAJ20	TRAC	TRBV6-4	TRBD1	TRBJ2-3	TRBC2	CAVNDDYKLSF	CASSERQGATDTQYF	clone_772	Mature	St3	TRAV1-2.TRAJ20.TRAC_TRBV6-4.TRBD1.TRBJ2-3.TRBC2	TGTGCTGTGAACGACGACTACAAGCTCAGCTTT_TGTGCCAGCAGTGAGAGACAGGGGGCTACAGATACGCAGTATTTT
28years_CACTCCAGTGTGCGTC-1	MAIT	1	Single (0 < X <= 1)	Va.canonical	28years	TRAV1-2	TRAJ33	TRAC	TRBV4-2	NA	TRBJ2-7	TRBC2	CAVVDSNYQLIW	CASSQEVRDLTYEQYF	clone_773	Mature	St3	TRAV1-2.TRAJ33.TRAC_TRBV4-2.NA.TRBJ2-7.TRBC2	TGTGCTGTGGTGGATAGCAACTATCAGTTAATCTGG_TGTGCCAGCAGCCAAGAGGTACGAGACTTGACCTACGAGCAGTACTTC
28years_CACTCCAGTTGTGGAG-1	MAIT	42	Large (20 < X <= 100)	canonical	28years	TRAV1-2	TRAJ33	TRAC	TRBV6-4	NA	TRBJ2-1	TRBC2	CAVLDSNYQLIW	CASSEGASSYNEQFF	clone_267	Mature	St3	TRAV1-2.TRAJ33.TRAC_TRBV6-4.NA.TRBJ2-1.TRBC2	TGTGCTGTATTGGATAGCAACTATCAGTTAATCTGG_TGTGCCAGCAGTGAAGGCGCGAGCTCCTACAATGAGCAGTTCTTC
28years_CACTCCAGTTTAGGAA-1	MAIT	4	Small (1 < X <= 5)	Va.canonical	28years	TRAV1-2	TRAJ33	TRAC	TRBV10-1	NA	TRBJ2-2	TRBC2	CAVMDSNYQLIW	CASSEGTSDTGELFF	clone_161	Mature	St3	TRAV1-2.TRAJ33.TRAC_TRBV10-1.NA.TRBJ2-2.TRBC2	TGTGCTGTGATGGATAGCAACTATCAGTTAATCTGG_TGCGCCAGCAGTGAGGGGACTAGCGACACCGGGGAGCTGTTTTTT
28years_CACTCCATCGCCAAAT-1	MAIT	1	Single (0 < X <= 1)	canonical	28years	TRAV1-2	TRAJ33	TRAC	TRBV6-1	TRBD1	TRBJ2-1	TRBC2	CAVMDSNYQLIW	CASSEARTGGNEQFF	clone_774	Mature	St3	TRAV1-2.TRAJ33.TRAC_TRBV6-1.TRBD1.TRBJ2-1.TRBC2	TGTGCTGTCATGGATAGCAACTATCAGTTAATCTGG_TGTGCCAGCAGTGAAGCGCGGACAGGGGGCAATGAGCAGTTCTTC
28years_CAGAATCAGAATGTTG-1	MAIT	68	Large (20 < X <= 100)	canonical	28years	TRAV1-2	TRAJ33	TRAC	TRBV6-4	NA	TRBJ1-5	TRBC1	CAVMDSNYQLIW	CASSEGANQPQHF	clone_35	Mature	St3	TRAV1-2.TRAJ33.TRAC_TRBV6-4.NA.TRBJ1-5.TRBC1	TGTGCTGTGATGGATAGCAACTATCAGTTAATCTGG_TGTGCCAGCAGTGAGGGGGCCAATCAGCCCCAGCATTTT
28years_CAGAATCAGATCCGAG-1	MAIT	47	Large (20 < X <= 100)	canonical	28years	TRAV1-2	TRAJ33	TRAC	TRBV6-1	NA	TRBJ2-1	TRBC2	CAVKNSNYQLIW	CASSELAGSYNEQFF	clone_76	Mature	St3	TRAV1-2.TRAJ33.TRAC_TRBV6-1.NA.TRBJ2-1.TRBC2	TGTGCTGTGAAAAATAGCAACTATCAGTTAATCTGG_TGTGCCAGCAGTGAACTAGCGGGAAGCTACAATGAGCAGTTCTTC
28years_CAGAATCAGCGTTGCC-1	MAIT	1	Single (0 < X <= 1)	canonical	28years	TRAV1-2	TRAJ33	TRAC	TRBV6-4	NA	TRBJ2-1	TRBC2	CAVLDSNYQLIW	CASSKTSGPHNEQFF	clone_775	Mature	St3	TRAV1-2.TRAJ33.TRAC_TRBV6-4.NA.TRBJ2-1.TRBC2	TGTGCTGTGCTGGATAGCAACTATCAGTTAATCTGG_TGTGCCAGCAGTAAGACTAGCGGGCCCCACAATGAGCAGTTCTTC
28years_CAGAATCAGTGGGTTG-1	MAIT	7	Medium (5 < X <= 20)	canonical	28years	TRAV1-2	TRAJ33	TRAC	TRBV6-2	NA	TRBJ2-7	TRBC2	CAVMDSNYQLIW	CASSYSPDNSYEQYF	clone_166	Mature	St3	TRAV1-2.TRAJ33.TRAC_TRBV6-2.NA.TRBJ2-7.TRBC2	TGTGCTGTCATGGATAGCAACTATCAGTTAATCTGG_TGTGCCAGCAGTTACTCGCCTGACAACTCCTACGAGCAGTACTTC
28years_CAGAATCCACACCGAC-1	MAIT	14	Medium (5 < X <= 20)	canonical	28years	TRAV1-2	TRAJ33	TRAC	TRBV6-4	NA	TRBJ2-1	TRBC2	CAALDSNYQLIW	CASSDSTSGSYNEQFF	clone_9	Mature	St3	TRAV1-2.TRAJ33.TRAC_TRBV6-4.NA.TRBJ2-1.TRBC2	TGTGCTGCCTTGGATAGCAACTATCAGTTAATCTGG_TGTGCCAGCAGTGACTCGACTAGCGGCTCCTACAATGAGCAGTTCTTC
28years_CAGAATCCATGTCGAT-1	MAIT	2	Small (1 < X <= 5)	canonical	28years	TRAV1-2	TRAJ12	TRAC	TRBV6-4	NA	TRBJ2-6	TRBC2	CAVMDSSYKLIF	CASSEDSSGANVLTF	clone_6	Mature	St3	TRAV1-2.TRAJ12.TRAC_TRBV6-4.NA.TRBJ2-6.TRBC2	TGTGCTGTGATGGATAGCAGCTATAAATTGATCTTC_TGTGCCAGCAGTGAGGACAGCTCTGGGGCCAACGTCCTGACTTTC
28years_CAGAATCGTACTCTCC-1	MAIT	12	Medium (5 < X <= 20)	canonical	28years	TRAV1-2	TRAJ33	TRAC	TRBV6-5	NA	TRBJ2-2	TRBC2	CAAMDSNYQLIW	CASSYSTSGSTGELFF	clone_182	Mature	St3	TRAV1-2.TRAJ33.TRAC_TRBV6-5.NA.TRBJ2-2.TRBC2	TGTGCTGCCATGGATAGCAACTATCAGTTAATCTGG_TGTGCCAGCAGTTACTCGACTAGCGGGAGCACCGGGGAGCTGTTTTTT
28years_CAGAATCGTATAGGGC-1	MAIT	62	Large (20 < X <= 100)	canonical	28years	TRAV1-2	TRAJ33	TRAC	TRBV6-4	NA	TRBJ2-3	TRBC2	CAVKDSNYQLIW	CASSDGTSGTDTQYF	clone_57	Mature	St3	TRAV1-2.TRAJ33.TRAC_TRBV6-4.NA.TRBJ2-3.TRBC2	TGTGCTGTGAAGGATAGCAACTATCAGTTAATCTGG_TGTGCCAGCAGTGACGGGACTAGCGGCACAGATACGCAGTATTTT
28years_CAGAATCGTCATCGGC-1	MAIT	17	Medium (5 < X <= 20)	canonical	28years	TRAV1-2	TRAJ20	TRAC	TRBV6-4	NA	TRBJ2-3	TRBC2	CAVLDNDYKLSF	CASSDSSGSTDTQYF	clone_254	Mature	St3	TRAV1-2.TRAJ20.TRAC_TRBV6-4.NA.TRBJ2-3.TRBC2	TGTGCTGTGTTGGATAACGACTACAAGCTCAGCTTT_TGTGCCAGCAGTGACTCTAGCGGGAGCACAGATACGCAGTATTTT
28years_CAGAATCGTCCTCTTG-1	MAIT	33	Large (20 < X <= 100)	canonical	28years	TRAV1-2	TRAJ33	TRAC	TRBV6-4	NA	TRBJ2-2	TRBC2	CAVRDSNYQLIW	CASSDSNTGELFF	clone_104	Mature	St3	TRAV1-2.TRAJ33.TRAC_TRBV6-4.NA.TRBJ2-2.TRBC2	TGTGCTGTGAGGGATAGCAACTATCAGTTAATCTGG_TGTGCCAGCAGTGACTCGAACACCGGGGAGCTGTTTTTT
28years_CAGAATCTCAAGCCTA-1	MAIT	1	Single (0 < X <= 1)	Va.canonical	28years	TRAV1-2	TRAJ33	TRAC	TRBV15	NA	TRBJ2-6	TRBC2	CAVTDSNYQLIW	CATSRDSLSGANVLTF	clone_776	Mature	St3	TRAV1-2.TRAJ33.TRAC_TRBV15.NA.TRBJ2-6.TRBC2	TGTGCTGTGACGGATAGCAACTATCAGTTAATCTGG_TGTGCCACCAGCAGGGACTCCCTATCTGGGGCCAACGTCCTGACTTTC
28years_CAGAATCTCAAGGTAA-1	polyclonal	1	Single (0 < X <= 1)	noncanonical	28years	TRAV9-2	TRAJ21	TRAC	TRBV25-1	NA	TRBJ2-2	TRBC2	CALSVSFNKFYF	CASSTLARDSGELFF	clone_777	Immature	St2	TRAV9-2.TRAJ21.TRAC_TRBV25-1.NA.TRBJ2-2.TRBC2	TGTGCTCTGAGTGTGAGCTTCAACAAATTTTACTTT_TGTGCCAGCAGTACCCTAGCGCGGGATTCCGGGGAGCTGTTTTTT
28years_CAGAATCTCTGCGTAA-1	MAIT	14	Medium (5 < X <= 20)	canonical	28years	TRAV1-2	TRAJ33	TRAC	TRBV6-4	NA	TRBJ2-1	TRBC2	CAVRDSNYQLIW	CASSSGGSYNEQFF	clone_142	Mature	St3	TRAV1-2.TRAJ33.TRAC_TRBV6-4.NA.TRBJ2-1.TRBC2	TGTGCTGTGAGAGATAGCAACTATCAGTTAATCTGG_TGTGCCAGCAGTAGCGGGGGCTCCTACAATGAGCAGTTCTTC
28years_CAGAATCTCTTATCTG-1	MAIT	11	Medium (5 < X <= 20)	canonical	28years	TRAV1-2	TRAJ33	TRAC	TRBV6-4	TRBD1	TRBJ2-1	TRBC2	CAVRDSNYQLIW	CASSAGTGANEQFF	clone_329	Mature	St3	TRAV1-2.TRAJ33.TRAC_TRBV6-4.TRBD1.TRBJ2-1.TRBC2	TGTGCTGTGAGAGATAGCAACTATCAGTTAATCTGG_TGTGCCAGCAGTGCCGGGACAGGGGCCAATGAGCAGTTCTTC
28years_CAGAGAGAGCAGATCG-1	MAIT	5	Small (1 < X <= 5)	canonical	28years	TRAV1-2	TRAJ33	TRAC	TRBV6-2	NA	TRBJ1-2	TRBC1	CAPLDSNYQLIW	CASSALLDRGHTYGYTF	clone_333	Mature	St3	TRAV1-2.TRAJ33.TRAC_TRBV6-2.NA.TRBJ1-2.TRBC1	TGTGCTCCCCTGGATAGCAACTATCAGTTAATCTGG_TGTGCCAGCAGTGCCCTGCTGGACCGTGGACATACCTATGGCTACACCTTC
28years_CAGAGAGCATAGGATA-1	NKT	1	Single (0 < X <= 1)	canonical	28years	TRAV10	TRAJ18	TRAC	TRBV25-1	NA	TRBJ2-5	TRBC2	CVVSDRGSTLGRLYF	CASSPRDLQETQYF	clone_778	Mature	St3	TRAV10.TRAJ18.TRAC_TRBV25-1.NA.TRBJ2-5.TRBC2	TGTGTGGTGAGCGACAGAGGCTCAACCCTGGGGAGGCTATACTTT_TGTGCCAGCAGCCCGCGGGACTTACAAGAGACCCAGTACTTC
28years_CAGAGAGGTGCACGAA-1	MAIT	2	Small (1 < X <= 5)	canonical	28years	TRAV1-2	TRAJ33	TRAC	TRBV6-4	NA	TRBJ2-3	TRBC2	CAVMDSNYQLIW	CASSETSGTDTQYF	clone_779	Mature	St3	TRAV1-2.TRAJ33.TRAC_TRBV6-4.NA.TRBJ2-3.TRBC2	TGTGCTGTTATGGATAGCAACTATCAGTTAATCTGG_TGTGCCAGCAGTGAGACTAGCGGCACAGATACGCAGTATTTT
28years_CAGAGAGGTGGGTCAA-1	MAIT	15	Medium (5 < X <= 20)	canonical	28years	TRAV1-2	TRAJ20	TRAC	TRBV6-4	NA	TRBJ2-3	TRBC2	CAVRDGDYKLSF	CASSVSGTDTQYF	clone_301	Mature	St3	TRAV1-2.TRAJ20.TRAC_TRBV6-4.NA.TRBJ2-3.TRBC2	TGTGCTGTGAGAGATGGCGACTACAAGCTCAGCTTT_TGTGCCAGCAGTGTTAGCGGCACAGATACGCAGTATTTT
28years_CAGAGAGTCCGTCATC-1	MAIT	2	Small (1 < X <= 5)	canonical	28years	TRAV1-2	TRAJ33	TRAC	TRBV6-5	NA	TRBJ2-3	TRBC2	CVTMDSNYQLIW	CASSYSTSGIPDTQYF	clone_780	Mature	St3	TRAV1-2.TRAJ33.TRAC_TRBV6-5.NA.TRBJ2-3.TRBC2	TGTGTTACCATGGATAGCAACTATCAGTTAATCTGG_TGTGCCAGCAGTTACTCGACTAGCGGGATCCCAGATACGCAGTATTTT
28years_CAGAGAGTCTCCGGTT-1	polyclonal	1	Single (0 < X <= 1)	noncanonical	28years	TRAV13-2	TRAJ40	TRAC	TRBV6-4	NA	TRBJ2-1	TRBC2	CAEPLSGTYKYIF	CASSETGNNEQFF	clone_781	Mature	St3	TRAV13-2.TRAJ40.TRAC_TRBV6-4.NA.TRBJ2-1.TRBC2	TGTGCAGAGCCCTTATCAGGAACCTACAAATACATCTTT_TGTGCCAGCAGTGAGACAGGTAACAATGAGCAGTTCTTC
28years_CAGAGAGTCTCTAGGA-1	MAIT	49	Large (20 < X <= 100)	canonical	28years	TRAV1-2	TRAJ33	TRAC	TRBV6-4	NA	TRBJ2-3	TRBC2	CAVMDSNYQLIW	CASSGGSTDTQYF	clone_32	Mature	St3	TRAV1-2.TRAJ33.TRAC_TRBV6-4.NA.TRBJ2-3.TRBC2	TGTGCTGTGATGGATAGCAACTATCAGTTAATCTGG_TGTGCCAGCAGTGGCGGGAGCACAGATACGCAGTATTTT
28years_CAGAGAGTCTTCGAGA-1	MAIT	14	Medium (5 < X <= 20)	canonical	28years	TRAV1-2	TRAJ33	TRAC	TRBV6-4	NA	TRBJ2-1	TRBC2	CAALDSNYQLIW	CASSDSTSGSYNEQFF	clone_9	Mature	St3	TRAV1-2.TRAJ33.TRAC_TRBV6-4.NA.TRBJ2-1.TRBC2	TGTGCTGCCTTGGATAGCAACTATCAGTTAATCTGG_TGTGCCAGCAGTGACTCGACTAGCGGCTCCTACAATGAGCAGTTCTTC
28years_CAGATCAAGACCCACC-1	MAIT	176	Hyperexpanded (100 < X <= 500)	canonical	28years	TRAV1-2	TRAJ20	TRAC	TRBV6-1	NA	TRBJ2-7	TRBC2	CAVRDQNYKLSF	CASEQGETAYEQYF	clone_46	Mature	St3	TRAV1-2.TRAJ20.TRAC_TRBV6-1.NA.TRBJ2-7.TRBC2	TGTGCTGTGAGAGATCAGAACTACAAGCTCAGCTTT_TGTGCCAGCGAACAGGGCGAAACGGCCTACGAGCAGTACTTC
28years_CAGATCAAGACTTGAA-1	MAIT	12	Medium (5 < X <= 20)	canonical	28years	TRAV1-2	TRAJ12	TRAC	TRBV6-4	TRBD2	TRBJ2-3	TRBC2	CAVMDSSYKLIF	CASSGTSGSTDTQYF	clone_82	Mature	St3	TRAV1-2.TRAJ12.TRAC_TRBV6-4.TRBD2.TRBJ2-3.TRBC2	TGTGCTGTGATGGATAGCAGCTATAAATTGATCTTC_TGTGCCAGCAGTGGGACTAGCGGGAGCACAGATACGCAGTATTTT
28years_CAGATCAAGCCAGGAT-1	MAIT	110	Hyperexpanded (100 < X <= 500)	canonical	28years	TRAV1-2	TRAJ20	TRAC	TRBV6-4	NA	TRBJ2-2	TRBC2	CAVRDSDYKLSF	CASSAGDTGELFF	clone_71	Mature	St3	TRAV1-2.TRAJ20.TRAC_TRBV6-4.NA.TRBJ2-2.TRBC2	TGTGCTGTGAGAGATAGCGACTACAAGCTCAGCTTT_TGTGCCAGCAGTGCAGGGGACACCGGGGAGCTGTTTTTT
28years_CAGATCAAGGGATCTG-1	polyclonal	1	Single (0 < X <= 1)	noncanonical	28years	TRAV2	TRAJ35	TRAC	TRBV6-1	TRBD2	TRBJ2-7	TRBC2	CAVGFGNVLHC	CASSEGTSGSYEQYF	clone_782	Mature	St3	TRAV2.TRAJ35.TRAC_TRBV6-1.TRBD2.TRBJ2-7.TRBC2	TGTGCTGTGGGCTTTGGGAATGTGCTGCATTGC_TGTGCCAGCAGTGAAGGGACTAGCGGGAGTTACGAGCAGTACTTC
28years_CAGATCACAACAACCT-1	MAIT	5	Small (1 < X <= 5)	canonical	28years	TRAV1-2	TRAJ33	TRAC	TRBV6-2	NA	TRBJ1-2	TRBC1	CAPLDSNYQLIW	CASSALLDRGHTYGYTF	clone_333	Mature	St3	TRAV1-2.TRAJ33.TRAC_TRBV6-2.NA.TRBJ1-2.TRBC1	TGTGCTCCCCTGGATAGCAACTATCAGTTAATCTGG_TGTGCCAGCAGTGCCCTGCTGGACCGTGGACATACCTATGGCTACACCTTC
28years_CAGATCACATGCCCGA-1	MAIT	1	Single (0 < X <= 1)	Va.canonical	28years	TRAV1-2	TRAJ33	TRAC	TRBV6-6	NA	TRBJ1-5	TRBC1	CAVVDSNYQLIW	CASSYSRDTGGVQPQHF	clone_783	Immature	St2	TRAV1-2.TRAJ33.TRAC_TRBV6-6.NA.TRBJ1-5.TRBC1	TGTGCTGTGGTGGATAGCAACTATCAGTTAATCTGG_TGTGCCAGCAGTTACTCGAGAGACACTGGAGGGGTTCAGCCCCAGCATTTT
28years_CAGATCACATGGTCTA-1	MAIT	22	Large (20 < X <= 100)	canonical	28years	TRAV1-2	TRAJ33	TRAC	TRBV6-4	TRBD1	TRBJ2-2	TRBC2	CAVKDSNYQLIW	CASSEGQGRTGELFF	clone_334	Mature	St3	TRAV1-2.TRAJ33.TRAC_TRBV6-4.TRBD1.TRBJ2-2.TRBC2	TGTGCTGTGAAGGATAGCAACTATCAGTTAATCTGG_TGTGCCAGCAGTGAGGGACAGGGACGTACCGGGGAGCTGTTTTTT
28years_CAGATCACATGTTCCC-1	MAIT	5	Small (1 < X <= 5)	Va.canonical	28years	TRAV1-2	TRAJ33	TRAC	TRBV3-1	TRBD2	TRBJ2-2	TRBC2	CAVMDSNYQLIW	CASSPSGRDTGELFF	clone_659	Mature	St3	TRAV1-2.TRAJ33.TRAC_TRBV3-1.TRBD2.TRBJ2-2.TRBC2	TGTGCTGTGATGGATAGCAACTATCAGTTAATCTGG_TGTGCCAGCAGCCCTAGCGGGAGGGACACCGGGGAGCTGTTTTTT
28years_CAGATCAGTACCCAAT-1	MAIT	12	Medium (5 < X <= 20)	canonical	28years	TRAV1-2	TRAJ20	TRAC	TRBV6-4	NA	TRBJ2-1	TRBC2	CAVRDGDYKLSF	CASSDSASNEQFF	clone_341	Mature	St3	TRAV1-2.TRAJ20.TRAC_TRBV6-4.NA.TRBJ2-1.TRBC2	TGTGCTGTGAGAGATGGGGACTACAAGCTCAGCTTT_TGTGCCAGCAGTGACTCGGCTTCCAATGAGCAGTTCTTC
28years_CAGATCAGTATAGTAG-1	MAIT	13	Medium (5 < X <= 20)	Va.canonical	28years	TRAV1-2	TRAJ33	TRAC	TRBV30	NA	TRBJ2-2	TRBC2	CAVKDSNYQLIW	CAWSRDPDVGELFF	clone_62	Mature	St3	TRAV1-2.TRAJ33.TRAC_TRBV30.NA.TRBJ2-2.TRBC2	TGTGCTGTGAAGGATAGCAACTATCAGTTAATCTGG_TGTGCCTGGAGCCGGGACCCAGACGTCGGGGAGCTGTTTTTT
28years_CAGATCAGTATCAGTC-1	MAIT	1	Single (0 < X <= 1)	Va.canonical	28years	TRAV1-2	TRAJ33	TRAC	TRBV3-1	NA	TRBJ2-3	TRBC2	CAVMDSNYQLIW	CASQKGDFADTQYF	clone_784	Mature	St3	TRAV1-2.TRAJ33.TRAC_TRBV3-1.NA.TRBJ2-3.TRBC2	TGTGCTGTTATGGATAGCAACTATCAGTTAATCTGG_TGTGCCAGCCAGAAGGGGGATTTCGCAGATACGCAGTATTTT
28years_CAGATCAGTCAGGACA-1	MAIT	22	Large (20 < X <= 100)	Va.canonical	28years	TRAV1-2	TRAJ33	TRAC	TRBV4-2	NA	TRBJ2-6	TRBC2	CAVMDSNYQLIW	CASSQTDRAGANVLTF	clone_51	Mature	St3	TRAV1-2.TRAJ33.TRAC_TRBV4-2.NA.TRBJ2-6.TRBC2	TGTGCTGTGATGGATAGCAACTATCAGTTAATCTGG_TGTGCCAGCAGCCAAACGGACAGGGCTGGGGCCAACGTCCTGACTTTC
28years_CAGATCAGTGAGTATA-1	MAIT	52	Large (20 < X <= 100)	canonical	28years	TRAV1-2	TRAJ33	TRAC	TRBV6-4	NA	TRBJ2-3	TRBC2	CAVMDSNYQLIW	CASSSGSTDTQYF	clone_19	Mature	St3	TRAV1-2.TRAJ33.TRAC_TRBV6-4.NA.TRBJ2-3.TRBC2	TGTGCTGTGATGGATAGCAACTATCAGTTAATCTGG_TGTGCCAGCAGTAGCGGGAGCACAGATACGCAGTATTTT
28years_CAGATCAGTTTGTTGG-1	MAIT	11	Medium (5 < X <= 20)	canonical	28years	TRAV1-2	TRAJ12	TRAC	TRBV6-1	NA	TRBJ2-7	TRBC2	CAVMDSSYKLIF	CASSESAGGPREQYF	clone_192	Mature	St3	TRAV1-2.TRAJ12.TRAC_TRBV6-1.NA.TRBJ2-7.TRBC2	TGTGCTGTGATGGATAGCAGCTATAAATTGATCTTC_TGTGCCAGCAGTGAATCTGCGGGAGGGCCTCGGGAGCAGTACTTC
28years_CAGATCATCGGCATCG-1	MAIT	2	Small (1 < X <= 5)	canonical	28years	TRAV1-2	TRAJ33	TRAC	TRBV20-1	NA	TRBJ2-7	TRBC2	CAVMDSNYQLIW	CSARLTENEQYF	clone_785	Mature	St3	TRAV1-2.TRAJ33.TRAC_TRBV20-1.NA.TRBJ2-7.TRBC2	TGTGCTGTGATGGATAGCAACTATCAGTTAATCTGG_TGCAGTGCTAGATTGACTGAAAACGAGCAGTACTTC
28years_CAGATCATCTAACGGT-1	MAIT	1	Single (0 < X <= 1)	canonical	28years	TRAV1-2	TRAJ33	TRAC	TRBV20-1	NA	TRBJ2-7	TRBC2	CAGLDSNYQLIW	CSARGERELYEQYF	clone_786	Mature	St3	TRAV1-2.TRAJ33.TRAC_TRBV20-1.NA.TRBJ2-7.TRBC2	TGTGCTGGGTTGGATAGCAACTATCAGTTAATCTGG_TGCAGTGCTAGAGGTGAGCGGGAGTTGTACGAGCAGTACTTC
28years_CAGATCATCTCTGAGA-1	MAIT	176	Hyperexpanded (100 < X <= 500)	canonical	28years	TRAV1-2	TRAJ20	TRAC	TRBV6-1	NA	TRBJ2-7	TRBC2	CAVRDQNYKLSF	CASEQGETAYEQYF	clone_46	Mature	St3	TRAV1-2.TRAJ20.TRAC_TRBV6-1.NA.TRBJ2-7.TRBC2	TGTGCTGTGAGAGATCAGAACTACAAGCTCAGCTTT_TGTGCCAGCGAACAGGGCGAAACGGCCTACGAGCAGTACTTC
28years_CAGCAGCAGGCCGAAT-1	MAIT	1	Single (0 < X <= 1)	canonical	28years	TRAV1-2	TRAJ33	TRAC	TRBV6-4	NA	TRBJ1-6	TRBC1	CAHLDSNYQLIW	CASSDGAGQYLLHF	clone_787	Immature	St2	TRAV1-2.TRAJ33.TRAC_TRBV6-4.NA.TRBJ1-6.TRBC1	TGTGCTCATCTGGATAGCAACTATCAGTTAATCTGG_TGTGCCAGCAGTGACGGGGCAGGGCAATATCTCCTCCACTTT
28years_CAGCAGCCATACTCTT-1	polyclonal	1	Single (0 < X <= 1)	noncanonical	28years	TRAV12-3	TRAJ9	TRAC	TRBV7-9	NA	TRBJ1-1	TRBC1	CAMSPNTGGFKTIF	CASSLIQLRGGTEAFF	clone_788	Immature	St1	TRAV12-3.TRAJ9.TRAC_TRBV7-9.NA.TRBJ1-1.TRBC1	TGTGCAATGAGCCCTAATACTGGAGGCTTCAAAACTATCTTT_TGTGCCAGCAGCTTAATACAGCTTAGGGGTGGCACTGAAGCTTTCTTT
28years_CAGCAGCGTAAGAGGA-1	MAIT	176	Hyperexpanded (100 < X <= 500)	canonical	28years	TRAV1-2	TRAJ20	TRAC	TRBV6-1	NA	TRBJ2-7	TRBC2	CAVRDQNYKLSF	CASEQGETAYEQYF	clone_46	Mature	St3	TRAV1-2.TRAJ20.TRAC_TRBV6-1.NA.TRBJ2-7.TRBC2	TGTGCTGTGAGAGATCAGAACTACAAGCTCAGCTTT_TGTGCCAGCGAACAGGGCGAAACGGCCTACGAGCAGTACTTC
28years_CAGCAGCGTACATGTC-1	MAIT	4	Small (1 < X <= 5)	canonical	28years	TRAV1-2	TRAJ20	TRAC	TRBV6-4	NA	TRBJ2-3	TRBC2	CAVRDGDYKLSF	CASSDSSQDTQYF	clone_789	Mature	St3	TRAV1-2.TRAJ20.TRAC_TRBV6-4.NA.TRBJ2-3.TRBC2	TGTGCTGTGAGAGATGGGGACTACAAGCTCAGCTTT_TGTGCCAGCAGTGACTCGAGTCAAGATACGCAGTATTTT
28years_CAGCAGCGTTAAGGGC-1	MAIT	176	Hyperexpanded (100 < X <= 500)	canonical	28years	TRAV1-2	TRAJ20	TRAC	TRBV6-1	NA	TRBJ2-7	TRBC2	CAVRDQNYKLSF	CASEQGETAYEQYF	clone_46	Mature	St3	TRAV1-2.TRAJ20.TRAC_TRBV6-1.NA.TRBJ2-7.TRBC2	TGTGCTGTGAGAGATCAGAACTACAAGCTCAGCTTT_TGTGCCAGCGAACAGGGCGAAACGGCCTACGAGCAGTACTTC
28years_CAGCAGCTCCCATTTA-1	MAIT	15	Medium (5 < X <= 20)	canonical	28years	TRAV1-2	TRAJ12	TRAC	TRBV6-4	NA	TRBJ1-6	TRBC1	CAGMDSSYKLIF	CASSDRDNSPLHF	clone_244	Mature	St3	TRAV1-2.TRAJ12.TRAC_TRBV6-4.NA.TRBJ1-6.TRBC1	TGTGCTGGGATGGATAGCAGCTATAAATTGATCTTC_TGTGCCAGCAGTGACAGGGATAATTCACCCCTCCACTTT
28years_CAGCAGCTCCGTAGTA-1	MAIT	7	Medium (5 < X <= 20)	canonical	28years	TRAV1-2	TRAJ33	TRAC	TRBV6-4	NA	TRBJ2-3	TRBC2	CAVLDSNYQLIW	CASSDSASSTDTQYF	clone_268	Mature	St3	TRAV1-2.TRAJ33.TRAC_TRBV6-4.NA.TRBJ2-3.TRBC2	TGTGCTGTGCTGGATAGCAACTATCAGTTAATCTGG_TGTGCCAGCAGTGACTCGGCTAGTTCCACAGATACGCAGTATTTT
28years_CAGCAGCTCGTATCAG-1	polyclonal	52	Large (20 < X <= 100)	noncanonical	28years	TRAV12-1	TRAJ29	TRAC	TRBV6-4	NA	TRBJ2-3	TRBC2	CADSGNTPLVF	CASSSGSTDTQYF	clone_75	Mature	St3	TRAV12-1.TRAJ29.TRAC_TRBV6-4.NA.TRBJ2-3.TRBC2	TGTGCGGATTCAGGAAACACACCTCTTGTCTTT_TGTGCCAGCAGTAGCGGGAGCACAGATACGCAGTATTTT
28years_CAGCATAAGAGTACCG-1	MAIT	1	Single (0 < X <= 1)	canonical	28years	TRAV1-2	TRAJ33	TRAC	TRBV20-1	NA	TRBJ2-5	TRBC2	CAVMDSNYQLIW	CSAPPGGPGPQETQYF	clone_790	Mature	St3	TRAV1-2.TRAJ33.TRAC_TRBV20-1.NA.TRBJ2-5.TRBC2	TGTGCTGTCATGGATAGCAACTATCAGTTAATCTGG_TGCAGTGCCCCACCCGGTGGGCCAGGGCCACAAGAGACCCAGTACTTC
28years_CAGCATAAGCCCAGCT-1	MAIT	1	Single (0 < X <= 1)	canonical	28years	TRAV1-2	TRAJ33	TRAC	TRBV6-4	NA	TRBJ1-2	TRBC1	CAVMDSNYQLIW	CASSDSTETNYGYTF	clone_791	Immature	St2	TRAV1-2.TRAJ33.TRAC_TRBV6-4.NA.TRBJ1-2.TRBC1	TGTGCTGTCATGGATAGCAACTATCAGTTAATCTGG_TGTGCCAGCAGTGACTCTACAGAAACTAACTATGGCTACACCTTC
28years_CAGCATAAGTGGAGAA-1	MAIT	4	Small (1 < X <= 5)	canonical	28years	TRAV1-2	TRAJ33	TRAC	TRBV6-1	NA	TRBJ2-1	TRBC2	CAVLDSNYQLIW	CASSPKDFHNEQFF	clone_629	Mature	St3	TRAV1-2.TRAJ33.TRAC_TRBV6-1.NA.TRBJ2-1.TRBC2	TGTGCAGTATTGGATAGCAACTATCAGTTAATCTGG_TGTGCCAGCAGCCCCAAGGACTTCCACAATGAGCAGTTCTTC
28years_CAGCATACATGGTTGT-1	polyclonal	2	Small (1 < X <= 5)	noncanonical	28years	TRAV16	TRAJ33	TRAC	TRBV4-2	TRBD1	TRBJ2-7	TRBC2	CALSASNYQLIW	CASSQEDRGSYEQYF	clone_792	Mature	St3	TRAV16.TRAJ33.TRAC_TRBV4-2.TRBD1.TRBJ2-7.TRBC2	TGTGCTCTAAGCGCTAGCAACTATCAGTTAATCTGG_TGTGCCAGCAGCCAAGAGGACAGGGGCTCCTACGAGCAGTACTTC
[truncated: 13,392 more rows]
