# Supplementary material for: Human MAIT cells undergo clonal selection and expansion during thymic maturation and aging
Source: Exp Mol Med. 2025 Aug 8;57(8):1789–801. doi: 10.1038/s12276-025-01509-x (PMC12411618; doi:10.1038/s12276-025-01509-x)
Supplement: Supplementary file 3 — Supplementary Table 2 [file 12276_2025_1509_MOESM3_ESM.xlsx]

## Sheet: Candidates
	barcode	Frequency	celltype	TRAV	TRAJ	TRAC	TRBV	TRBD	TRBJ	TRBC	cloneType	Mature / Immature	1st TCR	2nd TCR
NC #1	28years_AAGCCGCAGAATAGGG-1	15	polyclonal	TRAV2	TRAJ29	TRAC	TRBV19	NA	TRBJ2-2	TRBC2	Medium (5 < X <= 20)	Mature	P7	-
NC #2	28years_ATCTGCCGTAAACGCG-1	5	polyclonal	TRAV13-1	TRAJ9	TRAC	TRBV4-2	NA	TRBJ2-7	TRBC2	Small (1 < X <= 5)	Mature	P7	MAIT_b
NC #3	28years_AAACCTGTCCTTCAAT-1	1	polyclonal	TRAV17	TRAJ24	TRAC	TRBV2	NA	TRBJ1-2	TRBC1	Single (0 < X <= 1)	Immature	P7	-
NC #4	28years_AAGGAGCGTAGGAGTC-1	1	polyclonal	TRAV14/DV4	TRAJ13	TRAC	TRBV19	NA	TRBJ2-2	TRBC2	Single (0 < X <= 1)	Immature	P7	-
NC #5	28years_AAGGCAGGTGTGAAAT-1	1	polyclonal	TRAV3	TRAJ35	TRAC	TRBV10-3	TRBD1	TRBJ1-5	TRBC1	Single (0 < X <= 1)	Immature	P7	-
NC #6	8years_ATCTACTGTCAGAGGT-1	2	polyclonal	TRAV12-1	TRAJ5	TRAC	TRBV2	TRBD1	TRBJ2-7	TRBC2	Small (1 < X <= 5)	Immature	P7	-
NC #7	8years_CTCGTCAAGCTGAAAT-1	2	polyclonal	TRAV9-2	TRAJ10	TRAC	TRBV10-1	NA	TRBJ2-1	TRBC2	Small (1 < X <= 5)	Mature	P7	MAIT_b
NC #8	8years_AAAGATGCATTCTCAT-1	1	polyclonal	TRAV13-2	TRAJ10	TRAC	TRBV29-1	NA	TRBJ2-1	TRBC2	Single (0 < X <= 1)	Immature	P7	MAIT_b
NC #9	8years_AAAGATGGTGAAGGCT-1	1	polyclonal	TRAV13-1	TRAJ35	TRAC	TRBV11-3	TRBD2	TRBJ2-7	TRBC2	Single (0 < X <= 1)	Immature	P7	P1
NC #10	8years_AAAGATGGTTATGTGC-1	1	polyclonal	TRAV1-1	TRAJ38	TRAC	TRBV3-1	TRBD2	TRBJ2-1	TRBC2	Single (0 < X <= 1)	Mature	P7	MAIT_b
NC #11	5years_AAACCTGCACCAACCG-1	1	polyclonal	TRAV12-1	TRAJ21	TRAC	TRBV5-1	NA	TRBJ2-1	TRBC2	Single (0 < X <= 1)	Immature	P7	-
NC #12	5years_AACTCCCAGTCGTACT-1	1	polyclonal	TRAV26-2	TRAJ29	TRAC	TRBV30	NA	TRBJ1-4	TRBC1	Single (0 < X <= 1)	Immature	P7	-
NC #13	5years_AAAGCAAAGTGAACAT-1	1	polyclonal	TRAV12-2	TRAJ3	TRAC	TRBV4-2	NA	TRBJ2-2	TRBC2	Single (0 < X <= 1)	Immature	P7	MAIT_b
NC #14	5years_ACACCAAAGAGTACCG-1	1	polyclonal	TRAV9-2	TRAJ52	TRAC	TRBV6-6	NA	TRBJ1-2	TRBC1	Single (0 < X <= 1)	Immature	P7	-
NC #15	5years_ACAGCCGCACCGATAT-1	1	polyclonal	TRAV12-2	TRAJ5	TRAC	TRBV4-2	NA	TRBJ2-5	TRBC2	Single (0 < X <= 1)	Immature	P7	MAIT_b
NC #16	5months_AGCTCCTGTGCAGGTA-1	2	polyclonal	TRAV27	TRAJ40	TRAC	TRBV7-9	NA	TRBJ1-1	TRBC1	Small (1 < X <= 5)	Immature	P7	-
NC #17	5months_CCATGTCTCAACGGGA-1	2	polyclonal	TRAV16	TRAJ40	TRAC	TRBV7-9	NA	TRBJ2-1	TRBC2	Small (1 < X <= 5)	Immature	P7	-
NC #18	5months_CTCGAAAGTCCAAGTT-1	2	polyclonal	TRAV4	TRAJ32	TRAC	TRBV27	NA	TRBJ2-1	TRBC2	Small (1 < X <= 5)	Immature	P7	-
NC #19	5months_GGATGTTGTCCCGACA-1	2	polyclonal	TRAV19	TRAJ49	TRAC	TRBV6-6	TRBD1	TRBJ1-6	TRBC1	Small (1 < X <= 5)	Immature	P7	-
NC #20	28years_AACGTTGCATCGATGT-1	52	polyclonal	TRAV12-1	TRAJ29	TRAC	TRBV6-4	NA	TRBJ2-3	TRBC2	Large (20 < X <= 100)	Mature	P3	MAIT_b
NC #21	28years_CTACCCATCTCTGAGA-1	3	polyclonal	TRAV9-1	TRAJ18	TRAC	TRBV4-2	NA	TRBJ2-7	TRBC2	Small (1 < X <= 5)	Mature	P4	-
NC #22	8years_GCGGGTTGTGAGTATA-1	3	polyclonal	TRAV12-1	TRAJ17	TRAC	TRBV6-2	NA	TRBJ1-4	TRBC1	Small (1 < X <= 5)	Mature	P3	MAIT_b
NC #23	8years_CAGAATCCAGTCCTTC-1	1	polyclonal	TRAV12-1	TRAJ18	TRAC	TRBV15	NA	TRBJ2-5	TRBC2	Single (0 < X <= 1)	Immature	P4	MAIT_d
NC #24	5years_ACGGGTCCAGTAAGAT-1	1	polyclonal	TRAV12-1	TRAJ20	TRAC	TRBV20-1	NA	TRBJ2-7	TRBC2	Single (0 < X <= 1)	Immature	P2	MAIT_b
NC #25	5years_TGAAAGACACACATGT-1	1	polyclonal	TRAV12-1	TRAJ13	TRAC	TRBV25-1	NA	TRBJ1-1	TRBC1	Single (0 < X <= 1)	Immature	P6	NKT_b
NC #26	5months_ACGGCCAAGAGGTTAT-1	1	polyclonal	TRAV13-1	TRAJ20	TRAC	TRBV6-4	NA	TRBJ2-1	TRBC2	Single (0 < X <= 1)	Immature	P2	MAIT_b
NC #27	5months_ATTCTACCATGCGCAC-1	1	polyclonal	TRAV27	TRAJ18	TRAC	TRBV2	TRBD1	TRBJ2-7	TRBC2	Single (0 < X <= 1)	Immature	P4	P5
MAIT canonical	28years_AAAGTAGCAGTGGAGT-1	176	MAIT	TRAV1-2	TRAJ20	TRAC	TRBV6-1	NA	TRBJ2-7	TRBC2	Hyperexpanded (100 < X <= 500)	Mature	a
